# Supplementary material for: Performance evaluation for rapid detection of pan-cancer microsatellite instability with MANTIS
Source: Oncotarget. 2016 Dec 12;8(5):7452–63. doi: 10.18632/oncotarget.13918 (PMC5352334; doi:10.18632/oncotarget.13918)
Supplement: Supplementary file 2 [file oncotarget-08-7452-s002.xlsx]

## Sheet: COAD|READ MSI-H (TCGA)
study	barcode	disease	disease_name	sample_type	sample_type_name	analyte_type	library_type	center	center_name	platform	platform_name	assembly	filename	files_size	checksum	analysis_id	aliquot_id	participant_id	sample_id	tss_id	sample_accession	published	uploaded	modified	state	reason
TCGA	TCGA-A6-2672-01A-01W-0833-10	COAD	Colon adenocarcinoma	TP	1	WGA	WXS	BCM	BCM	ABI_SOLID	ABI Solid	GRCh37-lite	TCGA-A6-2672-01A-01W-0833-10_hg19_SOLiD.bam	29960651518	e1c7e4e5773dc5c67f1f5cfb824edd3f	70ccaebc-63e5-4bda-a615-f6cc159dd545	0d5cff3f-6c2e-47c3-9686-fadceedc6ecc	b612d491-7442-4119-a53c-5ebcc35c31f4	ebb1c63f-0862-4859-8ad1-5f1b86050635	A6	SRS081667	2014-05-13	2014-05-13	2016-02-24	Live
TCGA	TCGA-A6-2672-10A-01W-0833-10	COAD	Colon adenocarcinoma	NB	10	WGA	WXS	BCM	BCM	ABI_SOLID	ABI Solid	GRCh37-lite	TCGA-A6-2672-10A-01W-0833-10_hg19_SOLiD.bam	25082322374	10824821beb43b1abb369039222f53bb	aca86b92-7c42-46d1-96ae-1e20e5e0eeb9	bbf1144f-9c82-490f-9037-26d8442f62f1	b612d491-7442-4119-a53c-5ebcc35c31f4	624cdaac-f809-440e-bc4e-f3b53ef1dd35	A6	SRS081671	2014-04-24	2014-04-23	2016-02-25	Live
TCGA	TCGA-A6-2676-01A-01W-0833-10	COAD	Colon adenocarcinoma	TP	1	WGA	WXS	BCM	BCM	ABI_SOLID	ABI Solid	GRCh37-lite	TCGA-A6-2676-01A-01W-0833-10_hg19_SOLiD.bam	29482697342	d7e46d6e351c05f978ce90af1fac6b47	7173a256-dd87-49ca-9205-cbf9d68423f0	d9e41883-efdf-45ff-8734-bbbad6371c2a	89a6384e-1cea-440b-9f17-d57cb0805174	cbbd1187-e8f7-4e63-a8e2-3c19863e89f5	A6	SRS081685	2014-05-13	2014-05-13	2016-02-24	Live
TCGA	TCGA-A6-2676-10A-01W-0833-10	COAD	Colon adenocarcinoma	NB	10	WGA	WXS	BCM	BCM	ABI_SOLID	ABI Solid	GRCh37-lite	TCGA-A6-2676-10A-01W-0833-10_hg19_SOLiD.bam	23548318530	9a22080faa23b2d867a9398c56e84b1a	863bec9e-0c7c-46c2-b116-dff5214e05fe	453b8992-f5b7-4ae8-ba52-29e5452b3310	89a6384e-1cea-440b-9f17-d57cb0805174	74bbc0af-904e-4f03-b750-7a0585d15215	A6	SRS081689	2014-05-13	2014-05-13	2016-02-24	Live
TCGA	TCGA-A6-2686-01A-01D-1408-10	COAD	Colon adenocarcinoma	TP	1	DNA	WXS	BCM	BCM	ILLUMINA	Illumina	HG19_Broad_variant	TCGA_MC3.TCGA-A6-2686-01A-01D-1408-10.bam	14950072683	e2e8f4f78f201686a8ea4cca19397bed	65b6d375-d02e-4d60-b4c0-86f95593d5e7	5028b968-30e7-427c-97ca-75d2e9833013	19d1a5fc-3ce9-4e43-a364-a4150bcf911b	510e5040-0834-4b92-9277-d60b523a22e8	A6		2015-11-20	2015-11-06	2015-11-20	Live
TCGA	TCGA-A6-2686-10A-01D-2188-10	COAD	Colon adenocarcinoma	NB	10	DNA	WXS	BCM	BCM	ILLUMINA	Illumina	HG19_Broad_variant	TCGA_MC3.TCGA-A6-2686-10A-01D-2188-10.bam	12617346096	dfc62f58196bdff513fc96222bc55eef	03e4fdbf-4c29-4df0-9d14-2e2103254ab2	5a0ad53d-7f17-49b0-8b55-54f6d162d9dc	19d1a5fc-3ce9-4e43-a364-a4150bcf911b	86f2e951-3390-4027-b1fd-9ac9c2b29533	A6		2015-11-20	2015-11-06	2015-11-20	Live
TCGA	TCGA-A6-3809-01A-01D-A270-10	COAD	Colon adenocarcinoma	TP	1	DNA	WXS	BCM	BCM	ILLUMINA	Illumina	GRCh37-lite	TCGA-A6-3809-01A-01D-A270-10_Illumina.bam	15405893487	106b8d20049aa4cf01084547423d8e2b	c31f0365-f7bd-4ef0-b22e-cdf043417ac5	fac14e6a-319f-4132-8222-01194f4d6e60	8632579e-d318-4dab-9994-d3945afc42ab	2b12e104-94f6-4945-a50f-d00ef9514748	A6		2013-11-13	2013-11-13	2016-02-25	Live
TCGA	TCGA-A6-3809-10A-01D-A270-10	COAD	Colon adenocarcinoma	NB	10	DNA	WXS	BCM	BCM	ILLUMINA	Illumina	GRCh37-lite	TCGA-A6-3809-10A-01D-A270-10_Illumina.bam	16206200420	372c10226c1c8d78a940aff55ae9f4d7	bfeb1396-84e0-4fbc-92f4-f51fb9d3c416	5647af96-fc68-4a69-9569-5df264d8565f	8632579e-d318-4dab-9994-d3945afc42ab	879e850f-6ce7-4de0-bd42-dd2770b8e243	A6		2013-11-13	2013-11-13	2016-02-25	Live
TCGA	TCGA-AA-3492-01A-01D-1408-10	COAD	Colon adenocarcinoma	TP	1	DNA	WXS	BCM	BCM	ILLUMINA	Illumina	GRCh37-lite	TCGA-AA-3492-01A-01D-1408-10_hg19_Illumina.bam	17898041186	339a5f143147e166b50f1ed0b713a058	e940d260-e104-41e9-83f7-90fc85c691a6	b56c7a32-5e3d-4cf1-b2a1-b0adee82207e	85e95dda-6198-464a-9187-fd0832bebb72	bb60b35b-cd5d-4f14-a7e0-c9af4f6f8c3c	AA		2012-12-28	2012-12-28	2016-02-25	Live
TCGA	TCGA-AA-3492-11A-01D-1408-10	COAD	Colon adenocarcinoma	NT	11	DNA	WXS	BCM	BCM	ILLUMINA	Illumina	GRCh37-lite	TCGA-AA-3492-11A-01D-1408-10_hg19_Illumina.bam	18464705281	283af0b2dd03d547361c27bd15a766e5	ca796e94-61ee-4e9c-b861-6b763476b1c3	8839a810-6d53-45d5-8500-b3cc4e997d46	85e95dda-6198-464a-9187-fd0832bebb72	664668b5-3830-475d-936d-00ae75f5d899	AA		2012-12-28	2012-12-28	2016-02-25	Live
TCGA	TCGA-AA-3516-01A-02W-0833-10	COAD	Colon adenocarcinoma	TP	1	WGA	WXS	BCM	BCM	ABI_SOLID	ABI Solid	GRCh37-lite	TCGA-AA-3516-01A-02W-0833-10_hg19_SOLiD.bam	28363935928	f8a6207726a6e21c1097894c23779512	878b1409-22ef-4818-8905-abe0e5ce7ff7	96434a9b-7bc8-4878-b7bd-297014e0cdc0	d9d7f0d4-fa64-48f2-8037-52cbf0b34ad8	4e4f7bec-56af-4888-b40b-a33218b010e8	AA	SRS081727	2014-05-13	2014-05-13	2016-02-24	Live
TCGA	TCGA-AA-3516-10A-01W-0833-10	COAD	Colon adenocarcinoma	NB	10	WGA	WXS	BCM	BCM	ABI_SOLID	ABI Solid	GRCh37-lite	TCGA-AA-3516-10A-01W-0833-10_hg19_SOLiD.bam	22848470930	50a94648f830d6dcbfd36bd1cfbb2d54	a796b19e-372d-4878-a019-7932a9ea47c2	2b7874eb-ff1a-4853-a0e2-5790905b8eda	d9d7f0d4-fa64-48f2-8037-52cbf0b34ad8	e0942099-d2a8-4110-99c4-9b968b88c09d	AA	SRS081731	2014-05-13	2014-05-13	2016-02-25	Live
TCGA	TCGA-AA-3518-01A-02W-0833-10	COAD	Colon adenocarcinoma	TP	1	WGA	WXS	BCM	BCM	ABI_SOLID	ABI Solid	GRCh37-lite	TCGA-AA-3518-01A-02W-0833-10_hg19_SOLiD.bam	23785056857	c55657c4137e065ad43475c59cab0abd	40bb06ee-2c00-4331-9ef8-217c00a2fa85	e26f10a1-61ae-4ac5-9347-f010d4176617	c5c4a0a5-900d-483d-9282-475654d63265	bc08b757-ed0a-44c0-88cd-85496bb72a75	AA	SRS081745	2014-05-13	2014-05-13	2016-02-24	Live
TCGA	TCGA-AA-3518-10A-01W-0833-10	COAD	Colon adenocarcinoma	NB	10	WGA	WXS	BCM	BCM	ABI_SOLID	ABI Solid	GRCh37-lite	TCGA-AA-3518-10A-01W-0833-10_hg19_SOLiD.bam	27225958520	e84b36dd895f60b16f8f44bc58ccec1f	466a3f4f-ca77-486e-8caf-909386fc60c3	311fbc6f-19a2-448f-bad3-8ae288af35ec	c5c4a0a5-900d-483d-9282-475654d63265	da5d09fa-0582-45ec-bc71-b8461a0fb13d	AA	SRS081749	2014-05-13	2014-05-13	2016-02-24	Live
TCGA	TCGA-AA-3525-01A-02W-0833-10	COAD	Colon adenocarcinoma	TP	1	WGA	WXS	BCM	BCM	ABI_SOLID	ABI Solid	GRCh37-lite	TCGA-AA-3525-01A-02W-0833-10_hg19_SOLiD.bam	20403440320	f027129cc556170034cf2c8aa24a35e3	87053a53-dbe0-45da-8bcf-66e2c7ff022d	d6d8e49f-598c-4443-9a82-6bd5b6ade5f2	b107565b-7558-4745-952b-689178367e1c	e6a12c50-349e-49dc-b3be-b70c072117fb	AA	SRS081795	2014-04-24	2014-04-23	2016-02-24	Live
TCGA	TCGA-AA-3525-10A-01W-0833-10	COAD	Colon adenocarcinoma	NB	10	WGA	WXS	BCM	BCM	ABI_SOLID	ABI Solid	GRCh37-lite	TCGA-AA-3525-10A-01W-0833-10_hg19_SOLiD.bam	23174472349	633fa91e0b186beb517ba2887f0507f4	99069bd9-6d27-4168-96a2-6ba040aee233	a67ee930-cd03-485a-a40a-0431a5cb01f3	b107565b-7558-4745-952b-689178367e1c	b4c4fa62-2fe8-4640-92ea-f66fa7fd5676	AA	SRS081799	2014-05-13	2014-05-13	2016-02-24	Live
TCGA	TCGA-AA-3543-01A-01W-0833-10	COAD	Colon adenocarcinoma	TP	1	WGA	WXS	BCM	BCM	ABI_SOLID	ABI Solid	GRCh37-lite	TCGA-AA-3543-01A-01W-0833-10_hg19_SOLiD.bam	26472590850	a9a81f69cc7c88f016030519f16b11e0	e67efb39-daf6-4bb0-9524-62c7fc58c78d	8078c4d0-3e44-4a06-b9f1-e593a44019f2	912b61a1-6a5b-451c-b753-9c3dac03e8cb	a12a7d70-ce5f-4f6d-8ead-d17ba92431f5	AA	SRS081869	2014-04-24	2014-04-23	2016-02-25	Live
TCGA	TCGA-AA-3543-10A-01W-0833-10	COAD	Colon adenocarcinoma	NB	10	WGA	WXS	BCM	BCM	ABI_SOLID	ABI Solid	GRCh37-lite	TCGA-AA-3543-10A-01W-0833-10_hg19_SOLiD.bam	27141274141	4be35d41a1c7a1dcd396b6476c674070	809a1e01-f4d6-4149-9b34-519eb93f0fe5	53cffa7e-0848-47eb-a164-042778b97f43	912b61a1-6a5b-451c-b753-9c3dac03e8cb	220aa3d3-e616-42c6-8b88-3756150add2f	AA	SRS081873	2014-05-13	2014-05-13	2016-02-24	Live
TCGA	TCGA-AA-3554-01A-01W-0833-10	COAD	Colon adenocarcinoma	TP	1	WGA	WXS	BCM	BCM	ABI_SOLID	ABI Solid	GRCh37-lite	TCGA-AA-3554-01A-01W-0833-10_hg19_SOLiD.bam	16700903406	32f7356b2810fc72d16351fb00fac451	8acc9648-172e-4235-9f3b-eb2c4f0f7870	9c996981-edee-4806-ab88-4023808230e7	ba49b428-246d-46d2-b549-39a5fc8f7003	fa826d89-3485-4d32-8d90-ba4b16c519d5	AA	SRS081919	2014-05-14	2014-05-13	2016-02-24	Live
TCGA	TCGA-AA-3554-10A-01W-0833-10	COAD	Colon adenocarcinoma	NB	10	WGA	WXS	BCM	BCM	ABI_SOLID	ABI Solid	GRCh37-lite	TCGA-AA-3554-10A-01W-0833-10_hg19_SOLiD.bam	25103901640	f85affd3c00936c43bc9dbd8bf4a04af	cb3c6ee2-b4ab-449b-9347-90213fa50223	1042fa0e-357c-4795-b589-bf401813756c	ba49b428-246d-46d2-b549-39a5fc8f7003	14def35f-76b5-4b50-9f72-feaeb5f88fe9	AA	SRS081923	2014-05-14	2014-05-13	2016-02-25	Live
TCGA	TCGA-AA-3672-01A-01W-0900-09	COAD	Colon adenocarcinoma	TP	1	WGA	WXS	WUGSC	WUGSC	ILLUMINA	Illumina	GRCh37-lite	5680378a81ea54856ea145b97574bdb5.bam	11361373809	5680378a81ea54856ea145b97574bdb5	460bb471-2037-4387-a8ee-b8dde255d83b	04dc0b16-834c-4351-b3b9-58fe558c634d	c46971a1-cbac-425d-bac2-f4142c92522e	496316ba-00b4-49ff-9b67-02273fbfa945	AA	SRS082008	2013-02-14	2013-02-14	2016-02-24	Live
TCGA	TCGA-AA-3672-10A-01W-0900-09	COAD	Colon adenocarcinoma	NB	10	WGA	WXS	WUGSC	WUGSC	ILLUMINA	Illumina	GRCh37-lite	5c4dd1c591f93563fdb70ba8aa491051.bam	14216874465	5c4dd1c591f93563fdb70ba8aa491051	2827acf7-3128-4c06-9e04-f1e19940a17f	397915b8-0513-4381-ba47-88f6640126bd	c46971a1-cbac-425d-bac2-f4142c92522e	518d61a9-8b71-498e-99af-70c477d0bb1e	AA	SRS082012	2013-02-14	2013-02-14	2016-02-24	Live
TCGA	TCGA-AA-3710-01A-01D-1981-10	COAD	Colon adenocarcinoma	TP	1	DNA	WXS	BCM	BCM	ILLUMINA	Illumina	GRCh37-lite	TCGA-AA-3710-01A-01D-1981-10_hg19_Illumina.bam	16113320584	bf63b323017f3472fb93d9807e3ac7f3	9a5106c7-0e7a-46bc-be38-b98be8fe3a96	37254562-1aa2-47b9-9c9a-0168f0800ee4	f5c3bc61-1018-4351-bb23-aacc1459365f	70f388b9-4642-41d8-8a78-8f76a8f37943	AA		2015-06-23	2015-06-23	2016-02-24	Live
TCGA	TCGA-AA-3710-10A-01W-1982-10	COAD	Colon adenocarcinoma	NB	10	WGA	WXS	BCM	BCM	ILLUMINA	Illumina	GRCh37-lite	TCGA-AA-3710-10A-01W-1982-10_hg19_Illumina.bam	12005509730	3cbb4c263c0c2cf8db25247e2baf137a	f193b993-730f-466e-8910-ff48f8204c60	c61715fb-89c4-4c9e-bd25-4eeef2579312	f5c3bc61-1018-4351-bb23-aacc1459365f	a01e6f3b-9dbd-44d6-9823-344ca437ed76	AA		2015-07-08	2015-07-08	2016-02-25	Live
TCGA	TCGA-AA-3715-01A-01W-0900-09	COAD	Colon adenocarcinoma	TP	1	WGA	WXS	WUGSC	WUGSC	ILLUMINA	Illumina	GRCh37-lite	e1eafb5ff1e7bb02b61483e376bf58bc.bam	11461477126	e1eafb5ff1e7bb02b61483e376bf58bc	941a2edb-6927-42d4-a47d-e6a7297d67e3	554258ce-99c3-49a3-bfbf-131ec867a0e9	e394e9ec-7288-4ede-9ef8-41b631d100dd	a172cf89-8820-4a84-97ef-6731e7ae71e2	AA	SRS082148	2013-02-14	2013-02-14	2016-02-24	Live
TCGA	TCGA-AA-3715-10A-01W-0900-09	COAD	Colon adenocarcinoma	NB	10	WGA	WXS	WUGSC	WUGSC	ILLUMINA	Illumina	GRCh37-lite	39ea762fda2c965c84be9126c279cf54.bam	9719934995	39ea762fda2c965c84be9126c279cf54	3b37dd08-1317-4116-94c7-ad7c44928aa3	60b74c05-51f9-477d-8a23-dd46137390ba	e394e9ec-7288-4ede-9ef8-41b631d100dd	90be4505-6489-43d9-b536-e90418dae2ed	AA	SRS082152	2013-02-14	2013-02-14	2016-02-24	Live
TCGA	TCGA-AA-3811-01A-01W-0995-10	COAD	Colon adenocarcinoma	TP	1	WGA	WXS	BCM	BCM	ILLUMINA	Illumina	GRCh37-lite	TCGA-AA-3811-01A-01W-0995-10_hg19_Illumina.bam	38257242161	5bfed4ed3ad35ebcd9aef7e32bf4a296	dd563e05-6319-445f-9323-3df78ee67513	117092e0-fe5a-4330-b34a-ee045c9a4f63	d7ebd11a-1339-4b28-be90-a788d2cfa706	46728e21-d62b-4588-abf2-8d3b39f00aeb	AA	SRS106641	2015-08-28	2015-08-28	2016-02-25	Live
TCGA	TCGA-AA-3811-10A-01W-0995-10	COAD	Colon adenocarcinoma	NB	10	WGA	WXS	BCM	BCM	ILLUMINA	Illumina	GRCh37-lite	TCGA-AA-3811-10A-01W-0995-10_hg19_Illumina.bam	45758506050	dba7835f51c2711c99bf19a59f9e709c	e56d82ca-d08d-488d-81d6-0a507261e755	e1f0cdd7-d878-43a5-bb78-e0e09e453927	d7ebd11a-1339-4b28-be90-a788d2cfa706	0f1eee94-87bf-459d-a211-05151c4c74a3	AA	SRS106648	2015-08-25	2015-08-11	2016-02-25	Live
TCGA	TCGA-AA-3815-01A-01W-0995-10	COAD	Colon adenocarcinoma	TP	1	WGA	WXS	BCM	BCM	ILLUMINA	Illumina	GRCh37-lite	TCGA-AA-3815-01A-01W-0995-10_hg19_Illumina.bam	33891868072	5665677b8497a57e6be3ad19f4156583	84fef6d2-d300-4069-9d3d-479900970f01	d58b44b4-2317-491b-bbf7-cecabe006b58	b16bb717-d1cf-4237-a554-43f3995b82f2	6321d710-519e-41b5-a728-c4ebc1f0bc11	AA	SRS106658	2015-09-07	2015-09-02	2016-02-24	Live
TCGA	TCGA-AA-3815-10A-01W-0995-10	COAD	Colon adenocarcinoma	NB	10	WGA	WXS	BCM	BCM	ILLUMINA	Illumina	GRCh37-lite	TCGA-AA-3815-10A-01W-0995-10_hg19_Illumina.bam	30134268031	9458ceb90b3afa787d741d50fd3e72d7	5d38237a-b923-493d-ab33-ae462fef89e3	5a151200-089a-4bec-90a2-ec4bd0e98a2e	b16bb717-d1cf-4237-a554-43f3995b82f2	62f24011-7ba8-4320-b1aa-7a15c50e4808	AA	SRS106665	2015-09-07	2015-09-02	2016-02-24	Live
TCGA	TCGA-AA-3821-01A-01W-0995-10	COAD	Colon adenocarcinoma	TP	1	WGA	WXS	BCM	BCM	ILLUMINA	Illumina	GRCh37-lite	TCGA-AA-3821-01A-01W-0995-10_hg19_Illumina.bam	32722516747	f379624cfb97e51e50bfc21f681c9e19	f0030622-8506-4134-acae-f8d1ec6d45c9	843ba9f2-b204-4043-ac78-b27b9bdbda26	0e87e5fd-d5bb-4c0d-952d-711a6abbf336	6ab79ec9-2416-41ef-b2c4-49850a5ddf34	AA	SRS106675	2015-09-07	2015-09-03	2016-02-25	Live
TCGA	TCGA-AA-3821-10A-01W-0995-10	COAD	Colon adenocarcinoma	NB	10	WGA	WXS	BCM	BCM	ILLUMINA	Illumina	GRCh37-lite	TCGA-AA-3821-10A-01W-0995-10_hg19_Illumina.bam	34719422959	60c4b5b230ffedcce1165ca4d13b6809	046c66e2-1df0-4600-9e02-c7613ec1f391	ee81a579-8e2f-4019-a897-f59695c73a4e	0e87e5fd-d5bb-4c0d-952d-711a6abbf336	4f2583e0-34a8-4fd5-b302-dac00ee965f1	AA	SRS106682	2015-09-16	2015-08-11	2016-02-24	Live
TCGA	TCGA-AA-3833-01A-01D-1981-10	COAD	Colon adenocarcinoma	TP	1	DNA	WXS	BCM	BCM	ILLUMINA	Illumina	GRCh37-lite	TCGA-AA-3833-01A-01D-1981-10_hg19_Illumina.bam	18125161882	cf1702a43c060f9eee1693e30d0a0091	ada92501-d2bb-471c-b1a8-0f5056d84cb5	06ac6428-4d62-4c8b-a4ee-6a53b63de0ee	1a09207e-9184-4f32-bd07-a9f4dc6c825d	8b3147c8-71a9-40fb-81cf-9e23ef4b9a29	AA		2015-06-25	2015-06-25	2016-02-25	Live
TCGA	TCGA-AA-3833-10A-01W-1982-10	COAD	Colon adenocarcinoma	NB	10	WGA	WXS	BCM	BCM	ILLUMINA	Illumina	GRCh37-lite	TCGA-AA-3833-10A-01W-1982-10_hg19_Illumina.bam	12821889311	b8606762562e30a1eff93fdb633296ae	8f310593-8b72-40a3-a855-67333d0372f0	c48345b3-5ac8-40db-8acf-9e23243f73c1	1a09207e-9184-4f32-bd07-a9f4dc6c825d	e6f77b15-ccac-4fc8-97bf-b4eabde6e713	AA		2015-06-25	2015-06-25	2016-02-24	Live
TCGA	TCGA-AA-3845-01A-01W-0995-10	COAD	Colon adenocarcinoma	TP	1	WGA	WXS	BCM	BCM	ILLUMINA	Illumina	GRCh37-lite	TCGA-AA-3845-01A-01W-0995-10_hg19_Illumina.bam	40562768740	10e42e0f12de6b3a3d47121e44fd7f85	2794ee8e-aeda-4d6c-ad58-bfac08b1b14e	afe0d721-f3e1-4d9c-b596-d9532d3fa9ad	bc02f801-081b-489b-87cb-d275c70299d5	c255e546-c53c-4225-9721-f5050c45e1b8	AA	SRS106726	2015-08-28	2015-08-28	2016-02-24	Live
TCGA	TCGA-AA-3845-10A-01W-0995-10	COAD	Colon adenocarcinoma	NB	10	WGA	WXS	BCM	BCM	ILLUMINA	Illumina	GRCh37-lite	TCGA-AA-3845-10A-01W-0995-10_hg19_Illumina.bam	33210477002	b0d5e2dcfc985153e3f3e8464145c9e8	26ab4adb-595c-4b3d-ab24-f776549d66fd	0b0e7fbe-a76b-4164-aa79-0391a7e630eb	bc02f801-081b-489b-87cb-d275c70299d5	801a4b59-5adb-45a1-a590-fa406da4d1a4	AA	SRS106733	2015-09-08	2015-08-11	2016-02-24	Live
TCGA	TCGA-AA-3864-01A-01D-1981-10	COAD	Colon adenocarcinoma	TP	1	DNA	WXS	BCM	BCM	ILLUMINA	Illumina	GRCh37-lite	TCGA-AA-3864-01A-01D-1981-10_hg19_Illumina.bam	15065359455	c803b5c229b3e7f38c85c7c64ecdfdd0	00e32e8a-c40f-41c4-9dda-697663666ad2	05d6582c-987a-4252-a087-a5dd495e5fb7	c82bbe23-0264-45a7-b1a6-82b4654108c8	2fdc7232-2319-49cf-ac47-695523741558	AA		2015-06-23	2015-06-23	2016-02-24	Live
TCGA	TCGA-AA-3864-10A-01W-0995-10	COAD	Colon adenocarcinoma	NB	10	WGA	WXS	BCM	BCM	ILLUMINA	Illumina	GRCh37-lite	TCGA-AA-3864-10A-01W-0995-10_hg19_Illumina.bam	39200472521	0b101a23ee70d21f304f16d5c9bdf083	7f40f9ff-3dc3-4888-a2e7-40c46e6cfc6c	1d226183-f13d-4cad-bf05-b31b7671a82b	c82bbe23-0264-45a7-b1a6-82b4654108c8	ca89c693-b86a-40bc-bdec-e3830eb4642d	AA	SRS106852	2015-09-08	2015-08-11	2016-02-24	Live
TCGA	TCGA-AA-3877-01A-01W-0995-10	COAD	Colon adenocarcinoma	TP	1	WGA	WXS	BCM	BCM	ILLUMINA	Illumina	GRCh37-lite	TCGA-AA-3877-01A-01W-0995-10_hg19_Illumina.bam	34617759795	5e7d3b3ebe275d439fc6ff4b68762e3c	3efb75a4-df7d-49fe-8415-059f50055b2a	6b402e31-d89d-4946-8ae5-2fdb44bea19b	043a4745-566b-4106-b159-99cb8b394b81	de7f6b99-ea71-4c44-b412-ab20b1616c40	AA	SRS106947	2015-08-29	2015-08-28	2016-02-24	Live
TCGA	TCGA-AA-3877-10A-01W-1982-10	COAD	Colon adenocarcinoma	NB	10	WGA	WXS	BCM	BCM	ILLUMINA	Illumina	GRCh37-lite	TCGA-AA-3877-10A-01W-1982-10_hg19_Illumina.bam	20974512776	0540422858e9a4146be7cfdf17985cb5	ed9696ce-77cc-467b-8f2a-d973520f29bf	beead41f-d9fe-4b19-b017-ded1ac168d00	043a4745-566b-4106-b159-99cb8b394b81	4a1901b7-6105-4341-b469-df4a1218608a	AA		2015-06-23	2015-06-23	2016-02-25	Live
TCGA	TCGA-AA-3947-01A-01D-1981-10	COAD	Colon adenocarcinoma	TP	1	DNA	WXS	BCM	BCM	ILLUMINA	Illumina	GRCh37-lite	TCGA-AA-3947-01A-01D-1981-10_hg19_Illumina.bam	16928460026	67c22f11710e108f27ef812d17fa5685	6c0cfe7a-8c0a-4dcb-bdcf-d70774f1eb8a	95c00b19-383a-4246-8ae1-c73c5b8692b2	654c6f5c-3e5c-49f0-b53f-87cd9797d7c9	5241539d-65ac-434d-8eaa-ae57f702c8ce	AA		2015-06-23	2015-06-23	2016-02-24	Live
TCGA	TCGA-AA-3947-10A-01D-1982-10	COAD	Colon adenocarcinoma	NB	10	DNA	WXS	BCM	BCM	ILLUMINA	Illumina	GRCh37-lite	TCGA-AA-3947-10A-01D-1982-10_hg19_Illumina.bam	19361884204	3e82f4abd95f2eca96361a429a831fb8	4b8b505f-119a-408a-8e81-606f9b92fb88	e658c85e-bfe2-4bc3-a4e7-05fd31eb9049	654c6f5c-3e5c-49f0-b53f-87cd9797d7c9	9d9915e4-6918-4c69-b5dc-662ef545ca9e	AA		2015-06-23	2015-06-23	2016-02-24	Live
TCGA	TCGA-AA-3949-01A-01W-0995-10	COAD	Colon adenocarcinoma	TP	1	WGA	WXS	BCM	BCM	ILLUMINA	Illumina	GRCh37-lite	TCGA-AA-3949-01A-01W-0995-10_hg19_Illumina.bam	41793274841	6cac16ba6c3bdabe74995fb0d884061e	b6728c78-065c-45af-b432-007a581d6083	b380f9dd-dfdd-4e57-bd89-401cc3485a37	cbdabbcd-d8f1-4d7c-9e18-ebd83d888c51	1a4601f8-e4d6-4c3d-a846-e3186295c137	AA	SRS107032	2015-08-27	2015-08-11	2016-02-25	Live
TCGA	TCGA-AA-3949-10A-01W-1982-10	COAD	Colon adenocarcinoma	NB	10	WGA	WXS	BCM	BCM	ILLUMINA	Illumina	GRCh37-lite	TCGA-AA-3949-10A-01W-1982-10_hg19_Illumina.bam	19992467229	a1b291c5dda01dc379727ea20fcd05a1	513f8a41-aea2-466b-95e3-34c4ad2a03ae	2da40609-471b-43c0-8621-cee9df1f5443	cbdabbcd-d8f1-4d7c-9e18-ebd83d888c51	67570c0a-3191-4960-aede-47376bbfd902	AA		2015-06-23	2015-06-23	2016-02-24	Live
TCGA	TCGA-AA-3950-01A-02W-0995-10	COAD	Colon adenocarcinoma	TP	1	WGA	WXS	BCM	BCM	ILLUMINA	Illumina	GRCh37-lite	TCGA-AA-3950-01A-02W-0995-10_hg19_Illumina.bam	10528527335	9f1a0ce2fc87a2ad68f690ae6bd97fbf	6910a444-6a53-4c63-baca-01f00e73bb10	eb7a76a6-65ac-4e06-9386-439ab750c875	cc53bf9e-5e27-4305-a08b-552120c10aa5	6f6820c0-beed-4944-a241-d65f58bddf9a	AA	SRS107049	2016-01-06	2016-01-06	2016-02-24	Live
TCGA	TCGA-AA-3950-10A-01W-0995-10	COAD	Colon adenocarcinoma	NB	10	WGA	WXS	BCM	BCM	ILLUMINA	Illumina	GRCh37-lite	TCGA-AA-3950-10A-01W-0995-10_hg19_Illumina.bam	35091024027	9a9a4789b94279767bbfc49a84656ee3	0f67a1fe-5ab0-48e1-adec-fdc42abf6fd3	671c56d2-b21f-4107-87fc-0e8be155bb42	cc53bf9e-5e27-4305-a08b-552120c10aa5	da2eaafb-d96d-4157-9eeb-39e64f2c48f5	AA	SRS107056	2015-09-08	2015-09-03	2016-02-24	Live
TCGA	TCGA-AA-3966-01A-01W-1073-09	COAD	Colon adenocarcinoma	TP	1	WGA	WXS	WUGSC	WUGSC	ILLUMINA	Illumina	GRCh37-lite	fed50db6b5153117e7d96730dd706e20.bam	12048113366	fed50db6b5153117e7d96730dd706e20	283a7219-aafe-45d4-a31c-ed26acb1a1b9	689f1a40-4315-48bc-8b05-75d800e17b44	bc42fe2d-1a33-428d-a601-b1871f4c8d9b	8c5799bf-db65-40f6-9a67-abd4da4025f2	AA	SRS130798	2013-02-14	2013-02-14	2016-02-24	Live
TCGA	TCGA-AA-3966-10A-01W-1073-09	COAD	Colon adenocarcinoma	NB	10	WGA	WXS	WUGSC	WUGSC	ILLUMINA	Illumina	GRCh37-lite	2a2ab1eff9a71e17cddf7a5c8139c8df.bam	11998376488	2a2ab1eff9a71e17cddf7a5c8139c8df	1a101368-953c-4c10-9423-8d3f905071e2	79479c47-b49d-4faf-9eb0-3a96412d651d	bc42fe2d-1a33-428d-a601-b1871f4c8d9b	70893cd9-ccf1-423b-b39f-884974a30ea4	AA	SRS130805	2013-02-14	2013-02-14	2016-02-24	Live
TCGA	TCGA-AA-A00A-01A-01W-A005-10	COAD	Colon adenocarcinoma	TP	1	WGA	WXS	BCM	BCM	ABI_SOLID	ABI Solid	GRCh37-lite	TCGA-AA-A00A-01A-01W-A005-10_hg19_SOLiD.bam	24660018993	e174ba76090f04573d0fbb7b7162172d	06c393ac-6556-485e-97c1-9836ecdc76f6	14e1c2bb-2b02-4110-8841-eee643242dfa	10628a61-bd5e-4415-af97-631c5ca320cb	8b3894ca-3aa9-415b-b6ad-948f81428b89	AA	SRS153825	2014-05-14	2014-05-13	2016-02-24	Live
TCGA	TCGA-AA-A00A-10A-01W-A005-10	COAD	Colon adenocarcinoma	NB	10	WGA	WXS	BCM	BCM	ABI_SOLID	ABI Solid	GRCh37-lite	TCGA-AA-A00A-10A-01W-A005-10_hg19_SOLiD.bam	22403091286	7f1ac61ee3340fcf6165973c4fbf4fdc	f2a8f785-849b-42a9-9af3-d16625f9bb15	c1d4ce20-bb17-4e1c-b0b7-b125b5797554	10628a61-bd5e-4415-af97-631c5ca320cb	353171a6-9298-40a7-b3d3-8feaf9023630	AA	SRS153831	2014-05-14	2014-05-13	2016-02-25	Live
TCGA	TCGA-AA-A00E-01A-01W-A005-10	COAD	Colon adenocarcinoma	TP	1	WGA	WXS	BCM	BCM	ABI_SOLID	ABI Solid	GRCh37-lite	TCGA-AA-A00E-01A-01W-A005-10_hg19_SOLiD.bam	20189191508	8ec363f19ed4eafb51a63521caec330f	7f0ad943-a4e8-4cfc-ae9f-54f3510826fe	66d87368-2fbc-4e8e-beca-b0986de45928	124b6856-f581-46da-9068-b0a49b999785	729a801d-5238-4020-bbff-73eaaa3a36d0	AA	SRS153850	2014-05-06	2014-05-06	2016-02-24	Live
TCGA	TCGA-AA-A00E-10A-01W-A005-10	COAD	Colon adenocarcinoma	NB	10	WGA	WXS	BCM	BCM	ABI_SOLID	ABI Solid	GRCh37-lite	TCGA-AA-A00E-10A-01W-A005-10_hg19_SOLiD.bam	22812045310	7214c66ce3d2b1a9b49aa5d1a432e155	1caea25f-1839-461b-ac63-79593eab5d82	abf1ba32-66df-4127-a1cc-156802a59a6d	124b6856-f581-46da-9068-b0a49b999785	1b073052-164e-4d57-b994-98b53d85a87f	AA	SRS153856	2014-05-06	2014-05-06	2016-02-24	Live
TCGA	TCGA-AA-A00J-01A-02W-A005-10	COAD	Colon adenocarcinoma	TP	1	WGA	WXS	BCM	BCM	ABI_SOLID	ABI Solid	GRCh37-lite	TCGA-AA-A00J-01A-02W-A005-10_hg19_SOLiD.bam	27892648721	dc38adbdf77fce3fc0a8ec33e795a5de	ebdaee62-9a2a-444c-925f-386805b4781a	3ad6403a-e8d2-4e67-b132-31b66d09729a	56e612e8-2c29-4782-be79-2813cc8dd2e6	bfee6527-99cc-460e-879e-fa7a46e8e0d5	AA	SRS153874	2014-05-06	2014-05-06	2016-02-25	Live
TCGA	TCGA-AA-A00J-10A-01W-A005-10	COAD	Colon adenocarcinoma	NB	10	WGA	WXS	BCM	BCM	ABI_SOLID	ABI Solid	GRCh37-lite	TCGA-AA-A00J-10A-01W-A005-10_hg19_SOLiD.bam	21579501328	9bb8ac3890d6aafe6180804e5784c89e	2853613e-745a-464a-81b3-e6e2e3af453a	9d1b19aa-c5ee-4971-b5c3-82ebe20ef456	56e612e8-2c29-4782-be79-2813cc8dd2e6	f9ebd93d-39b4-458b-9021-d9500088bdb9	AA	SRS153881	2014-05-07	2014-05-06	2016-02-24	Live
TCGA	TCGA-AA-A00R-01A-01W-A005-10	COAD	Colon adenocarcinoma	TP	1	WGA	WXS	BCM	BCM	ABI_SOLID	ABI Solid	GRCh37-lite	TCGA-AA-A00R-01A-01W-A005-10_hg19_SOLiD.bam	11168622419	2d00e8c055707f03e58747b0654499e5	831782e2-7ff5-4aa5-b455-2d967c435128	c3128cce-4f31-4460-be9b-e98c798b715f	ca22edd4-eb7c-4677-84aa-6f0354459a19	f72eeae9-f7f5-4576-a072-5021119117d6	AA	SRS246298	2014-05-07	2014-05-06	2016-02-24	Live
TCGA	TCGA-AA-A00R-10A-01W-A005-10	COAD	Colon adenocarcinoma	NB	10	WGA	WXS	BCM	BCM	ABI_SOLID	ABI Solid	GRCh37-lite	TCGA-AA-A00R-10A-01W-A005-10_hg19_SOLiD.bam	24542225922	d51ca31d0162cd930c94a298d103d100	ae31ed8c-e531-4983-9c28-a2ab04a20e2e	1b67d08e-dbca-4e77-af87-1d7d123590b3	ca22edd4-eb7c-4677-84aa-6f0354459a19	610f87ef-bac9-4b0f-be44-a61b3fbbcbef	AA	SRS153961	2014-05-14	2014-05-13	2016-02-25	Live
TCGA	TCGA-AA-A01P-01A-21D-A17O-10	COAD	Colon adenocarcinoma	TP	1	DNA	WXS	BCM	BCM	ILLUMINA	Illumina	GRCh37-lite	TCGA-AA-A01P-01A-21D-A17O-10_hg19_Illumina.bam	14786277229	e10d3f4643a2635e880266f4a63d906d	320ae8be-a6d2-4ae3-9e5e-b07263cbb60a	afb0c6ef-20a7-4f1d-8fbd-5613b163f17e	13ae9d83-a22f-451f-88bb-686051725cf3	133c13de-6c6b-45e2-a611-a5c5a4aebaa6	AA		2015-06-24	2015-06-24	2016-02-24	Live
TCGA	TCGA-AA-A01P-11A-11D-A17O-10	COAD	Colon adenocarcinoma	NT	11	DNA	WXS	BCM	BCM	ILLUMINA	Illumina	GRCh37-lite	TCGA-AA-A01P-11A-11D-A17O-10_hg19_Illumina.bam	16753779808	61c27e8aee658c92554dbad1085f070f	bc28e397-f447-4db4-a8f0-71d92b57c864	63b6bd8e-2ac0-4a89-b800-ccb51fa40507	13ae9d83-a22f-451f-88bb-686051725cf3	16f6c3fc-3001-4fc4-81a5-9d24dfbcc087	AA		2015-06-24	2015-06-24	2016-02-25	Live
TCGA	TCGA-AA-A01Q-01A-01W-A005-10	COAD	Colon adenocarcinoma	TP	1	WGA	WXS	BCM	BCM	ABI_SOLID	ABI Solid	GRCh37-lite	TCGA-AA-A01Q-01A-01W-A005-10_hg19_SOLiD.bam	21291692350	7b926d8f7f34a88bbd53c88f62110073	fa9e42de-06da-475d-8d92-6a72bf3557d8	f5f16991-65eb-4d46-ac7e-1d2a1bea1830	4be66108-e72a-406b-bb4b-f58ff2877336	5d1d7c40-f636-46c6-9540-4df11a466b15	AA	SRS246325	2014-05-07	2014-05-06	2016-02-25	Live
TCGA	TCGA-AA-A01Q-10A-01W-A005-10	COAD	Colon adenocarcinoma	NB	10	WGA	WXS	BCM	BCM	ABI_SOLID	ABI Solid	GRCh37-lite	TCGA-AA-A01Q-10A-01W-A005-10_hg19_SOLiD.bam	30605284224	d5ccacb6c26b39acd5379a87c5ff82d6	09104cc7-cdc2-4331-a4e6-28e7e81aef61	cebb1655-754e-4cd4-a3f9-1e41e973bf9a	4be66108-e72a-406b-bb4b-f58ff2877336	aa17437d-52f5-41d6-a4a8-5635b598242a	AA	SRS154125	2014-05-29	2014-05-29	2016-02-24	Live
TCGA	TCGA-AA-A01R-01A-21D-A17O-10	COAD	Colon adenocarcinoma	TP	1	DNA	WXS	BCM	BCM	ILLUMINA	Illumina	GRCh37-lite	TCGA-AA-A01R-01A-21D-A17O-10_hg19_Illumina.bam	14427863554	c00745fe5a161686d0e1a8fea1bb41b8	1c9047a7-2d9f-4683-9fdb-e5724a361947	303abbe5-4155-4a0d-bc3b-f8995261ca52	97f6c8d3-09a0-4128-8f10-41e736648a5f	73ee34e8-422d-4ab1-b0f0-da8a5a2dd9ab	AA		2015-06-24	2015-06-24	2016-02-24	Live
TCGA	TCGA-AA-A01R-11A-12D-A17O-10	COAD	Colon adenocarcinoma	NT	11	DNA	WXS	BCM	BCM	ILLUMINA	Illumina	GRCh37-lite	TCGA-AA-A01R-11A-12D-A17O-10_hg19_Illumina.bam	17616163851	426e3161940495911802be47b6e0df90	bbfbe479-e833-4e4d-ad2c-9aedc819a5db	54523ac8-0dd8-4256-b33e-f0a802fee3e8	97f6c8d3-09a0-4128-8f10-41e736648a5f	d19b4ee7-cba4-491b-8764-99ac49304ad5	AA		2015-06-24	2015-06-24	2016-02-25	Live
TCGA	TCGA-AA-A022-01A-21D-A17O-10	COAD	Colon adenocarcinoma	TP	1	DNA	WXS	BCM	BCM	ILLUMINA	Illumina	GRCh37-lite	TCGA-AA-A022-01A-21D-A17O-10_hg19_Illumina.bam	15773017248	e0d6401dd5b712de6f3f9de7877215f4	67e4c6f6-b56a-4ec2-9206-5827cca5931e	c2ffc180-b91c-4dce-870d-cd619024ca46	7a481097-14a3-4916-9632-d899c25fd284	9ef79e62-54d7-406b-9a15-893b2871929f	AA		2015-06-24	2015-06-24	2016-02-24	Live
TCGA	TCGA-AA-A022-11A-11D-A17O-10	COAD	Colon adenocarcinoma	NT	11	DNA	WXS	BCM	BCM	ILLUMINA	Illumina	GRCh37-lite	TCGA-AA-A022-11A-11D-A17O-10_hg19_Illumina.bam	20207039687	69c3730461f0718360fe58a4a473ca33	b219ccae-a77d-4d7f-8e85-655d348898c7	2d35cc4c-7639-4d4c-9f4b-1424cd3aae1a	7a481097-14a3-4916-9632-d899c25fd284	e1091dda-5c3f-458e-a56e-af7774d8fa2b	AA		2015-06-24	2015-06-24	2016-02-25	Live
TCGA	TCGA-AA-A02R-01A-01W-A00E-09	COAD	Colon adenocarcinoma	TP	1	WGA	WXS	WUGSC	WUGSC	ILLUMINA	Illumina	GRCh37-lite	e4ad3fee9375d9f4373b9731edbff62e.bam	15076211808	e4ad3fee9375d9f4373b9731edbff62e	0b286331-f4c0-4ddf-9009-0e13cad97f06	a9144843-c7ce-4691-8432-5a1153df8f67	764c97c9-01d3-45cb-86bd-f8a52b5468da	197245f6-a310-4af4-9231-0afefc547ecd	AA	SRS154224	2013-02-15	2013-02-14	2016-02-24	Live
TCGA	TCGA-AA-A02R-10A-01W-A00E-09	COAD	Colon adenocarcinoma	NB	10	WGA	WXS	WUGSC	WUGSC	ILLUMINA	Illumina	GRCh37-lite	2f6780304d7f317b2a13b2af9c19aadc.bam	14909217542	2f6780304d7f317b2a13b2af9c19aadc	245c91ef-f039-4bf8-9bed-a7d272d67141	59feacd3-e81a-40e7-9ef1-a5b486276a2b	764c97c9-01d3-45cb-86bd-f8a52b5468da	b01a9bcf-a155-48b7-a3cc-5a6e3cb2e7ac	AA	SRS154232	2013-02-14	2013-02-14	2016-02-24	Live
TCGA	TCGA-AG-A02N-01A-11W-A096-10	READ	Rectum adenocarcinoma	TP	1	WGA	WXS	BCM	BCM	ILLUMINA	Illumina	HG19_Broad_variant	TCGA_MC3.TCGA-AG-A02N-01A-11W-A096-10.bam	30467239796	66136e3db06047d408fe3379e617b153	e99f8fec-21bb-4050-9ade-506ef10c379b	934f3c7b-bf88-43ad-8658-13a60e00e2be	8ad1c98b-5395-477e-87a8-19dff3a59c26	f5999244-1a53-468a-8d94-a07a62617751	AG	SRS131716	2015-11-20	2015-11-06	2015-11-20	Live
TCGA	TCGA-AG-A02N-11A-11W-A096-10	READ	Rectum adenocarcinoma	NT	11	WGA	WXS	BCM	BCM	ILLUMINA	Illumina	HG19_Broad_variant	TCGA_MC3.TCGA-AG-A02N-11A-11W-A096-10.bam	30305201989	11e48e95ce96770ced54bbb61034ec95	56721db1-c1e1-4166-b8d5-a98782368d52	0ff59235-db63-44e5-8a86-21ca1bfa32ae	8ad1c98b-5395-477e-87a8-19dff3a59c26	a201a649-3296-413f-95b7-48bca910d27b	AG	SRS131722	2015-11-20	2015-11-06	2015-11-20	Live
TCGA	TCGA-AZ-4313-01A-01D-1408-10	COAD	Colon adenocarcinoma	TP	1	DNA	WXS	BCM	BCM	ILLUMINA	Illumina	GRCh37-lite	TCGA-AZ-4313-01A-01D-1408-10_Illumina.bam	9779494329	acf5d9788a80f74be0ded5e704e91ed6	f883e344-ec81-42c8-812a-726c98cba5e1	da716574-827e-4ef2-a2f4-cbe9f1f7f75c	1fd75c4d-e74c-410c-a150-814722c6c1cc	475f161c-2f7f-43a2-b187-de6038752f39	AZ		2015-02-27	2015-02-27	2016-02-25	Live
TCGA	TCGA-AZ-4313-10A-01D-2188-10	COAD	Colon adenocarcinoma	NB	10	DNA	WXS	BCM	BCM	ILLUMINA	Illumina	HG19_Broad_variant	TCGA_MC3.TCGA-AZ-4313-10A-01D-2188-10.bam	9685986718	d8e0382bbc51b9a497196b001d84c100	ef418754-f6d0-44df-baff-194fa61a951c	7277272b-5da4-4da3-8a35-aaf575138025	1fd75c4d-e74c-410c-a150-814722c6c1cc	0c7a7506-169c-471d-8148-f81d48ba20a7	AZ		2015-11-20	2015-11-06	2015-11-20	Live
TCGA	TCGA-AZ-4615-01A-01D-1408-10	COAD	Colon adenocarcinoma	TP	1	DNA	WXS	BCM	BCM	ILLUMINA	Illumina	GRCh37-lite	TCGA-AZ-4615-01A-01D-1408-10_Illumina.bam	10918916002	085c17280ba2613e258e087692c9053d	788bd7a1-49ee-4385-8ace-aef640f18ac6	8556e232-58f2-42c0-bd9d-65ba367b660f	bf69a4ce-ec7e-4752-a86d-dcc80e3c9a57	89811300-8202-4a82-8353-5b2b2b2ecfd4	AZ		2015-02-27	2015-02-27	2016-02-24	Live
TCGA	TCGA-AZ-4615-10A-01D-1408-10	COAD	Colon adenocarcinoma	NB	10	DNA	WXS	BCM	BCM	ILLUMINA	Illumina	GRCh37-lite	TCGA-AZ-4615-10A-01D-1408-10_hg19_Illumina.bam	6423950853	e5250cfd73fcd680361e47183d9c529a	dff1f6cd-af22-493d-94b3-32753861abd7	16137441-59de-474c-a5d0-5e8f2bbfa825	bf69a4ce-ec7e-4752-a86d-dcc80e3c9a57	ada35d85-5095-452a-b796-8684f1688500	AZ		2015-06-26	2015-06-26	2016-02-25	Live
TCGA	TCGA-CK-4951-01A-01D-1408-10	COAD	Colon adenocarcinoma	TP	1	DNA	WXS	BCM	BCM	ILLUMINA	Illumina	HG19_Broad_variant	TCGA_MC3.TCGA-CK-4951-01A-01D-1408-10.bam	14247366032	db01a33b150ef3a4461be34a76c4b95d	118768ed-8bd0-42b7-8646-418871c41206	34768009-454c-47c7-91da-39314a27c69f	2db3c23d-c591-4ea0-b0a8-ed9c4343c80e	ea9e7e8c-4151-4cfc-8631-5880c6f1a21f	CK		2015-11-20	2015-11-06	2015-11-20	Live
TCGA	TCGA-CK-4951-10A-01D-2188-10	COAD	Colon adenocarcinoma	NB	10	DNA	WXS	BCM	BCM	ILLUMINA	Illumina	HG19_Broad_variant	TCGA_MC3.TCGA-CK-4951-10A-01D-2188-10.bam	11755056066	1382eb1b98ed97c62db46e5f93b4a0c0	46edd776-fcbd-49ea-8aa6-4109a58c0040	8785d6b7-589c-4d3f-9aa2-50d46d12d65b	2db3c23d-c591-4ea0-b0a8-ed9c4343c80e	38bb4c4a-4414-411e-b94b-6a1044286106	CK		2015-11-20	2015-11-06	2015-11-20	Live
TCGA	TCGA-CM-4746-01A-01D-1408-10	COAD	Colon adenocarcinoma	TP	1	DNA	WXS	BCM	BCM	ILLUMINA	Illumina	GRCh37-lite	TCGA-CM-4746-01A-01D-1408-10_hg19_Illumina.bam	19182184462	26baf258cd1a7c6ad3b4d496bb248667	87ecec25-f5e8-4587-b726-f179bb1b2131	06a4e09c-8606-408e-8e35-8ae9f2eb19d6	c0b8c55c-b993-481d-aeea-9ebfa64ee20e	85991716-6807-4f31-be63-bf80cec40cc2	CM		2012-12-29	2012-12-28	2016-02-24	Live
TCGA	TCGA-CM-4746-10A-01D-1408-10	COAD	Colon adenocarcinoma	NB	10	DNA	WXS	BCM	BCM	ILLUMINA	Illumina	GRCh37-lite	TCGA-CM-4746-10A-01D-1408-10_hg19_Illumina.bam	15675559906	20eeaf15a48426a72b4021d531841a91	acf187d8-973c-421d-8aa1-a7fe7bd68fcd	31a225cb-f14b-4b5b-8bed-b7c948a6edda	c0b8c55c-b993-481d-aeea-9ebfa64ee20e	3ed6a50c-8ac3-49db-9dc1-c2f8c49d78a1	CM		2012-12-29	2012-12-28	2016-02-25	Live

## Sheet: COAD|READ MSS (TCGA)
study	barcode	disease	disease_name	sample_type	sample_type_name	analyte_type	library_type	center	center_name	platform	platform_name	assembly	filename	files_size	checksum	analysis_id	aliquot_id	participant_id	sample_id	tss_id	sample_accession	published	uploaded	modified	state	reason
TCGA	TCGA-A6-3810-01A-01D-A270-10	COAD	Colon adenocarcinoma	TP	1	DNA	WXS	BCM	BCM	ILLUMINA	Illumina	GRCh37-lite	TCGA-A6-3810-01A-01D-A270-10_Illumina.bam	26464536804	86eae8fe91f6c42204c8f64570518802	be7f7d79-f4de-4be0-8ba6-4247ecc4132c	81739380-3e36-4b3e-8caa-881d3cdf898c	b728e6e8-a0e4-496b-904c-6f07c12e901f	f2bd44d3-a53c-4a10-9ae1-a93e762f174c	A6		2013-11-13	2013-11-13	2016-02-25	Live
TCGA	TCGA-A6-3810-11A-01W-0995-10	COAD	Colon adenocarcinoma	NT	11	WGA	WXS	BCM	BCM	ILLUMINA	Illumina	GRCh37-lite	TCGA-A6-3810-11A-01W-0995-10_hg19_Illumina.bam	31397421677	9ff04c35e10f4124f3203c9d4952ebc8	2b5e7b5a-18e5-4b7c-a749-db09021fec0e	16a160b7-d615-4e0c-ba7a-f8e72314e65f	b728e6e8-a0e4-496b-904c-6f07c12e901f	a692ccda-f941-46a5-9ac4-28e300686929	A6	SRS106597	2015-09-08	2015-08-11	2016-02-24	Live
TCGA	TCGA-AA-3495-01A-01D-1408-10	COAD	Colon adenocarcinoma	TP	1	DNA	WXS	BCM	BCM	ILLUMINA	Illumina	GRCh37-lite	TCGA-AA-3495-01A-01D-1408-10_Illumina.bam	10462179349	17bf0d1954a155ec8b074beab001f253	0115d548-769a-4cff-a550-9c2068f7f0d8	52418d59-b88e-4f39-8f3d-a54d2bb4e2c5	15b987ba-77ab-477b-a54a-65ec5c7c399e	57733d46-9726-4cc0-825f-77185bc7bea9	AA		2015-02-27	2015-02-27	2016-02-24	Live
TCGA	TCGA-AA-3495-11A-01D-2188-10	COAD	Colon adenocarcinoma	NT	11	DNA	WXS	BCM	BCM	ILLUMINA	Illumina	HG19_Broad_variant	TCGA_MC3.TCGA-AA-3495-11A-01D-2188-10.bam	11364389174	53de25f200864eea47194ce012dff2bb	536c4a76-25de-4df4-8133-e5ef38d68a59	2d2c9ff6-2479-46fc-925e-81d3bea299ea	15b987ba-77ab-477b-a54a-65ec5c7c399e	7051c757-e483-46b8-a209-c0444e1f60af	AA		2015-11-20	2015-11-06	2015-11-20	Live
TCGA	TCGA-AA-3506-01A-01D-2188-10	COAD	Colon adenocarcinoma	TP	1	DNA	WXS	BCM	BCM	ILLUMINA	Illumina	HG19_Broad_variant	TCGA_MC3.TCGA-AA-3506-01A-01D-2188-10.bam	14195834625	15d945028c1479317ddf7e10f9254429	4c5b3487-49c6-4505-8d1a-ee011969a531	2e351d55-8800-4a45-b5ae-3b471c5aaacd	28033279-cc74-4775-afdf-2497f6ddb55c	59eff44d-c532-4ea4-b8e4-e4478f5b12de	AA		2015-11-20	2015-11-06	2015-11-20	Live
TCGA	TCGA-AA-3506-11A-01D-2188-10	COAD	Colon adenocarcinoma	NT	11	DNA	WXS	BCM	BCM	ILLUMINA	Illumina	HG19_Broad_variant	TCGA_MC3.TCGA-AA-3506-11A-01D-2188-10.bam	12567653848	02bc171df6e41d0d9d98033b30a9fbc9	c07b35eb-b94b-4be0-a926-8b023d239f25	e4dcbb7f-d5c6-4b1f-b3f5-72463bfd1ba4	28033279-cc74-4775-afdf-2497f6ddb55c	f00dc36f-37e4-404d-b132-84f78295bc0b	AA		2015-11-20	2015-11-06	2015-11-20	Live
TCGA	TCGA-AA-3509-01A-01D-1408-10	COAD	Colon adenocarcinoma	TP	1	DNA	WXS	BCM	BCM	ILLUMINA	Illumina	GRCh37-lite	TCGA-AA-3509-01A-01D-1408-10_Illumina.bam	10991682100	d3258fc76ac00967564593bdeeb75eef	77f8d7f6-eb32-4374-b853-5e01095e3da5	a5b2ff3c-4e6e-4add-9f20-d6925cda1d92	80e677b1-5ebe-4069-a1a5-1538ffee6642	ba6e3333-3651-450e-a6ea-4e47cf0d18bf	AA		2015-02-27	2015-02-27	2016-02-24	Live
TCGA	TCGA-AA-3509-11A-01D-2188-10	COAD	Colon adenocarcinoma	NT	11	DNA	WXS	BCM	BCM	ILLUMINA	Illumina	HG19_Broad_variant	TCGA_MC3.TCGA-AA-3509-11A-01D-2188-10.bam	13712226056	2faf02f43ee22d5390ab81014ea9490f	9cf6a642-9f2d-4746-af28-cb81ccb38e10	95afe6f4-308e-472d-9ece-f589820449cb	80e677b1-5ebe-4069-a1a5-1538ffee6642	2b81fc5f-9198-4d3a-a969-30affff7cf87	AA		2015-11-20	2015-11-06	2015-11-20	Live
TCGA	TCGA-AA-3514-01A-02D-1953-10	COAD	Colon adenocarcinoma	TP	1	DNA	WXS	BCM	BCM	ILLUMINA	Illumina	HG19_Broad_variant	TCGA_MC3.TCGA-AA-3514-01A-02D-1953-10.bam	7868474530	53ff67027e661e18fed469f5bc244c3d	aecf6167-7098-42fd-a914-a41c6c53a1bf	6ab09730-2987-4868-9fe9-8ff71a0965f5	ddf69ed9-4c53-48b8-9f01-495bd60c3425	a657afdb-5322-454f-8dd7-8397291401c5	AA		2015-11-20	2015-11-06	2015-11-20	Live
TCGA	TCGA-AA-3514-10A-01D-1953-10	COAD	Colon adenocarcinoma	NB	10	DNA	WXS	BCM	BCM	ILLUMINA	Illumina	HG19_Broad_variant	TCGA_MC3.TCGA-AA-3514-10A-01D-1953-10.bam	3919150363	174d63c65752883bb388c18ab66b9ea6	4f73a3cd-bb6d-4db6-a159-516064c72d59	49f65ce5-0af1-43b9-a942-64607a230d7b	ddf69ed9-4c53-48b8-9f01-495bd60c3425	8ed957c3-4d09-4d1c-ad6d-d7e7b7fcc517	AA		2015-11-20	2015-11-06	2015-11-20	Live
TCGA	TCGA-AA-3521-01A-01D-1953-10	COAD	Colon adenocarcinoma	TP	1	DNA	WXS	BCM	BCM	ILLUMINA	Illumina	HG19_Broad_variant	TCGA_MC3.TCGA-AA-3521-01A-01D-1953-10.bam	4382594366	8e0bd0e38343b57e2138f5123fe7745f	ae86f3d9-5521-4a55-923d-06f085cc258b	7d57d88d-019a-476f-9678-758cfee1eeb9	ad440651-a2de-4bb1-90da-1e5e8975ab59	cea58113-36e8-474f-89a5-604ff5188a92	AA		2015-11-20	2015-11-06	2015-11-20	Live
TCGA	TCGA-AA-3521-11A-01D-1554-10	COAD	Colon adenocarcinoma	NT	11	DNA	WXS	BCM	BCM	ILLUMINA	Illumina	HG19_Broad_variant	TCGA_MC3.TCGA-AA-3521-11A-01D-1554-10.bam	16817096948	d858c9abcfffeb875620350a1e0c6320	71dc23d8-2a99-4b47-a17a-84311c4b07ec	072f1ae8-e837-4560-b0e6-0f2f9f291836	ad440651-a2de-4bb1-90da-1e5e8975ab59	683f9e6c-cc6d-411f-9fdc-ca24a2a155fe	AA		2015-11-20	2015-11-06	2015-11-20	Live
TCGA	TCGA-AA-3524-01A-02D-1953-10	COAD	Colon adenocarcinoma	TP	1	DNA	WXS	BCM	BCM	ILLUMINA	Illumina	HG19_Broad_variant	TCGA_MC3.TCGA-AA-3524-01A-02D-1953-10.bam	6843823632	a12e857b2ab0aff9237f5fc715bca1e3	61c518c9-aeeb-46af-be13-e6da58c40f20	abdd2b23-8cb6-42c5-b303-61bce51155c3	03efbc94-a43d-4db0-9377-e397348430a6	913fecc1-d660-473e-bee1-366644b4077a	AA		2015-11-20	2015-11-06	2015-11-20	Live
TCGA	TCGA-AA-3524-10A-01W-0831-10	COAD	Colon adenocarcinoma	NB	10	WGA	WXS	BCM	BCM	ILLUMINA	Illumina	HG19_Broad_variant	TCGA_MC3.TCGA-AA-3524-10A-01W-0831-10.bam	5458938273	e46b875db4b853b55367105dcb7f16df	ab16866a-43ba-4842-90b6-cfdc1ec98dff	56e7216d-5e61-4f0d-91b7-99dd26a99073	03efbc94-a43d-4db0-9377-e397348430a6	3f4a8f62-c0ac-4541-9f0e-ac61bc20e6cb	AA		2015-11-20	2015-11-06	2015-11-20	Live
TCGA	TCGA-AA-3538-01A-01D-1953-10	COAD	Colon adenocarcinoma	TP	1	DNA	WXS	BCM	BCM	ILLUMINA	Illumina	HG19_Broad_variant	TCGA_MC3.TCGA-AA-3538-01A-01D-1953-10.bam	4084528547	f957a77f9ef42c6fa3d870cc407bef0e	b2ba6def-74d0-4f13-8770-f704d9688cc6	e369a56a-3f3e-4b4c-bd06-409d9f388144	c594196e-49ef-4195-a6b6-4ef4a1d9ec15	3b556594-eff5-4a2a-9cbf-3f81456069f8	AA		2015-11-20	2015-11-06	2015-11-20	Live
TCGA	TCGA-AA-3538-10A-01D-1953-10	COAD	Colon adenocarcinoma	NB	10	DNA	WXS	BCM	BCM	ILLUMINA	Illumina	HG19_Broad_variant	TCGA_MC3.TCGA-AA-3538-10A-01D-1953-10.bam	3241932355	5cf18280529cb1ae838040ce24d53218	c27d2807-293d-4289-b97f-30f5c28c94f8	3852b7c0-4334-4e12-b268-e33c3dac12df	c594196e-49ef-4195-a6b6-4ef4a1d9ec15	937fe0b6-9d7f-429a-8082-5ef33543d44f	AA		2015-11-20	2015-11-06	2015-11-20	Live
TCGA	TCGA-AA-3561-01A-01D-1953-10	COAD	Colon adenocarcinoma	TP	1	DNA	WXS	BCM	BCM	ILLUMINA	Illumina	HG19_Broad_variant	TCGA_MC3.TCGA-AA-3561-01A-01D-1953-10.bam	6691284032	9df1065ae26f6027bbf13fd37ed46d70	d741f442-032b-4462-b67d-1c052193c770	bbd1ca3b-fc7d-4a49-b648-0ec5f8f736f4	01ad5016-f691-4bca-82a0-910429d8d25b	5e797e09-26d0-42f4-838f-3b05e489e6ec	AA		2015-11-20	2015-11-06	2015-11-20	Live
TCGA	TCGA-AA-3561-10A-01W-0831-10	COAD	Colon adenocarcinoma	NB	10	WGA	WXS	BCM	BCM	ILLUMINA	Illumina	HG19_Broad_variant	TCGA_MC3.TCGA-AA-3561-10A-01W-0831-10.bam	5806094757	693a5e7344c9eacf00bb4a5009693f5e	1e40fd3d-d6b1-4bef-9fa3-3953a4fc94be	d8aba172-7a8c-42ea-9ca1-a03ca008d93d	01ad5016-f691-4bca-82a0-910429d8d25b	69cff594-84a3-4d68-9edd-025b7d540535	AA		2015-11-20	2015-11-06	2015-11-20	Live
TCGA	TCGA-AA-3666-01A-02W-0900-09	COAD	Colon adenocarcinoma	TP	1	WGA	WXS	WUGSC	WUGSC	ILLUMINA	Illumina	GRCh37-lite	2b082c7933cadbc79e7608ef98b7f29f.bam	17056644942	2b082c7933cadbc79e7608ef98b7f29f	8c6bbc78-b35d-4c33-9e69-f8442b55ec8f	d7065ea5-88b0-4b56-a367-5defa0d9ed27	a512701f-88bb-4b05-8c94-fd285b9dd13e	f1064663-1462-4901-8bf7-9f50da5ee7b1	AA	SRS081988	2013-02-15	2013-02-14	2016-02-24	Live
TCGA	TCGA-AA-3666-10A-01W-0900-09	COAD	Colon adenocarcinoma	NB	10	WGA	WXS	WUGSC	WUGSC	ILLUMINA	Illumina	GRCh37-lite	7e8ec097c6274762d17f2496b280d65c.bam	11321079926	7e8ec097c6274762d17f2496b280d65c	5d44f207-4564-4a15-8dba-820cb393bdd2	cbb98f60-05d8-420f-b4ea-b22bcceee648	a512701f-88bb-4b05-8c94-fd285b9dd13e	f181b2c2-6fb2-4b7d-8c6b-a198eee941fb	AA	SRS081992	2013-02-14	2013-02-14	2016-02-24	Live
TCGA	TCGA-AA-3679-01A-02W-0900-09	COAD	Colon adenocarcinoma	TP	1	WGA	WXS	WUGSC	WUGSC	ILLUMINA	Illumina	GRCh37-lite	07c2192e4d8087c13602c7921fbf1a28.bam	11399120483	07c2192e4d8087c13602c7921fbf1a28	4aaf771c-aa24-4b36-b3cc-c1c857ff1a00	94cfbc05-df22-4db0-9aa0-808faab01c61	d17a2ab0-faef-40de-a87d-1291868b200d	be4bb915-7700-43e8-a640-ad77faf54f41	AA	SRS082048	2013-02-14	2013-02-14	2016-02-24	Live
TCGA	TCGA-AA-3679-10A-01W-0900-09	COAD	Colon adenocarcinoma	NB	10	WGA	WXS	WUGSC	WUGSC	ILLUMINA	Illumina	GRCh37-lite	13770ab51584a3fb121deba3c1becdfd.bam	11674431266	13770ab51584a3fb121deba3c1becdfd	f0d4ab92-93f5-474b-8f56-8b9f9f39c4ef	9814ca1c-63c1-4bb6-827e-efab7cb828d7	d17a2ab0-faef-40de-a87d-1291868b200d	bed43651-8903-4697-a4dd-3f7738b70e2d	AA	SRS082052	2013-02-14	2013-02-14	2016-02-25	Live
TCGA	TCGA-AA-3685-01A-02W-0900-09	COAD	Colon adenocarcinoma	TP	1	WGA	WXS	WUGSC	WUGSC	ILLUMINA	Illumina	GRCh37-lite	eff1c3048499913991cb261425ccd707.bam	11998246716	eff1c3048499913991cb261425ccd707	03c9b0c5-b52c-4a5a-a8de-9664ff5a4298	db8d5d6c-c200-4ffc-a1bb-8465044cefad	dca004bf-9c14-45a1-b186-ab3759f6c7fe	a2dd99bf-3a02-42cd-9aa8-80a018584ee6	AA	SRS082088	2013-02-15	2013-02-14	2016-02-24	Live
TCGA	TCGA-AA-3685-10A-01W-0900-09	COAD	Colon adenocarcinoma	NB	10	WGA	WXS	WUGSC	WUGSC	ILLUMINA	Illumina	GRCh37-lite	7b452b5ed1edffc96bb09a414cffcbf5.bam	10546464068	7b452b5ed1edffc96bb09a414cffcbf5	c2f858e5-a1d5-48b5-98a3-cf7f9f532294	bc627525-4dbb-4861-80ec-95c226603bbd	dca004bf-9c14-45a1-b186-ab3759f6c7fe	eab2ce78-f983-46d1-bca1-643049b73934	AA	SRS082092	2013-02-14	2013-02-14	2016-02-25	Live
TCGA	TCGA-AA-3693-01A-01W-0900-09	COAD	Colon adenocarcinoma	TP	1	WGA	WXS	WUGSC	WUGSC	ILLUMINA	Illumina	GRCh37-lite	1f363578c59329f40611131269a44ffc.bam	10412065996	1f363578c59329f40611131269a44ffc	ef261698-05d9-4a39-b554-b5fa0b9d2da6	45ea6cb9-8d5e-4470-bd07-a2c59ddc5cf0	33522271-b2ca-4da4-a942-501ab9117c51	e2843875-a4de-4d90-bda2-0fbbc929757f	AA	SRS082118	2013-02-15	2013-02-14	2016-02-25	Live
TCGA	TCGA-AA-3693-10A-01W-0900-09	COAD	Colon adenocarcinoma	NB	10	WGA	WXS	WUGSC	WUGSC	ILLUMINA	Illumina	GRCh37-lite	431d7ba3a5f413a8e0059f99ac988173.bam	10468611059	431d7ba3a5f413a8e0059f99ac988173	1d23d2de-951c-4268-8de0-84e0d4149db6	1a4a5e20-f0dd-454f-a70b-f180b1c504a8	33522271-b2ca-4da4-a942-501ab9117c51	52bf3a80-1cc2-4d58-b5c5-d83c98958d62	AA	SRS082122	2013-02-14	2013-02-14	2016-02-24	Live
TCGA	TCGA-AA-3695-01A-01W-0900-09	COAD	Colon adenocarcinoma	TP	1	WGA	WXS	WUGSC	WUGSC	ILLUMINA	Illumina	GRCh37-lite	0554ab9670ca2b4c812844afa6f3a3f0.bam	10153439282	0554ab9670ca2b4c812844afa6f3a3f0	04a4e776-c060-4139-9f10-63c44aace19d	db143a45-b2c5-4dce-98d4-d15dccc5b757	23d0681a-912a-408f-b19a-0bbcf5ffc2f3	1fddbfcc-b6a4-4f7c-aa5c-ce1e170e21bd	AA	SRS082128	2013-02-14	2013-02-14	2016-02-24	Live
TCGA	TCGA-AA-3695-10A-01W-0900-09	COAD	Colon adenocarcinoma	NB	10	WGA	WXS	WUGSC	WUGSC	ILLUMINA	Illumina	GRCh37-lite	cade13e9986216bcd8c5f4077553ea8b.bam	9273659544	cade13e9986216bcd8c5f4077553ea8b	a3c68922-8c3f-40d3-beb0-1b6a645a84ce	d09249b9-f258-4202-b842-664fc19bf543	23d0681a-912a-408f-b19a-0bbcf5ffc2f3	eb188444-0367-4e4d-970c-a06ee98b61e5	AA	SRS082132	2013-02-15	2013-02-14	2016-02-25	Live
TCGA	TCGA-AA-3831-01A-01W-0900-09	COAD	Colon adenocarcinoma	TP	1	WGA	WXS	WUGSC	WUGSC	ILLUMINA	Illumina	GRCh37-lite	b570d9aa28d8baf757ecc3c624656fb3.bam	9311027593	b570d9aa28d8baf757ecc3c624656fb3	577e102b-942c-46ce-8853-acf68b284899	7843d5c1-373d-4a55-82b8-db2f8ead890c	bce5579c-08c6-48e9-853e-fac85ba8cbea	63b2b3b9-7eb1-47b3-a3fc-1d385042fdca	AA	SRS082198	2013-02-15	2013-02-14	2016-02-24	Live
TCGA	TCGA-AA-3831-10A-01W-0900-09	COAD	Colon adenocarcinoma	NB	10	WGA	WXS	WUGSC	WUGSC	ILLUMINA	Illumina	GRCh37-lite	6acc1b4b64e8966300f9984973c76325.bam	15077859651	6acc1b4b64e8966300f9984973c76325	6e90716b-0092-4da4-aa93-7f33b514ef9d	925eb39f-fdbf-4105-99e2-9c2ab4baad37	bce5579c-08c6-48e9-853e-fac85ba8cbea	84f76542-6957-41bc-ab6a-e9e843ce3e0b	AA	SRS082202	2013-02-19	2013-02-18	2016-02-24	Live
TCGA	TCGA-AA-3837-01A-01W-0900-09	COAD	Colon adenocarcinoma	TP	1	WGA	WXS	WUGSC	WUGSC	ILLUMINA	Illumina	GRCh37-lite	032ced4cd9983e0c6fa45fec334ad3dc.bam	11361611384	032ced4cd9983e0c6fa45fec334ad3dc	24899618-39d7-4d35-b974-56bee9b07501	888c1825-a44b-49cb-bed1-09db01e54b75	0f940ec0-eb0b-422a-a764-a26c8e5c216d	806186aa-fe7d-448a-9f59-c7acbe044621	AA	SRS082218	2013-02-15	2013-02-14	2016-02-24	Live
TCGA	TCGA-AA-3837-10A-01W-0900-09	COAD	Colon adenocarcinoma	NB	10	WGA	WXS	WUGSC	WUGSC	ILLUMINA	Illumina	GRCh37-lite	23a178aafddaf315a3b3d6eca01bb019.bam	10723987102	23a178aafddaf315a3b3d6eca01bb019	2160268b-5b9c-4f65-a59d-198654d9b37c	04481726-4cd7-4e16-a2b5-3103cb9a58ab	0f940ec0-eb0b-422a-a764-a26c8e5c216d	36966c36-0ef2-41d6-aa57-8e5241cf61e9	AA	SRS082222	2013-02-14	2013-02-14	2016-02-24	Live
TCGA	TCGA-AA-3844-01A-01W-0995-10	COAD	Colon adenocarcinoma	TP	1	WGA	WXS	BCM	BCM	ILLUMINA	Illumina	GRCh37-lite	TCGA-AA-3844-01A-01W-0995-10_hg19_Illumina.bam	44172262001	07e6cbd1182ae7575e60642788dbcf3a	672ff34d-d651-4bbc-a440-604e6f176ec8	00a0d482-934e-4c4e-8284-080f49158f85	4f786107-3cf5-4ab3-bba4-f399dee23f0e	fb550b01-76b0-4465-bcf5-b72a7e9a378c	AA	SRS106709	2015-08-25	2015-08-11	2016-02-24	Live
TCGA	TCGA-AA-3844-10A-01W-0995-10	COAD	Colon adenocarcinoma	NB	10	WGA	WXS	BCM	BCM	ILLUMINA	Illumina	GRCh37-lite	TCGA-AA-3844-10A-01W-0995-10_hg19_Illumina.bam	41222664914	e8b77b3aacf2882f9fd6b8f8d59fa218	4adeb903-723d-4298-929c-3cb18784eb76	86a64132-028a-4636-8126-e4ae7c2c17c2	4f786107-3cf5-4ab3-bba4-f399dee23f0e	1ab35d0a-425d-4fce-8a5e-258755b8c79f	AA	SRS106716	2015-09-08	2015-08-11	2016-02-24	Live
TCGA	TCGA-AA-3846-01A-01W-0995-10	COAD	Colon adenocarcinoma	TP	1	WGA	WXS	BCM	BCM	ILLUMINA	Illumina	HG19_Broad_variant	TCGA_MC3.TCGA-AA-3846-01A-01W-0995-10.bam	49918134510	054ef859cabfb5423f4fbe55068eccf7	492af680-d240-4b09-886a-70f2caa6cbf9	73b75d9d-5680-45b5-8236-03d3ae153c29	f2ef5afa-6191-43a1-a023-d53c0d985139	0881378b-2103-4d63-8173-430b34267eac	AA	SRS106743	2015-11-20	2015-11-06	2015-11-20	Live
TCGA	TCGA-AA-3846-10A-01W-0995-10	COAD	Colon adenocarcinoma	NB	10	WGA	WXS	BCM	BCM	ILLUMINA	Illumina	HG19_Broad_variant	TCGA_MC3.TCGA-AA-3846-10A-01W-0995-10.bam	23959759921	4a82e035187a7aac68cc41ce3fa047a3	1898169f-2463-4ca0-82e7-b28053fc5b72	9e44fe6e-c1e8-4df5-a62d-f59e6113a60d	f2ef5afa-6191-43a1-a023-d53c0d985139	d56174a7-39d0-4a27-89ee-db0800ae3eac	AA	SRS106750	2015-11-20	2015-11-06	2015-11-20	Live
TCGA	TCGA-AA-3862-01A-01W-0995-10	COAD	Colon adenocarcinoma	TP	1	WGA	WXS	BCM	BCM	ILLUMINA	Illumina	GRCh37-lite	TCGA-AA-3862-01A-01W-0995-10_hg19_Illumina.bam	18637119382	0023ea3bb8466509aec8b8d0670ce50c	b6b6e45e-2583-4a82-9659-75f43a9cb791	8c3597c6-a6ed-429c-9733-3aff7de947c4	05ff79c5-1127-4cac-8f4c-84089a3f2cde	4ea1a466-beb0-476e-8ae7-29c1f09ff7f6	AA		2015-10-14	2015-09-03	2016-02-25	Live
TCGA	TCGA-AA-3862-10A-01W-0995-10	COAD	Colon adenocarcinoma	NB	10	WGA	WXS	BCM	BCM	ILLUMINA	Illumina	GRCh37-lite	TCGA-AA-3862-10A-01W-0995-10_hg19_Illumina.bam	29491965067	d1b1bba0e37c5e3c8efcdcdc4e8b8d1b	84ccbc50-655b-4508-86e9-2f66383173fb	2ddfb084-c1f3-4b73-a38b-6616e5ee9b37	05ff79c5-1127-4cac-8f4c-84089a3f2cde	88022482-2a32-4020-aab7-5b64e4db3d66	AA	SRS106835	2015-09-08	2015-09-03	2016-02-24	Live
TCGA	TCGA-AA-3869-01A-01W-0995-10	COAD	Colon adenocarcinoma	TP	1	WGA	WXS	BCM	BCM	ILLUMINA	Illumina	GRCh37-lite	TCGA-AA-3869-01A-01W-0995-10_hg19_Illumina.bam	27744798747	99511a562b599d45f5cb157db7cb5735	bb4ef552-77ce-42e3-8051-ad1de645b3b5	b6ff05ee-5d64-459a-a752-e394275d85f8	39d3b5b3-d51e-4d77-a8aa-2977fa734fab	4d29cf3a-5427-4fb5-8513-803405d4a504	AA	SRS106896	2015-08-27	2015-08-11	2016-02-25	Live
TCGA	TCGA-AA-3869-10A-01W-0995-10	COAD	Colon adenocarcinoma	NB	10	WGA	WXS	BCM	BCM	ILLUMINA	Illumina	GRCh37-lite	TCGA-AA-3869-10A-01W-0995-10_hg19_Illumina.bam	39840983392	3d67165d8159546ed69c73c99df07721	c0d72a52-3350-451e-96d0-26b9c1a98e61	00a4c05d-d68d-4e4a-a52a-e7ffef6159b2	39d3b5b3-d51e-4d77-a8aa-2977fa734fab	5675a587-9693-4d14-b527-335f9c55070e	AA	SRS106903	2015-09-14	2015-09-14	2016-02-25	Live
TCGA	TCGA-AA-3979-01A-01W-0995-10	COAD	Colon adenocarcinoma	TP	1	WGA	WXS	BCM	BCM	ILLUMINA	Illumina	GRCh37-lite	TCGA-AA-3979-01A-01W-0995-10_hg19_Illumina.bam	45547798895	76383d4243fd8537fb2024c41ef63adb	78b6a704-4a59-4f65-b945-d77139ed4e19	e590ba9d-040d-4d5f-9ed5-e8a53eb0578f	af17788e-a562-43aa-bd36-fd3e031f483c	4b13bcc0-d9ff-4616-b6cf-543a86881828	AA	SRS107241	2015-09-30	2015-09-28	2016-02-24	Live
TCGA	TCGA-AA-3979-10A-01W-0999-10	COAD	Colon adenocarcinoma	NB	10	WGA	WXS	BCM	BCM	ILLUMINA	Illumina	GRCh37-lite	TCGA-AA-3979-10A-01W-0999-10_hg19_Illumina.bam	38885133072	daef295ebd1e1df5044d1d9eeb0010d2	2de8f606-3481-4b9e-8378-91aa87d94391	ce039c5c-eb55-452e-b2df-8feb9d3e0788	af17788e-a562-43aa-bd36-fd3e031f483c	43101280-5dc1-498e-9284-3b713dd4fa4a	AA	SRS107248	2015-10-06	2015-08-11	2015-10-06	Live
TCGA	TCGA-AA-3980-01A-02W-0995-10	COAD	Colon adenocarcinoma	TP	1	WGA	WXS	BCM	BCM	ILLUMINA	Illumina	GRCh37-lite	TCGA-AA-3980-01A-02W-0995-10_hg19_Illumina.bam	45798766971	22d320ba800e27331bf34d2bacaf2b5d	3c1d9831-006d-41aa-b316-c1e0182943c1	65b9c040-798f-416e-b558-6d942c211674	384400c1-98d6-4cc3-8724-de6711f6208b	2c2efcd3-bf49-4619-80e1-bfb614ab6b23	AA	SRS107258	2015-10-07	2015-09-28	2016-02-24	Live
TCGA	TCGA-AA-3980-10A-01W-0999-10	COAD	Colon adenocarcinoma	NB	10	WGA	WXS	BCM	BCM	ILLUMINA	Illumina	GRCh37-lite	TCGA-AA-3980-10A-01W-0999-10_hg19_Illumina.bam	40850801296	a45a9b7719c77587f7ba3355c8522b07	6a4ed2df-f00e-4729-9937-12086acad7fa	1ed2c4fb-3feb-4f3e-8c6f-deba69b414a7	384400c1-98d6-4cc3-8724-de6711f6208b	c6dcc9f9-12d5-4d75-bebe-c076dc9ff4df	AA	SRS107265	2015-08-28	2015-08-11	2016-02-24	Live
TCGA	TCGA-AA-A01D-01A-01W-A00E-09	COAD	Colon adenocarcinoma	TP	1	WGA	WXS	WUGSC	WUGSC	ILLUMINA	Illumina	GRCh37-lite	754fdb8ef8ef490a93350ef74ba1d58b.bam	11363079979	754fdb8ef8ef490a93350ef74ba1d58b	c8b6a9f5-404c-463f-a1bd-496e1556f1bd	e00404be-0bea-4893-89cf-cc24073f10b1	e2edbf3f-25d8-49aa-b656-2a59c3b99aeb	082def2f-4d99-4270-83e7-5a9a5c049c23	AA	SRS154050	2013-02-14	2013-02-14	2016-02-25	Live
TCGA	TCGA-AA-A01D-10A-01W-A00E-09	COAD	Colon adenocarcinoma	NB	10	WGA	WXS	WUGSC	WUGSC	ILLUMINA	Illumina	GRCh37-lite	ca7ea115a5ac5985d7aad4bbcd934580.bam	9681424954	ca7ea115a5ac5985d7aad4bbcd934580	f71af758-6541-4799-99b1-6f1f2fe6ac57	020131e1-8e73-4f06-9495-ac57cad46fb2	e2edbf3f-25d8-49aa-b656-2a59c3b99aeb	a962d396-8357-4093-bcc5-854e59fe7f98	AA	SRS154058	2013-02-14	2013-02-14	2016-02-25	Live
TCGA	TCGA-AA-A01K-01A-01W-A00E-09	COAD	Colon adenocarcinoma	TP	1	WGA	WXS	WUGSC	WUGSC	ILLUMINA	Illumina	GRCh37-lite	8fc9e2851849bd62e12c5912ec3377dd.bam	13046556987	8fc9e2851849bd62e12c5912ec3377dd	8982a72d-10bf-42f8-aa44-383315af12a9	7b7c405e-65c8-4633-ac54-0a112fb478ac	a72dd578-3a6f-4807-a843-4a942500944e	9076c2ec-bc16-49a9-b9e4-da726de4f1f5	AA	SRS154106	2013-02-15	2013-02-14	2016-02-24	Live
TCGA	TCGA-AA-A01K-10A-01W-A00E-09	COAD	Colon adenocarcinoma	NB	10	WGA	WXS	WUGSC	WUGSC	ILLUMINA	Illumina	GRCh37-lite	6bf63bfb3a97277ea53c7ad8c85d68aa.bam	12005332980	6bf63bfb3a97277ea53c7ad8c85d68aa	d10b2fdb-e3f7-4c36-b789-556879d24b81	0b01ee14-be14-4917-8070-4602c22d0bde	a72dd578-3a6f-4807-a843-4a942500944e	a76b2563-5d11-4a5c-846b-6b5a1539fca9	AA	SRS154113	2013-02-14	2013-02-14	2016-02-25	Live
TCGA	TCGA-AA-A01X-01A-21W-A096-10	COAD	Colon adenocarcinoma	TP	1	WGA	WXS	BCM	BCM	ILLUMINA	Illumina	HG19_Broad_variant	TCGA_MC3.TCGA-AA-A01X-01A-21W-A096-10.bam	31925692603	bc6816e92fff041add9ca5fbad57aa53	c5bba924-4c40-4d30-a222-2f7ac7e1781e	4eeeaa2d-7c64-4363-89c9-ccc931ccd807	2e386e48-b99b-4806-a3e3-081d72a606e7	0225a318-9bb2-4340-a34a-99fcbc563e0a	AA	SRS130922	2015-11-20	2015-11-06	2015-11-20	Live
TCGA	TCGA-AA-A01X-11A-11W-A096-10	COAD	Colon adenocarcinoma	NT	11	WGA	WXS	BCM	BCM	ILLUMINA	Illumina	HG19_Broad_variant	TCGA_MC3.TCGA-AA-A01X-11A-11W-A096-10.bam	16762794145	1bfae0324dbd0b547a8867d02eb88a22	5a2c2140-e9cb-4e98-ae58-4fedf2b3526b	215b7c4b-65f8-431e-ba80-ce0e9745669a	2e386e48-b99b-4806-a3e3-081d72a606e7	e3a8174d-358b-4367-be5d-95fb8a2ce86f	AA	SRS130928	2015-11-20	2015-11-06	2015-11-20	Live
TCGA	TCGA-AA-A03J-01A-21W-A096-10	COAD	Colon adenocarcinoma	TP	1	WGA	WXS	BCM	BCM	ILLUMINA	Illumina	HG19_Broad_variant	TCGA_MC3.TCGA-AA-A03J-01A-21W-A096-10.bam	15800424417	dac02d9408aa2ac57cec7bafdc049fbb	17f71076-6d7c-4dfe-9a8c-695b803d9b84	1612617d-87dc-4c23-98bf-0da5b00be0ec	e6c8c5fc-158a-4de4-b3f6-3b645584bbc7	2ea59e5d-2191-44f4-b70b-8b180e805b8d	AA	SRS131018	2015-11-20	2015-11-06	2015-11-20	Live
TCGA	TCGA-AA-A03J-11A-11W-A096-10	COAD	Colon adenocarcinoma	NT	11	WGA	WXS	BCM	BCM	ILLUMINA	Illumina	HG19_Broad_variant	TCGA_MC3.TCGA-AA-A03J-11A-11W-A096-10.bam	24703424089	7e5a31bca7d2c4e06246276b808b7978	4a619198-8da1-419b-96bb-3581d74919e1	1bcca8a2-f896-42a8-b828-f98a4537916e	e6c8c5fc-158a-4de4-b3f6-3b645584bbc7	f7d192aa-1d64-404a-bc35-a8603e1567e1	AA	SRS131024	2015-11-20	2015-11-06	2015-11-20	Live
TCGA	TCGA-AF-2689-01A-01D-1989-10	READ	Rectum adenocarcinoma	TP	1	DNA	WXS	BCM	BCM	ILLUMINA	Illumina	HG19_Broad_variant	TCGA_MC3.TCGA-AF-2689-01A-01D-1989-10.bam	3901638363	9e15ef205926366081ef83cd61061bff	0532de76-6402-4f62-98a8-0af3cc62295a	5b180356-cf58-4fad-a3d4-00fc12b43fcc	335d0351-3740-4847-9ff4-be2f078c70f7	8bee44cb-3fe4-47a8-bd1b-90a59ea606be	AF		2015-11-20	2015-11-06	2015-11-20	Live
TCGA	TCGA-AF-2689-10A-01D-1989-10	READ	Rectum adenocarcinoma	NB	10	DNA	WXS	BCM	BCM	ILLUMINA	Illumina	HG19_Broad_variant	TCGA_MC3.TCGA-AF-2689-10A-01D-1989-10.bam	4200408279	76829a6c3443df8f9dff3bd7de90f5e9	5c35b7bf-7890-4c2d-87b9-56d36b997333	08537b52-c844-4c28-b746-dcf3a5b7700b	335d0351-3740-4847-9ff4-be2f078c70f7	dc4852e8-3e77-4d45-8e7e-f9b6efff01e4	AF		2015-11-20	2015-11-06	2015-11-20	Live
TCGA	TCGA-AF-2691-01A-01D-1989-10	READ	Rectum adenocarcinoma	TP	1	DNA	WXS	BCM	BCM	ILLUMINA	Illumina	HG19_Broad_variant	TCGA_MC3.TCGA-AF-2691-01A-01D-1989-10.bam	4204582944	1e1624f568c1c61e4e4241e6438c9235	21fe4da3-c405-445f-b475-00a459ddddd2	81b1e78c-6032-4ff4-b52a-83456b9450ea	830fd359-abd4-4c99-89e4-2d6bb9ce5637	ce252c3d-5cf3-46bc-a181-3714d1c65e4e	AF		2015-11-20	2015-11-06	2015-11-20	Live
TCGA	TCGA-AF-2691-10A-01D-1989-10	READ	Rectum adenocarcinoma	NB	10	DNA	WXS	BCM	BCM	ILLUMINA	Illumina	HG19_Broad_variant	TCGA_MC3.TCGA-AF-2691-10A-01D-1989-10.bam	4244060013	beb9be5ea399d17435947ca02cce5c59	1f77b0f7-0217-42b2-ab97-ae7a8f15919a	557ad360-4292-4461-8a55-aae3b9d7b3f9	830fd359-abd4-4c99-89e4-2d6bb9ce5637	2902cdfc-cf54-4459-b018-fe50678c284e	AF		2015-11-20	2015-11-06	2015-11-20	Live
TCGA	TCGA-AG-3598-01A-01D-1989-10	READ	Rectum adenocarcinoma	TP	1	DNA	WXS	BCM	BCM	ILLUMINA	Illumina	HG19_Broad_variant	TCGA_MC3.TCGA-AG-3598-01A-01D-1989-10.bam	4457134853	f17ddf70a9aedcb544fb10de83a06434	414c9354-6d65-4640-a1f2-a03af0db15ad	5052aa41-ccb7-4902-b452-0a8a571c0643	6bc056f2-f06e-428f-aebc-85b780d880ed	983614ca-3d41-4539-a619-948d0d40fc06	AG		2015-11-20	2015-11-06	2015-11-20	Live
TCGA	TCGA-AG-3598-10A-01D-1989-10	READ	Rectum adenocarcinoma	NB	10	DNA	WXS	BCM	BCM	ILLUMINA	Illumina	HG19_Broad_variant	TCGA_MC3.TCGA-AG-3598-10A-01D-1989-10.bam	3673402874	0e621ae22be9bf6d3158f12f99ab8a50	214ae3b7-ea8a-4ff9-bf8d-8a8fc03c64e2	0fe438a5-764f-4be5-9d0f-bd56bbf96dd0	6bc056f2-f06e-428f-aebc-85b780d880ed	c50b0d58-91a3-4aa7-9276-5ef65858e917	AG		2015-11-20	2015-11-06	2015-11-20	Live
TCGA	TCGA-AG-3599-01A-02D-1989-10	READ	Rectum adenocarcinoma	TP	1	DNA	WXS	BCM	BCM	ILLUMINA	Illumina	HG19_Broad_variant	TCGA_MC3.TCGA-AG-3599-01A-02D-1989-10.bam	6173657415	da00c33bf7ba840de02b38d4034c818c	811c1f73-c6b3-4837-8cb8-eb1a5b83f1d8	9aa8eb61-fced-4d96-b459-c9b6d5b99c03	2a7903cc-345d-48f7-9fec-b4a5f09f8002	a9f5ae90-ce02-46cb-bdf2-56f01abc7e22	AG		2015-11-20	2015-11-06	2015-11-20	Live
TCGA	TCGA-AG-3599-10A-01W-1990-10	READ	Rectum adenocarcinoma	NB	10	WGA	WXS	BCM	BCM	ILLUMINA	Illumina	HG19_Broad_variant	TCGA_MC3.TCGA-AG-3599-10A-01W-1990-10.bam	5607966197	26ac8b4d1a6dc437f0f7d7c19b2982c6	a4073883-3d3e-4f84-9521-bb2d8fff9055	8afc6d5a-7424-477a-89f6-34899a3f8bb3	2a7903cc-345d-48f7-9fec-b4a5f09f8002	f222a681-5186-4383-b61c-bd0601ac1550	AG		2015-11-20	2015-11-06	2015-11-20	Live
TCGA	TCGA-AG-3602-01A-02D-1989-10	READ	Rectum adenocarcinoma	TP	1	DNA	WXS	BCM	BCM	ILLUMINA	Illumina	HG19_Broad_variant	TCGA_MC3.TCGA-AG-3602-01A-02D-1989-10.bam	4104885782	4d846134e8c8306e958212644404f9e0	113f743c-9686-4499-8c24-e0ffc1fc1010	3f6dce27-24c2-4b8b-ad29-45cf0f44d3b6	c69dec57-7a84-481b-bcfe-61a771d0a9d1	1a71424c-3dcc-470a-bf57-ff52175a7c48	AG		2015-11-20	2015-11-06	2015-11-20	Live
TCGA	TCGA-AG-3602-10A-01W-1990-10	READ	Rectum adenocarcinoma	NB	10	WGA	WXS	BCM	BCM	ILLUMINA	Illumina	HG19_Broad_variant	TCGA_MC3.TCGA-AG-3602-10A-01W-1990-10.bam	5687470766	a3292f3c596680f1775823a2ed906aea	d0ce50bf-2311-46ce-a91f-b4b420980731	cd4df39b-ef30-4978-8596-4ca717654ecc	c69dec57-7a84-481b-bcfe-61a771d0a9d1	979d3304-71b4-4c36-93c2-63236d7d777c	AG		2015-11-20	2015-11-06	2015-11-20	Live
TCGA	TCGA-AG-3881-01A-01W-0899-10	READ	Rectum adenocarcinoma	TP	1	WGA	WXS	BCM	BCM	ILLUMINA	Illumina	HG19_Broad_variant	TCGA_MC3.TCGA-AG-3881-01A-01W-0899-10.bam	30044243694	11aa31fb5f43eca25686935f5cef5e08	56cae5ff-0815-48d3-84cf-255a83696fa4	3a9e3d06-c865-4cd0-b240-9fbba13dec0b	b6ba7313-8e91-4c39-8629-db3e96f4c556	3fee9478-7f68-4407-9eb9-32fb7d853ce7	AG	SRS082780	2015-11-20	2015-11-06	2015-11-20	Live
TCGA	TCGA-AG-3881-10A-01W-0901-10	READ	Rectum adenocarcinoma	NB	10	WGA	WXS	BCM	BCM	ILLUMINA	Illumina	HG19_Broad_variant	TCGA_MC3.TCGA-AG-3881-10A-01W-0901-10.bam	30102752701	7bead5f4aca1fc735b8a0def1a925c9c	91191a0f-d4c4-4b76-9416-27a5bd577023	04b0c9b4-2185-4eab-8796-37a202b0c523	b6ba7313-8e91-4c39-8629-db3e96f4c556	d9f4e8eb-b620-4728-a2d1-ea3f6ad9309d	AG	SRS082784	2015-11-20	2015-11-06	2015-11-20	Live
TCGA	TCGA-AG-3883-01A-02W-0899-10	READ	Rectum adenocarcinoma	TP	1	WGA	WXS	BCM	BCM	ILLUMINA	Illumina	HG19_Broad_variant	TCGA_MC3.TCGA-AG-3883-01A-02W-0899-10.bam	26768840908	9b5396d3859d06b31ea2db2089f2cc59	ece965c5-32dd-403f-94ce-483540b5a5ec	2d483df8-6c2e-496e-a6d6-1d93c99aadc9	b6e6e715-ccc5-474f-860a-a10bf1962936	927b6c35-4c85-4ec6-9b06-58c1d089cb41	AG	SRS082800	2015-11-20	2015-11-06	2015-11-20	Live
TCGA	TCGA-AG-3883-10A-01W-0901-10	READ	Rectum adenocarcinoma	NB	10	WGA	WXS	BCM	BCM	ILLUMINA	Illumina	HG19_Broad_variant	TCGA_MC3.TCGA-AG-3883-10A-01W-0901-10.bam	25303458751	744f0eb00a4de8c6cc5206672c3a15c3	45464840-7e42-4ff2-95eb-2e48e1b4ada2	a1d17507-1c3e-4548-86e2-5e2845a8c0af	b6e6e715-ccc5-474f-860a-a10bf1962936	faf64be5-484f-4557-9965-d77b313e05c8	AG	SRS082804	2015-11-20	2015-11-06	2015-11-20	Live
TCGA	TCGA-AG-3896-01A-01W-1073-09	READ	Rectum adenocarcinoma	TP	1	WGA	WXS	WUGSC	WUGSC	ILLUMINA	Illumina	GRCh37-lite	59ec58cf8c7884de6d690fc4790d1817.bam	12513294535	59ec58cf8c7884de6d690fc4790d1817	e8980490-3e82-423c-a1a0-a174705efd9f	22c7d09a-e69b-44be-8d8e-0a0cc9adf57c	9af35239-ffb9-4d4f-889e-f743da271eef	03b40342-3cce-4a45-b2ec-8855aeb85100	AG	SRS131475	2014-08-18	2014-08-15	2016-02-25	Live
TCGA	TCGA-AG-3896-10A-01W-1073-09	READ	Rectum adenocarcinoma	NB	10	WGA	WXS	WUGSC	WUGSC	ILLUMINA	Illumina	GRCh37-lite	ceb9f09957efc4542a9c5b43dd9e058c.bam	11946846370	ceb9f09957efc4542a9c5b43dd9e058c	105f5383-6781-472c-99dc-09803e48964c	7f46a373-f949-47bd-93fa-ac46cbf83cff	9af35239-ffb9-4d4f-889e-f743da271eef	c8b8ce61-200b-4fd8-b315-ca68823cfbcc	AG	SRS131482	2014-08-18	2014-08-15	2016-02-24	Live
TCGA	TCGA-AG-3909-01A-01W-1073-09	READ	Rectum adenocarcinoma	TP	1	WGA	WXS	WUGSC	WUGSC	ILLUMINA	Illumina	GRCh37-lite	df37426f6225e5b54191f41217c1c26e.bam	12482050717	df37426f6225e5b54191f41217c1c26e	4fd1ea1e-9e05-45b6-a421-ffe808940939	f5ece3cf-39eb-4277-8975-986e548bc1ea	769880ae-34d9-405e-8ea7-33ba47cf2dd2	12a43beb-edb6-4abc-8322-ca8246d64b3f	AG	SRS131543	2014-08-18	2014-08-15	2016-02-24	Live
TCGA	TCGA-AG-3909-10A-01W-1073-09	READ	Rectum adenocarcinoma	NB	10	WGA	WXS	WUGSC	WUGSC	ILLUMINA	Illumina	GRCh37-lite	2ab97391009f70ba53ccd9780a75c548.bam	18831512912	2ab97391009f70ba53ccd9780a75c548	c19ebdef-45a0-4882-a183-fe8ac2926d58	8a2e0c25-d473-4150-ac4a-b2fd01b8bc78	769880ae-34d9-405e-8ea7-33ba47cf2dd2	1176543d-336d-451f-8a8e-3ac97c76ebeb	AG	SRS131550	2014-08-18	2014-08-15	2016-02-25	Live
TCGA	TCGA-AG-3999-01A-01W-1073-09	READ	Rectum adenocarcinoma	TP	1	WGA	WXS	WUGSC	WUGSC	ILLUMINA	Illumina	GRCh37-lite	cf3491093880babfe30f12a19229dad3.bam	17197414656	cf3491093880babfe30f12a19229dad3	cdb9ce70-3255-4766-8082-45e416ff28ef	0445426d-b9c0-4ce5-b1cc-cb236d4381cf	60778da8-d99e-4e51-96a2-3e900b3978d9	022ba0b0-f8cc-474c-9fb9-7928b45fd756	AG	SRS131560	2014-08-18	2014-08-15	2016-02-25	Live
TCGA	TCGA-AG-3999-10A-01W-1073-09	READ	Rectum adenocarcinoma	NB	10	WGA	WXS	WUGSC	WUGSC	ILLUMINA	Illumina	GRCh37-lite	2f0a2cdec31f2615df8c1e67403803ba.bam	16093387458	2f0a2cdec31f2615df8c1e67403803ba	add7d587-3073-4893-9494-f492e595a5dd	860e837b-8cd2-4591-b7b4-a479f49a88cb	60778da8-d99e-4e51-96a2-3e900b3978d9	18262c9a-5015-4179-a10c-39149b47b13f	AG	SRS131567	2014-08-18	2014-08-15	2016-02-25	Live
TCGA	TCGA-AG-A00Y-01A-02W-A00K-09	READ	Rectum adenocarcinoma	TP	1	WGA	WXS	WUGSC	WUGSC	ILLUMINA	Illumina	GRCh37-lite	21ec9932b6cabdabc5a5074305ab5767.bam	11099962574	21ec9932b6cabdabc5a5074305ab5767	40a02d93-4bb6-487e-88a9-d2b663a0d1da	6d7be17d-af61-4f5d-9aed-24e0d9b185ac	c7e09161-60d6-4dff-a840-7cec3bb7a30a	8ec6aded-026e-47f5-91f1-2a75f07bd8d0	AG		2014-08-18	2014-08-15	2016-02-24	Live
TCGA	TCGA-AG-A00Y-10A-01W-A00K-09	READ	Rectum adenocarcinoma	NB	10	WGA	WXS	WUGSC	WUGSC	ILLUMINA	Illumina	GRCh37-lite	755aa2a701748b2bafeb21c80a27a83e.bam	15688775617	755aa2a701748b2bafeb21c80a27a83e	930922f5-3be1-43d5-b342-836caa931a77	1dc797e7-6f4d-47b1-a269-a135896ec58f	c7e09161-60d6-4dff-a840-7cec3bb7a30a	b67c3548-2135-4e0b-8687-624f330fd0aa	AG	SRS154346	2014-08-18	2014-08-15	2016-02-24	Live
TCGA	TCGA-CA-5256-01A-01D-1408-10	COAD	Colon adenocarcinoma	TP	1	DNA	WXS	BCM	BCM	ILLUMINA	Illumina	GRCh37-lite	TCGA-CA-5256-01A-01D-1408-10_Illumina.bam	9732490129	3de66c25a8069ae08b1cb478d9a4b671	52c5412e-0233-4214-a7f0-9e000b024a05	d4269cb4-ca12-49d5-adae-9cfde5287f91	17633a60-e12b-4a7c-bd8a-c16341ddc606	d4d5deb6-6cfb-4e25-9824-8f7dc8d5b451	CA		2015-02-28	2015-02-27	2016-02-24	Live
TCGA	TCGA-CA-5256-10A-01D-2188-10	COAD	Colon adenocarcinoma	NB	10	DNA	WXS	BCM	BCM	ILLUMINA	Illumina	GRCh37-lite	TCGA-CA-5256-10A-01D-2188-10_hg19_Illumina.bam	17753711555	420847b0448a478f44440638a4810f8a	bf5950c3-2fa9-4d0e-9c05-98e09961884a	9d974693-d449-47f9-afba-584881337416	17633a60-e12b-4a7c-bd8a-c16341ddc606	8603228a-5f83-4b2e-a57b-dd3133cde96e	CA		2015-09-07	2015-09-07	2016-02-25	Live

## Sheet: UCEC MSI-H (TCGA)
study	barcode	disease	disease_name	sample_type	sample_type_name	analyte_type	library_type	center	center_name	platform	platform_name	assembly	filename	files_size	checksum	analysis_id	aliquot_id	participant_id	sample_id	tss_id	sample_accession	published	uploaded	modified	state	reason
TCGA	TCGA-A5-A0G1-01A-11D-A122-09	UCEC	Uterine Corpus Endometrioid Carcinoma	TP	1	DNA	WXS	WUGSC	WUGSC	ILLUMINA	Illumina	GRCh37-lite	440d635fd7d2ed34bef3ece0130caac0.bam	16022355538	440d635fd7d2ed34bef3ece0130caac0	0d6c3af1-bbac-4b4a-8193-5b726bff0d5a	4288f378-edb8-484a-a94e-d04cff288c78	53707bb3-426a-43cb-830f-3eeed930295f	b7fb82ee-0219-4fd0-b656-0509b9eda5f2	A5		2012-07-04	2012-07-02	2016-02-24	Live
TCGA	TCGA-A5-A0G1-10A-01D-A122-09	UCEC	Uterine Corpus Endometrioid Carcinoma	NB	10	DNA	WXS	WUGSC	WUGSC	ILLUMINA	Illumina	GRCh37-lite	5c346bcfcf5f49dc6a08e7d6672433b3.bam	13145636096	5c346bcfcf5f49dc6a08e7d6672433b3	9d27a2aa-065a-456f-92f3-77dddd82b010	56500e26-3015-4de2-89cc-52ad3a08ff61	53707bb3-426a-43cb-830f-3eeed930295f	8e25f882-5134-41e3-80ad-3f61fb347c91	A5		2012-07-04	2012-07-02	2016-02-24	Live
TCGA	TCGA-A5-A0GA-01A-11W-A062-09	UCEC	Uterine Corpus Endometrioid Carcinoma	TP	1	WGA	WXS	WUGSC	WUGSC	ILLUMINA	Illumina	GRCh37-lite	TCGA-A5-A0GA-01A-11W-A062-09_IlluminaGA-DNASeq_exome.bam	26600912460	d46eec7fb5208f6c4db45a7efbe64fbd	f5da9cb9-220d-44ae-b27d-5e5405a5bf3a	09a580fb-19ab-4de6-88d8-8b32e66fdc25	71fed998-8fac-4e6b-b38a-22c83e05e958	5a40330f-9307-4584-9557-5d19f2357fcc	A5	SRS128857	2011-05-14	2011-05-15	2016-02-25	Live
TCGA	TCGA-A5-A0GA-10A-01W-A062-09	UCEC	Uterine Corpus Endometrioid Carcinoma	NB	10	WGA	WXS	WUGSC	WUGSC	ILLUMINA	Illumina	GRCh37-lite	TCGA-A5-A0GA-10A-01W-A062-09_IlluminaGA-DNASeq_exome.bam	10924474205	14fae8f0c0b55cf7d47af9a602107b20	9128496f-5631-4e91-93d6-b709024a25b0	177405e1-2d92-4fae-8d0a-f20fbc65977b	71fed998-8fac-4e6b-b38a-22c83e05e958	fae7e73a-d9ef-4a6f-807e-a46a46c29179	A5	SRS128865	2011-05-14	2011-05-14	2016-02-24	Live
TCGA	TCGA-A5-A0GG-01A-11D-A122-09	UCEC	Uterine Corpus Endometrioid Carcinoma	TP	1	DNA	WXS	WUGSC	WUGSC	ILLUMINA	Illumina	GRCh37-lite	438b5b6ed07bc9f1ed70deb246ba9ab5.bam	14546397966	438b5b6ed07bc9f1ed70deb246ba9ab5	25c632b4-819c-4997-b1cc-c77536e65097	f7187888-f261-4a39-99b4-966fd7207117	a8614c49-c7f1-4de9-bd2f-4764b094d604	b5b941e3-f828-4091-b9b1-6b38d1493847	A5		2012-07-04	2012-07-02	2016-02-24	Live
TCGA	TCGA-A5-A0GG-10A-01D-A122-09	UCEC	Uterine Corpus Endometrioid Carcinoma	NB	10	DNA	WXS	WUGSC	WUGSC	ILLUMINA	Illumina	GRCh37-lite	f6ccd76eca992ccbd6970001a5de83d7.bam	13600179192	f6ccd76eca992ccbd6970001a5de83d7	06a7b673-42a1-417a-b57f-79f4416501c7	ee71ef18-e07d-438b-b31f-fbaed2a8a2a8	a8614c49-c7f1-4de9-bd2f-4764b094d604	92d9f630-53a4-43e6-802b-3453e52c38c0	A5		2012-07-04	2012-07-02	2016-02-24	Live
TCGA	TCGA-A5-A0GH-01A-21W-A062-09	UCEC	Uterine Corpus Endometrioid Carcinoma	TP	1	WGA	WXS	WUGSC	WUGSC	ILLUMINA	Illumina	GRCh37-lite	TCGA-A5-A0GH-01A-21W-A062-09_IlluminaGA-DNASeq_exome.bam	11020204521	ab59cc479b89134d208c6085d456a291	a6b09682-01f6-4068-9f8c-9d66702c130f	ca16128d-bf80-487e-aa41-ab38f10485de	32e33897-29c8-48f2-b833-98f37204e0e7	853196b6-8c1d-462f-af8f-acf2551f633d	A5	SRS128933	2011-05-14	2011-05-14	2016-02-25	Live
TCGA	TCGA-A5-A0GH-10A-01W-A062-09	UCEC	Uterine Corpus Endometrioid Carcinoma	NB	10	WGA	WXS	WUGSC	WUGSC	ILLUMINA	Illumina	GRCh37-lite	TCGA-A5-A0GH-10A-01W-A062-09_IlluminaGA-DNASeq_exome.bam	12918551723	ceef575ceb102e93cb27cbb2ae6d29d5	6b7e9d52-efc2-4acb-be42-333284d3b4e0	7e4a42df-c683-49fe-89fe-9e95b9f070df	32e33897-29c8-48f2-b833-98f37204e0e7	2d4a1278-43f4-4b1a-95f9-ca9c62aaeb40	A5	SRS128941	2011-05-14	2011-05-14	2016-02-24	Live
TCGA	TCGA-A5-A0GI-01A-11W-A062-09	UCEC	Uterine Corpus Endometrioid Carcinoma	TP	1	WGA	WXS	WUGSC	WUGSC	ILLUMINA	Illumina	GRCh37-lite	dbf1f2950793762d9df30e0c6f41f4b2.bam	17650591492	dbf1f2950793762d9df30e0c6f41f4b2	5b08bf81-2dbf-46f1-937e-bfb722d222c1	322fb74a-d3c3-4b28-bc78-f32d4e2f3751	3b21b47e-a15c-4b10-9702-62a14afdfb8c	dd02a477-06c0-4bda-9752-896491eddd95	A5		2012-07-01	2012-06-27	2016-02-24	Live
TCGA	TCGA-A5-A0GI-10A-01W-A062-09	UCEC	Uterine Corpus Endometrioid Carcinoma	NB	10	WGA	WXS	WUGSC	WUGSC	ILLUMINA	Illumina	GRCh37-lite	bba7fa8a0ded7355395f0694c5451f6b.bam	16622886232	bba7fa8a0ded7355395f0694c5451f6b	48ef1cc0-ca99-4e88-a06d-20457be6cfe8	0ca254d3-b2c3-4eb6-b4ac-cdfd88b2cf6c	3b21b47e-a15c-4b10-9702-62a14afdfb8c	bcecf437-0508-4ea5-930a-86e20894fc38	A5		2012-07-01	2012-06-27	2016-02-24	Live
TCGA	TCGA-A5-A0GW-01A-11W-A062-09	UCEC	Uterine Corpus Endometrioid Carcinoma	TP	1	WGA	WXS	WUGSC	WUGSC	ILLUMINA	Illumina	GRCh37-lite	TCGA-A5-A0GW-01A-11W-A062-09_IlluminaGA-DNASeq_exome.bam	13020469055	0bc39dfe30407cb8e9fc249848e481c6	48e7c56c-aa27-4032-9697-7f6e8c2fd4fc	68e69d98-8db7-4800-a5f5-419bcd63b323	5b6b9d0f-787c-4ae9-afd4-de7ce6c57a42	e84d0533-e892-4c1e-9415-99f92aa9a360	A5	SRS129085	2011-05-14	2011-05-14	2016-02-24	Live
TCGA	TCGA-A5-A0GW-10A-01W-A062-09	UCEC	Uterine Corpus Endometrioid Carcinoma	NB	10	WGA	WXS	WUGSC	WUGSC	ILLUMINA	Illumina	GRCh37-lite	TCGA-A5-A0GW-10A-01W-A062-09_IlluminaGA-DNASeq_exome.bam	12005847912	a0dd4e81edf9bbc94c2a03c3ba31e173	08fdb9dc-8c8e-43e5-8399-8eef1506a4b7	c78f5bf8-3f2a-49c8-bca9-ea5f98440716	5b6b9d0f-787c-4ae9-afd4-de7ce6c57a42	7ae1717d-a559-42cb-8197-47f279b612f1	A5	SRS129093	2011-05-14	2011-05-14	2016-02-24	Live
TCGA	TCGA-A5-A0VP-01A-21D-A10B-09	UCEC	Uterine Corpus Endometrioid Carcinoma	TP	1	DNA	WXS	WUGSC	WUGSC	ILLUMINA	Illumina	GRCh37-lite	TCGA-A5-A0VP-01A-21D-A10B-09_IlluminaGA-DNASeq_exome.bam	9080583111	b37fe7402dfa414d0ae447a5efbdaec1	8f5fef1c-55c9-4765-a849-261dc2a010d0	7f64eba0-afa7-4612-9db2-edafa21b5564	2db0fb62-64ce-457c-9e22-dd05ef59f684	f1fbe4ac-f3fd-4609-9a2b-507820abe77e	A5	SRS156696	2011-04-08	2011-03-05	2016-02-24	Live
TCGA	TCGA-A5-A0VP-10A-01D-A10B-09	UCEC	Uterine Corpus Endometrioid Carcinoma	NB	10	DNA	WXS	WUGSC	WUGSC	ILLUMINA	Illumina	GRCh37-lite	TCGA-A5-A0VP-10A-01D-A10B-09_IlluminaGA-DNASeq_exome.bam	8146372840	5a1df8168c778f9717025e769c21d8a8	3457c5b9-d886-442a-804a-f03c17e1322c	b91ef015-ee09-4caa-9177-519a83c24230	2db0fb62-64ce-457c-9e22-dd05ef59f684	75e2a958-78f2-42a7-bef2-1c2e68dc2bbf	A5	SRS156703	2011-04-08	2011-03-06	2016-02-24	Live
TCGA	TCGA-A5-A0VQ-01A-11D-A10B-09	UCEC	Uterine Corpus Endometrioid Carcinoma	TP	1	DNA	WXS	WUGSC	WUGSC	ILLUMINA	Illumina	GRCh37-lite	TCGA-A5-A0VQ-01A-11D-A10B-09_IlluminaGA-DNASeq_exome_1.bam	15321805858	40a709123b91aa9961f1c73decc0a7e7	e548d300-f9d1-4c25-9613-33842dd7a64c	1ec1233d-e6bc-4833-9488-2b51b3d28eb6	23489245-48d7-4f19-8a42-e23b1181412b	952cb6a5-7527-470a-978e-edd44e3a368f	A5	SRS156709	2011-07-05	2011-07-05	2016-02-25	Live
TCGA	TCGA-A5-A0VQ-10A-01D-A10B-09	UCEC	Uterine Corpus Endometrioid Carcinoma	NB	10	DNA	WXS	WUGSC	WUGSC	ILLUMINA	Illumina	GRCh37-lite	TCGA-A5-A0VQ-10A-01D-A10B-09_IlluminaGA-DNASeq_exome.bam	8177812580	9986254dc0f525f3a8f3abac496e23a6	e13a9ae7-0e5a-4f7f-8388-1a01338751bb	7c68694a-fafa-4b51-8dfb-72eebc7d25c9	23489245-48d7-4f19-8a42-e23b1181412b	ae0455a3-3c16-4a66-b282-65c8108a9481	A5	SRS156716	2011-04-26	2011-04-26	2016-02-25	Live
TCGA	TCGA-AP-A051-01A-21W-A027-09	UCEC	Uterine Corpus Endometrioid Carcinoma	TP	1	WGA	WXS	WUGSC	WUGSC	ILLUMINA	Illumina	GRCh37-lite	TCGA-AP-A051-01A-21W-A027-09_IlluminaGA-DNASeq_exome.bam	11802700931	2b1cf5a3258532f03bef3ccd5d85b1ae	4e1ea8d9-01eb-4954-a37a-394212ef72e6	23e99481-0e73-41c9-8d1c-1bfcce0ade0c	b045f24b-f822-4df9-9ffa-47308edcec8c	417cff62-b034-4197-9cfd-e640d55f3094	AP	SRS132773	2011-05-14	2011-05-14	2016-02-24	Live
TCGA	TCGA-AP-A051-10A-01W-A027-09	UCEC	Uterine Corpus Endometrioid Carcinoma	NB	10	WGA	WXS	WUGSC	WUGSC	ILLUMINA	Illumina	GRCh37-lite	TCGA-AP-A051-10A-01W-A027-09_IlluminaGA-DNASeq_exome.bam	20968236296	9bb2e2eebd32c5ffa2227e4e2566e9ba	55682a40-1483-413e-acc1-3ae093655821	83ba545f-c685-4ff6-a572-cf7ec796f45a	b045f24b-f822-4df9-9ffa-47308edcec8c	f75cd7d6-dc83-4636-bb88-c181c0a7834e	AP	SRS132781	2011-06-03	2011-06-10	2016-02-24	Live
TCGA	TCGA-AP-A0LD-01A-11W-A062-09	UCEC	Uterine Corpus Endometrioid Carcinoma	TP	1	WGA	WXS	WUGSC	WUGSC	ILLUMINA	Illumina	GRCh37-lite	TCGA-AP-A0LD-01A-11W-A062-09_IlluminaGA-DNASeq_exome.bam	10167111909	96cca19a44c2a07550f305a381090fde	099f8ac8-83db-4b95-bc00-7fd122cbf259	8d7763ff-2fec-4e89-a8ec-cb3da4bcd716	1200c8b7-a058-4c01-bbe2-04ec09a65245	649dadda-5823-4b0d-b5a2-49f501adc029	AP	SRS133021	2011-05-14	2011-05-15	2016-02-24	Live
TCGA	TCGA-AP-A0LD-10A-01W-A062-09	UCEC	Uterine Corpus Endometrioid Carcinoma	NB	10	WGA	WXS	WUGSC	WUGSC	ILLUMINA	Illumina	GRCh37-lite	TCGA-AP-A0LD-10A-01W-A062-09_IlluminaGA-DNASeq_exome.bam	12021809075	c914238077d49bdfb1bd3576edad2368	87ae3922-0371-4874-a074-213526705250	a693ad84-d47d-4181-a04c-0b25df5e4ba0	1200c8b7-a058-4c01-bbe2-04ec09a65245	9d49bb1e-896d-4545-8cac-e85405093b83	AP	SRS133029	2011-05-14	2011-05-14	2016-02-24	Live
TCGA	TCGA-AP-A0LE-01A-11D-A127-09	UCEC	Uterine Corpus Endometrioid Carcinoma	TP	1	DNA	WXS	WUGSC	WUGSC	ILLUMINA	Illumina	GRCh37-lite	TCGA-AP-A0LE-01A-11D-A127-09_IlluminaGA-DNASeq_exome_1.bam	7409160661	5b10265c33e46be8c0127cbf4b432691	bc2a4f9b-a4c4-45c0-9199-0f8f5aee9b82	638e80c7-9a6e-4a32-a621-fc4168e72343	dcff8659-ecca-4798-80a3-dd6e7642ba2b	9c4a32cf-de40-4996-91a9-56f1c18d69a4	AP	SRS198904	2011-06-29	2011-06-29	2016-02-25	Live
TCGA	TCGA-AP-A0LE-10A-01D-A10B-09	UCEC	Uterine Corpus Endometrioid Carcinoma	NB	10	DNA	WXS	WUGSC	WUGSC	ILLUMINA	Illumina	GRCh37-lite	TCGA-AP-A0LE-10A-01D-A10B-09_IlluminaGA-DNASeq_exome.bam	8925851051	7663de93cec3989c465abac44fd75877	4bd44c72-35cf-4ece-99f0-f19990c18660	e37d65e5-ff01-4a16-a3ec-a2331fc26943	dcff8659-ecca-4798-80a3-dd6e7642ba2b	764c141d-be49-41c1-927b-703931b5568c	AP	SRS157195	2011-04-08	2011-03-06	2016-02-24	Live
TCGA	TCGA-AP-A0LS-01A-11D-A14G-09	UCEC	Uterine Corpus Endometrioid Carcinoma	TP	1	DNA	WXS	WUGSC	WUGSC	ILLUMINA	Illumina	GRCh37-lite-+-HPV_Redux-build	e4017f3bb8e730b3c7414e1a79a9813c.bam	5106570681	e4017f3bb8e730b3c7414e1a79a9813c	fe210cc3-5096-4e50-a76e-1fc353132cf4	a8f2ccfa-719b-4085-b163-175503474993	c5a797d3-82ae-49dc-b2fe-0da64da271a2	c6f914f3-0888-4890-9323-6386f1035d81	AP		2013-07-03	2013-07-02	2016-02-25	Live
TCGA	TCGA-AP-A0LS-10B-01D-A14G-09	UCEC	Uterine Corpus Endometrioid Carcinoma	NB	10	DNA	WXS	WUGSC	WUGSC	ILLUMINA	Illumina	GRCh37-lite-+-HPV_Redux-build	d9e4edeb040e7b4fa15958c37cd201b1.bam	4975819453	d9e4edeb040e7b4fa15958c37cd201b1	bfb926fc-0bc4-4089-ba5d-d6e19176955d	869b093e-539e-404e-b6e9-588a53760d98	c5a797d3-82ae-49dc-b2fe-0da64da271a2	aedba0d2-e406-4de0-93dd-0bc2addc6c0c	AP		2013-07-03	2013-07-02	2016-02-25	Live
TCGA	TCGA-AP-A1DH-01A-31D-A135-09	UCEC	Uterine Corpus Endometrioid Carcinoma	TP	1	DNA	WXS	WUGSC	WUGSC	ILLUMINA	Illumina	GRCh37-lite-+-HPV_Redux-build	47b358897e9e76facf05896f1c913611.bam	4717808983	47b358897e9e76facf05896f1c913611	f38e4e98-f59e-4df1-9dc1-8a16bd6b947e	86bf2142-52b1-4280-b1f0-f597e76f22af	07d1aef3-31c7-4c44-a078-16a9eb096d58	da4b6bf2-0e9d-495a-8220-93359d2afa67	AP		2013-07-03	2013-07-02	2016-02-25	Live
TCGA	TCGA-AP-A1DH-10A-01D-A135-09	UCEC	Uterine Corpus Endometrioid Carcinoma	NB	10	DNA	WXS	WUGSC	WUGSC	ILLUMINA	Illumina	GRCh37-lite-+-HPV_Redux-build	2b6368c6d8c221a13a6a81948f257823.bam	5999346139	2b6368c6d8c221a13a6a81948f257823	b2dd5691-6e0b-4ebe-b53b-1f953a723160	74c81808-edc1-4c53-a613-c351de900076	07d1aef3-31c7-4c44-a078-16a9eb096d58	b3746ae6-9ccc-48f1-a132-be73b45aafc3	AP		2013-07-03	2013-07-02	2016-02-25	Live
TCGA	TCGA-AP-A1DK-01A-11D-A135-09	UCEC	Uterine Corpus Endometrioid Carcinoma	TP	1	DNA	WXS	WUGSC	WUGSC	ILLUMINA	Illumina	GRCh37-lite-+-HPV_Redux-build	29fa1888fffc62d1f5f438684120b8c6.bam	5408523933	29fa1888fffc62d1f5f438684120b8c6	4a88e8e5-22a9-4b23-99f8-328a066725b4	3ff82055-b06f-4056-b561-00027a0fbcca	51de7e94-e2fa-420b-9aa2-3637d17fc6ea	1cb12a0f-0081-441f-a86e-71d76ef5b8d0	AP		2013-07-03	2013-07-02	2016-02-24	Live
TCGA	TCGA-AP-A1DK-10A-01D-A135-09	UCEC	Uterine Corpus Endometrioid Carcinoma	NB	10	DNA	WXS	WUGSC	WUGSC	ILLUMINA	Illumina	GRCh37-lite-+-HPV_Redux-build	37dbd1948c4d2f9912e264c384f8e3f8.bam	5452243297	37dbd1948c4d2f9912e264c384f8e3f8	35efd719-d718-42a1-9b8b-562169ca375e	81a2170a-f7d9-435e-a750-ad08dc41bd99	51de7e94-e2fa-420b-9aa2-3637d17fc6ea	5f33f283-750b-4ea1-9f6c-e248bd93d792	AP		2013-07-03	2013-07-02	2016-02-24	Live
TCGA	TCGA-AP-A1E1-01A-11D-A135-09	UCEC	Uterine Corpus Endometrioid Carcinoma	TP	1	DNA	WXS	WUGSC	WUGSC	ILLUMINA	Illumina	GRCh37-lite-+-HPV_Redux-build	5d924809be5143a4a20ebb6fec709c12.bam	4357323776	5d924809be5143a4a20ebb6fec709c12	c1f4ca58-6701-4026-b57c-c62e0c5dd92f	e52d483d-0031-4291-ab11-097d2da0f39f	2b85b84f-e680-4b5c-93ea-3c71567227e8	1a9a1020-c9ee-4bbf-98e8-fbe5041a6099	AP		2013-07-03	2013-07-02	2016-02-25	Live
TCGA	TCGA-AP-A1E1-10A-01D-A135-09	UCEC	Uterine Corpus Endometrioid Carcinoma	NB	10	DNA	WXS	WUGSC	WUGSC	ILLUMINA	Illumina	GRCh37-lite-+-HPV_Redux-build	be5804eeb324df3f0fb0d823e0414771.bam	5193003756	be5804eeb324df3f0fb0d823e0414771	8017dcd0-2727-421c-a3b7-612728282839	4468428f-f8ed-4d34-a3fc-6c8416a7a20a	2b85b84f-e680-4b5c-93ea-3c71567227e8	32a3fa91-9bb8-4190-98bb-1d308993aad6	AP		2013-07-03	2013-07-02	2016-02-24	Live
TCGA	TCGA-AX-A2HD-01A-21D-A17D-09	UCEC	Uterine Corpus Endometrioid Carcinoma	TP	1	DNA	WXS	WUGSC	WUGSC	ILLUMINA	Illumina	GRCh37-lite-+-HPV_Redux-build	5bb9321e28d84e6b11f28e68abee565b.bam	7133944207	5bb9321e28d84e6b11f28e68abee565b	ec02c2dc-8857-43f6-a541-1d15a78c86e3	ff106e99-4fe0-4689-a28b-a83e682c8ccb	a8def1a0-a136-47f4-9ad9-60ebcf9b726b	5a2ede97-0cf7-44d7-a789-92ee9bda3d6c	AX		2013-10-10	2013-10-09	2016-02-25	Live
TCGA	TCGA-AX-A2HD-11A-11D-A17D-09	UCEC	Uterine Corpus Endometrioid Carcinoma	NT	11	DNA	WXS	WUGSC	WUGSC	ILLUMINA	Illumina	GRCh37-lite-+-HPV_Redux-build	dfb51a50a44e07881d4104bf1e674e8d.bam	6787149238	dfb51a50a44e07881d4104bf1e674e8d	127f5ecf-ac60-4072-9fd5-c932bc0683bf	0f82d662-cb16-4a72-a2ef-5c462bd5026f	a8def1a0-a136-47f4-9ad9-60ebcf9b726b	26bc3b4c-b0bc-4d05-9dbf-334f27f1cb89	AX		2013-10-10	2013-10-09	2016-02-24	Live
TCGA	TCGA-B5-A0JR-01A-13W-A062-09	UCEC	Uterine Corpus Endometrioid Carcinoma	TP	1	WGA	WXS	WUGSC	WUGSC	ILLUMINA	Illumina	GRCh37-lite	TCGA-B5-A0JR-01A-13W-A062-09_IlluminaGA-DNASeq_exome.bam	10845989231	a73c5f64c00b42169b65aaa80fa60e49	785c0eb9-6eaf-47bf-b045-96429d1656e1	a29c8bdb-d830-4e70-b8c1-eeac0d039c50	a766d113-bc3f-4448-a4e5-f391fb0c0e22	07381a09-5cbd-4744-86ec-41a81e470204	B5	SRS134292	2011-05-14	2011-05-15	2016-02-24	Live
TCGA	TCGA-B5-A0JR-10A-01W-A062-09	UCEC	Uterine Corpus Endometrioid Carcinoma	NB	10	WGA	WXS	WUGSC	WUGSC	ILLUMINA	Illumina	GRCh37-lite	TCGA-B5-A0JR-10A-01W-A062-09_IlluminaGA-DNASeq_exome.bam	10348330981	c4eeb4f42a08a8a12c66bff3375a5c79	fa540483-bb1f-4ea2-8549-7e420c34592a	4cb71b4a-e29c-4ed2-98bf-dee2d53f6cc2	a766d113-bc3f-4448-a4e5-f391fb0c0e22	ca5fd93a-6951-451a-b41e-5b2a1c522b5e	B5	SRS134301	2011-05-14	2011-08-07	2016-02-25	Live
TCGA	TCGA-B5-A0K9-01A-21D-A10O-09	UCEC	Uterine Corpus Endometrioid Carcinoma	TP	1	DNA	WXS	WUGSC	WUGSC	ILLUMINA	Illumina	GRCh37-lite	TCGA-B5-A0K9-01A-21D-A10O-09_IlluminaGA-DNASeq_exome_1.bam	18362751273	7edb7be904a5184481fd9fce36965338	de589d91-8ec7-4558-9d74-9f347efe8551	3b8b4f97-eaa3-4ec9-adb1-28f0654b2b68	4485cc98-5d58-4eb4-8325-7d1a617b6461	52a96216-708f-43f2-a923-130a1c35922d	B5	SRS200139	2011-06-29	2011-06-29	2016-02-25	Live
TCGA	TCGA-B5-A0K9-10A-02D-A10B-09	UCEC	Uterine Corpus Endometrioid Carcinoma	NB	10	DNA	WXS	WUGSC	WUGSC	ILLUMINA	Illumina	GRCh37-lite	TCGA-B5-A0K9-10A-02D-A10B-09_IlluminaGA-DNASeq_exome.bam	8284369378	568030fcb744268daed3ff4d43d4bb87	09cdc5df-a480-406d-88fb-d302e7b73b70	1e10a65e-fca9-4e29-89df-f0de0094b775	4485cc98-5d58-4eb4-8325-7d1a617b6461	23d730b3-a4b4-4fec-916a-67dc5c79241f	B5	SRS157843	2011-04-08	2011-03-06	2016-02-24	Live
TCGA	TCGA-B5-A11H-01A-11D-A122-09	UCEC	Uterine Corpus Endometrioid Carcinoma	TP	1	DNA	WXS	WUGSC	WUGSC	ILLUMINA	Illumina	GRCh37-lite	fe34a32e516eb2913d199a1b0ffba0af.bam	17982291683	fe34a32e516eb2913d199a1b0ffba0af	68318eb6-ba78-46a3-9518-bda9f2ee10d9	accfc45b-eae0-4991-a488-e217cdb46655	dee43082-4aa7-4650-981c-a779e9fe7b55	d78d2f6b-3eb3-4082-a7ea-f7b6202cdc58	B5		2012-07-04	2012-07-02	2016-02-24	Live
TCGA	TCGA-B5-A11H-10B-01D-A122-09	UCEC	Uterine Corpus Endometrioid Carcinoma	NB	10	DNA	WXS	WUGSC	WUGSC	ILLUMINA	Illumina	GRCh37-lite	8f40c45b842b6554457ca171e93f1d16.bam	14886505135	8f40c45b842b6554457ca171e93f1d16	11453b2a-9dbf-4d89-800e-c990bb6b0ac7	644a1732-fea5-45ab-bd6c-96cffc4fc5ea	dee43082-4aa7-4650-981c-a779e9fe7b55	6f374ee5-e6ca-41ee-a2fd-27768a55c96b	B5		2012-07-03	2012-07-02	2016-02-24	Live
TCGA	TCGA-B5-A11J-01A-11D-A122-09	UCEC	Uterine Corpus Endometrioid Carcinoma	TP	1	DNA	WXS	WUGSC	WUGSC	ILLUMINA	Illumina	GRCh37-lite	37a94b172ceb6c11fd1e726137408b36.bam	13564168315	37a94b172ceb6c11fd1e726137408b36	e0e984ac-2d31-46e5-90bd-53abb2b33fe8	878f795c-dcfa-4695-a5df-efcfc770fe7a	027b2a29-2fad-4ca8-a7cd-eb913d0205f8	1eccac56-e4de-4ffd-a0d8-f93d7b8b63f7	B5		2012-07-04	2012-07-02	2016-02-25	Live
TCGA	TCGA-B5-A11J-10A-01D-A122-09	UCEC	Uterine Corpus Endometrioid Carcinoma	NB	10	DNA	WXS	WUGSC	WUGSC	ILLUMINA	Illumina	GRCh37-lite	cbf1b2f9b6ae0003167362434a580df7.bam	13812087662	cbf1b2f9b6ae0003167362434a580df7	98800467-9ef5-47bb-97ac-40361ee03591	fbde60fc-1678-49f6-b44d-a15dd9f770e2	027b2a29-2fad-4ca8-a7cd-eb913d0205f8	1d8bd9ca-8847-40e4-966c-ca94178b36ef	B5		2012-07-04	2012-07-02	2016-02-24	Live
TCGA	TCGA-B5-A11U-01A-11D-A122-09	UCEC	Uterine Corpus Endometrioid Carcinoma	TP	1	DNA	WXS	WUGSC	WUGSC	ILLUMINA	Illumina	GRCh37-lite	dfe6db1f17dd3ba3f244ae75fbf1abe0.bam	18614229370	dfe6db1f17dd3ba3f244ae75fbf1abe0	4c30dd25-40ee-4ac7-8772-59686ba40196	55a56538-7ae6-44b8-8eca-2576b9334be2	0b672aa4-fc13-476f-b61e-5f2c3a615c23	52265b60-6f79-4e28-92a9-f4f5bee5a95e	B5		2012-07-04	2012-07-02	2016-02-24	Live
TCGA	TCGA-B5-A11U-10A-01D-A122-09	UCEC	Uterine Corpus Endometrioid Carcinoma	NB	10	DNA	WXS	WUGSC	WUGSC	ILLUMINA	Illumina	GRCh37-lite	62aded001177c83a50da3d848d837704.bam	14195613216	62aded001177c83a50da3d848d837704	2507c05f-e87c-44c7-8b7d-b74362b774d3	019d284d-5381-4c5e-a089-5e72c027ef84	0b672aa4-fc13-476f-b61e-5f2c3a615c23	1ab74919-10a0-4f6a-9e1a-6297abcd224e	B5		2012-07-04	2012-07-02	2016-02-24	Live
TCGA	TCGA-B5-A1MW-01A-11D-A17D-09	UCEC	Uterine Corpus Endometrioid Carcinoma	TP	1	DNA	WXS	WUGSC	WUGSC	ILLUMINA	Illumina	GRCh37-lite-+-HPV_Redux-build	4f80bd06b75104e547eca33991993a7d.bam	7529103637	4f80bd06b75104e547eca33991993a7d	f26fdb07-a3f7-48a5-aae6-d0c247fd121c	c9e72647-cdfb-4718-b18d-23ad2a152295	e2b48d0d-57ca-400b-8598-55ef132e350e	f886aacc-64f9-4f9e-8123-8ad25ce54d0c	B5		2013-07-04	2013-07-02	2016-02-25	Live
TCGA	TCGA-B5-A1MW-10A-01D-A17D-09	UCEC	Uterine Corpus Endometrioid Carcinoma	NB	10	DNA	WXS	WUGSC	WUGSC	ILLUMINA	Illumina	GRCh37-lite-+-HPV_Redux-build	6b76c478ee5774abf9e008fba176b3ce.bam	5602197214	6b76c478ee5774abf9e008fba176b3ce	4536bfde-f964-4a6c-beb6-0fa136c98147	b0f1b9bd-9371-41a8-93b6-71e8dda550f5	e2b48d0d-57ca-400b-8598-55ef132e350e	fb8a0d68-aae0-4c2b-aa39-edeaa4c71efc	B5		2013-07-03	2013-07-02	2016-02-24	Live
TCGA	TCGA-BG-A0M4-01A-11W-A10C-09	UCEC	Uterine Corpus Endometrioid Carcinoma	TP	1	WGA	WXS	WUGSC	WUGSC	ILLUMINA	Illumina	GRCh37-lite	TCGA-BG-A0M4-01A-11W-A10C-09_IlluminaGA-DNASeq_exome_1.bam	13837925902	7374358568dec0a9a8cbb57053e25669	ba7a0e61-82ad-4547-bc8e-f88711bcca89	1b449394-0346-42d0-a2c2-ea0d4bc6f817	73e5310d-ba8c-4cbc-aa4f-e06206f898f4	e6e7e411-45cf-47a1-bcf0-7ae800a61a8d	BG	SRS158247	2011-07-05	2011-08-10	2016-02-25	Live
TCGA	TCGA-BG-A0M4-10A-02W-A10C-09	UCEC	Uterine Corpus Endometrioid Carcinoma	NB	10	WGA	WXS	WUGSC	WUGSC	ILLUMINA	Illumina	GRCh37-lite	TCGA-BG-A0M4-10A-02W-A10C-09_IlluminaGA-DNASeq_exome_1.bam	11029923057	73e4a10a0543dad6ba9f0c19cdfe5e44	4cb0b60b-21b8-40ba-aeae-ba4aedfae726	262e378b-f303-4219-8571-088403ae6b35	73e5310d-ba8c-4cbc-aa4f-e06206f898f4	d293c52a-3628-45e5-affe-f6839f6bb8b8	BG	SRS158252	2011-06-29	2011-06-29	2016-02-24	Live
TCGA	TCGA-BG-A0MQ-01A-11D-A10B-09	UCEC	Uterine Corpus Endometrioid Carcinoma	TP	1	DNA	WXS	WUGSC	WUGSC	ILLUMINA	Illumina	GRCh37-lite	TCGA-BG-A0MQ-01A-11D-A10B-09_IlluminaGA-DNASeq_exome.bam	11704453385	56ceae9b6719f6bbaee5ad1be7a26f6e	a1943e93-0370-402c-a42e-1a54ce7c47b6	0a23860e-9819-4708-af30-1f372ff0ab90	12d36a1d-9922-4311-bbda-71f32ac2c03b	3d1fa321-d2e8-4460-ae87-356ab1ca6281	BG	SRS158309	2011-04-26	2011-04-26	2016-02-24	Live
TCGA	TCGA-BG-A0MQ-10A-02D-A10B-09	UCEC	Uterine Corpus Endometrioid Carcinoma	NB	10	DNA	WXS	WUGSC	WUGSC	ILLUMINA	Illumina	GRCh37-lite	TCGA-BG-A0MQ-10A-02D-A10B-09_IlluminaGA-DNASeq_exome.bam	6697238891	f8170b00b9c3a697b999148a470a1fd3	7368504f-5025-480c-bf2a-f5947375c10f	d398f4b1-d0c7-44cd-b650-0906ad512e67	12d36a1d-9922-4311-bbda-71f32ac2c03b	0b751781-2fff-44e0-b8c3-110eb62fcee7	BG	SRS158316	2011-04-08	2011-03-06	2016-02-24	Live
TCGA	TCGA-BG-A0VW-01A-11D-A122-09	UCEC	Uterine Corpus Endometrioid Carcinoma	TP	1	DNA	WXS	WUGSC	WUGSC	ILLUMINA	Illumina	GRCh37-lite	b0b57dad0b5f580ffbe46bafaf0f3488.bam	12335492376	b0b57dad0b5f580ffbe46bafaf0f3488	417c2793-9faa-434a-bd30-ae130f145639	ae8e34ed-9c5c-4407-ac52-8e8d78cbbc39	62d71839-4fba-42e9-9929-8d937f0fe287	e5e61331-4cca-4742-83ab-87e9dddafaca	BG		2012-07-10	2012-07-02	2016-02-24	Live
TCGA	TCGA-BG-A0VW-10A-01D-A122-09	UCEC	Uterine Corpus Endometrioid Carcinoma	NB	10	DNA	WXS	WUGSC	WUGSC	ILLUMINA	Illumina	GRCh37-lite	386719d8bb57929ae87f86cb23de624b.bam	12899894480	386719d8bb57929ae87f86cb23de624b	88023945-fa4b-4ce0-bc1f-d38e5d5feef2	a9cd1596-89b6-46fd-9864-8a62f47d1f8b	62d71839-4fba-42e9-9929-8d937f0fe287	587bf402-b61b-444d-af40-6f67bb04c323	BG		2012-07-03	2012-07-02	2016-02-24	Live
TCGA	TCGA-BG-A220-01A-11D-A159-09	UCEC	Uterine Corpus Endometrioid Carcinoma	TP	1	DNA	WXS	WUGSC	WUGSC	ILLUMINA	Illumina	GRCh37-lite-+-HPV_Redux-build	728686d865c650a35cfb91aa7cb5991c.bam	7073364296	728686d865c650a35cfb91aa7cb5991c	8f5727dc-4a38-4fa7-944c-dd5c878a24c7	58b76940-060d-4220-af98-1c515b4968de	41dcafa0-b196-46dd-ab07-58cb747c9ebc	b88002d7-76cb-4ea7-b894-8572d49411ab	BG		2013-07-04	2013-07-02	2016-02-24	Live
TCGA	TCGA-BG-A220-10A-01D-A159-09	UCEC	Uterine Corpus Endometrioid Carcinoma	NB	10	DNA	WXS	WUGSC	WUGSC	ILLUMINA	Illumina	GRCh37-lite-+-HPV_Redux-build	dbaba3d24a6d656f9de5c17a639abb03.bam	5083387144	dbaba3d24a6d656f9de5c17a639abb03	11e88606-8096-4280-9745-25625a0dd2fc	d3faa643-43d6-4d34-8ccd-866afe0e4666	41dcafa0-b196-46dd-ab07-58cb747c9ebc	efb47962-da0e-4400-a249-71b113d49f48	BG		2013-07-04	2013-07-02	2016-02-24	Live
TCGA	TCGA-BS-A0TE-01A-11D-A10B-09	UCEC	Uterine Corpus Endometrioid Carcinoma	TP	1	DNA	WXS	WUGSC	WUGSC	ILLUMINA	Illumina	GRCh37-lite	TCGA-BS-A0TE-01A-11D-A10B-09_IlluminaGA-DNASeq_exome_1.bam	15294981406	42854892101f55fd3c71dd9a1260c8d2	c25e4afa-71e4-4fbd-88f4-25bcd11e847d	af96db5a-684f-41d1-a910-5a5193393d9c	09066fbf-6a1d-46c9-a4c5-c53340c3d1ba	2d1226a1-1c88-422b-9a8d-316bebeb65fd	BS	SRS158929	2011-07-08	2011-07-08	2016-02-25	Live
TCGA	TCGA-BS-A0TE-10A-01D-A10B-09	UCEC	Uterine Corpus Endometrioid Carcinoma	NB	10	DNA	WXS	WUGSC	WUGSC	ILLUMINA	Illumina	GRCh37-lite	TCGA-BS-A0TE-10A-01D-A10B-09_IlluminaGA-DNASeq_exome.bam	9169378810	61910126d2eed5fde742c7835bb355e5	9ec143c0-3599-4567-a99e-00c2473b4fa6	362e74bd-a76c-4303-accb-fb77c488cfd9	09066fbf-6a1d-46c9-a4c5-c53340c3d1ba	0dbd157f-3cc0-4364-b76d-5e6775ba82bc	BS	SRS158936	2011-04-08	2011-03-06	2016-02-24	Live
TCGA	TCGA-BS-A0U7-01A-21D-A10B-09	UCEC	Uterine Corpus Endometrioid Carcinoma	TP	1	DNA	WXS	WUGSC	WUGSC	ILLUMINA	Illumina	GRCh37-lite	TCGA-BS-A0U7-01A-21D-A10B-09_IlluminaGA-DNASeq_exome.bam	8604411671	ddbfe8d778bef2b26856e8c81db17374	de3f2d73-f4e1-4caf-b36b-b76aaedc3783	d0b1feb5-a21e-4b17-8147-be3bbb065388	282ddc43-922d-4f1f-80c7-6ba2de23b7bc	803c6d51-0eba-475a-9c3c-7b3401787907	BS	SRS158992	2011-04-08	2011-03-06	2016-02-25	Live
TCGA	TCGA-BS-A0U7-10A-01D-A10B-09	UCEC	Uterine Corpus Endometrioid Carcinoma	NB	10	DNA	WXS	WUGSC	WUGSC	ILLUMINA	Illumina	GRCh37-lite	TCGA-BS-A0U7-10A-01D-A10B-09_IlluminaGA-DNASeq_exome.bam	8175290238	1efd87994cc7cefb5b99aadd183317bc	b623b2e0-0c93-4917-885a-6906cc71b1e8	ab2818bc-31ea-4038-baed-894db8f38ad8	282ddc43-922d-4f1f-80c7-6ba2de23b7bc	9d663867-f946-46aa-b126-959232a2e855	BS	SRS158999	2011-04-08	2011-03-05	2016-02-25	Live
TCGA	TCGA-BS-A0U8-01A-11D-A10B-09	UCEC	Uterine Corpus Endometrioid Carcinoma	TP	1	DNA	WXS	WUGSC	WUGSC	ILLUMINA	Illumina	GRCh37-lite	TCGA-BS-A0U8-01A-11D-A10B-09_IlluminaGA-DNASeq_exome.bam	7982503962	55979216918f4105805874e0ee23f4d6	84a25851-a401-4244-bd52-2aa966566952	200a23d8-7c59-45c7-978c-f734c0f3ed83	fb7475df-30cc-4316-b9ac-37cbeeb6ba2b	e3e23393-8597-4091-a343-cd544111c63b	BS	SRS159005	2011-04-08	2011-03-06	2016-02-24	Live
TCGA	TCGA-BS-A0U8-10A-01D-A10B-09	UCEC	Uterine Corpus Endometrioid Carcinoma	NB	10	DNA	WXS	WUGSC	WUGSC	ILLUMINA	Illumina	GRCh37-lite	TCGA-BS-A0U8-10A-01D-A10B-09_IlluminaGA-DNASeq_exome.bam	8233041636	7119c6a89b6fa7babf54ef24ebb6cb72	b51769a3-2f0a-462c-a062-6cedcb1e40a7	7fde9da9-d516-42af-af38-d7765b5957f5	fb7475df-30cc-4316-b9ac-37cbeeb6ba2b	5ca13fb8-860e-4126-b510-bbf920500533	BS	SRS159012	2011-04-08	2011-03-06	2016-02-25	Live
TCGA	TCGA-BS-A0UL-01A-11D-A10G-09	UCEC	Uterine Corpus Endometrioid Carcinoma	TP	1	DNA	WXS	WUGSC	WUGSC	ILLUMINA	Illumina	GRCh37-lite	TCGA-BS-A0UL-01A-11D-A10G-09_IlluminaGA-DNASeq_exome_1.bam	8224891126	cf4019a9828cb92df3d00cff41f88049	5e2ee9ff-9d6d-4e09-ad00-7af34209de6e	208d39f1-770f-4d99-97e0-9edb4f1ff191	5428c4b2-37c2-4f8c-a474-39fe1aacb26b	d9a2756b-472f-4eee-9d76-91f4320f8a1a	BS	SRS159053	2011-07-11	2011-07-11	2016-02-24	Live
TCGA	TCGA-BS-A0UL-10A-01D-A10G-09	UCEC	Uterine Corpus Endometrioid Carcinoma	NB	10	DNA	WXS	WUGSC	WUGSC	ILLUMINA	Illumina	GRCh37-lite	TCGA-BS-A0UL-10A-01D-A10G-09_IlluminaGA-DNASeq_exome_1.bam	9435314119	e389c2963ef6e4f40f350d66c534457d	b792c621-febf-4df8-94f8-7da0b100fa32	849accb8-117f-4ba9-bc8f-0e71ce20eb35	5428c4b2-37c2-4f8c-a474-39fe1aacb26b	22e77e4d-9f85-4ad7-81cc-6fd9db31bf79	BS	SRS159059	2011-07-11	2011-07-11	2016-02-25	Live
TCGA	TCGA-D1-A0ZO-01A-11D-A122-09	UCEC	Uterine Corpus Endometrioid Carcinoma	TP	1	DNA	WXS	WUGSC	WUGSC	ILLUMINA	Illumina	GRCh37-lite	d4368872d92003db40aaddb85e0c4972.bam	17860752890	d4368872d92003db40aaddb85e0c4972	7de8f635-1604-40c0-a559-6ce8cc9db92a	e9b9c153-1487-41a6-8443-2dff1d0bf16e	b3d635b3-d7ac-4cf8-a318-0a9dd0073e89	9c617822-c9a8-42c5-aab7-d6f22887c325	D1		2012-07-03	2012-07-02	2016-02-24	Live
TCGA	TCGA-D1-A0ZO-10A-01D-A122-09	UCEC	Uterine Corpus Endometrioid Carcinoma	NB	10	DNA	WXS	WUGSC	WUGSC	ILLUMINA	Illumina	GRCh37-lite	b4c349881580537139f7d5cace6f0d9e.bam	15321714328	b4c349881580537139f7d5cace6f0d9e	decb699e-44c6-4487-b465-3c8459c12b44	aea746b2-c02f-44d5-9709-c77c7a57adef	b3d635b3-d7ac-4cf8-a318-0a9dd0073e89	45bad69e-656a-4d4b-9323-9c4282e50f86	D1		2012-07-03	2012-07-02	2016-02-25	Live
TCGA	TCGA-D1-A0ZS-01A-11D-A122-09	UCEC	Uterine Corpus Endometrioid Carcinoma	TP	1	DNA	WXS	WUGSC	WUGSC	ILLUMINA	Illumina	GRCh37-lite	b94662d17e51968f97c139a29d90b45b.bam	17202627335	b94662d17e51968f97c139a29d90b45b	00a854bf-38b6-43d9-945f-ed42e3e85cd0	144acec9-dfd7-4d4e-9f07-d442aacfd02d	80105773-372e-4552-a10b-5df188b15b16	e914e3db-e907-495a-9b59-43e07132052a	D1		2012-07-03	2012-07-02	2016-02-24	Live
TCGA	TCGA-D1-A0ZS-10A-01D-A122-09	UCEC	Uterine Corpus Endometrioid Carcinoma	NB	10	DNA	WXS	WUGSC	WUGSC	ILLUMINA	Illumina	GRCh37-lite	1e74ecff9ad68ec57e1d777886b2604e.bam	16467734897	1e74ecff9ad68ec57e1d777886b2604e	d71e312e-f7e3-4d0d-8f3d-130b678dcd53	38f7415d-db56-400f-821b-39a96e8f24c8	80105773-372e-4552-a10b-5df188b15b16	bd76b43a-fdbb-45bc-938d-dc546d4ece66	D1		2012-07-04	2012-07-02	2016-02-25	Live
TCGA	TCGA-D1-A103-01A-11D-A10M-09	UCEC	Uterine Corpus Endometrioid Carcinoma	TP	1	DNA	WXS	WUGSC	WUGSC	ILLUMINA	Illumina	GRCh37-lite	TCGA-D1-A103-01A-11D-A10M-09_IlluminaGA-DNASeq_exome_1.bam	8970424113	f8e233ee9045bbb051863935e5f12fa1	df1b46b6-b376-47b6-b5bb-fff824ae92bc	d421fa4c-647d-40a5-80ab-7e376574efc3	7427f9e8-1140-45fd-9613-78b72b13a7ba	7430a6c2-758a-4a56-8168-865b3463c2db	D1	SRS159866	2011-07-05	2011-07-05	2016-02-25	Live
TCGA	TCGA-D1-A103-10A-01D-A10M-09	UCEC	Uterine Corpus Endometrioid Carcinoma	NB	10	DNA	WXS	WUGSC	WUGSC	ILLUMINA	Illumina	GRCh37-lite	TCGA-D1-A103-10A-01D-A10M-09_IlluminaGA-DNASeq_exome.bam	11112266143	308a4bc6ba99e05ce3c85f3f2b5255ad	621e93cb-7336-4646-a762-0f5d244c7e5f	0bd82953-f6fe-435a-9438-1a4b14b9a5ad	7427f9e8-1140-45fd-9613-78b72b13a7ba	7ed77ea8-0e67-455d-a55a-f6a04b72e1be	D1	SRS159872	2011-04-22	2011-04-22	2016-02-24	Live
TCGA	TCGA-D1-A160-01A-11D-A122-09	UCEC	Uterine Corpus Endometrioid Carcinoma	TP	1	DNA	WXS	WUGSC	WUGSC	ILLUMINA	Illumina	GRCh37-lite	74a4de09a20b3679431575db049791f4.bam	20326760965	74a4de09a20b3679431575db049791f4	828c5387-c2be-4a57-aede-dcdbc8f25a75	587ec01b-c660-42c3-802b-36a170289bbc	170bbbac-940f-4e1b-b0b8-60fa36d0fa23	b36ecf21-9d51-43dc-b2fb-6f6156e85875	D1		2012-07-04	2012-07-02	2016-02-24	Live
TCGA	TCGA-D1-A160-10A-01D-A122-09	UCEC	Uterine Corpus Endometrioid Carcinoma	NB	10	DNA	WXS	WUGSC	WUGSC	ILLUMINA	Illumina	GRCh37-lite	b6d061936e96fd71c94e4ea7d8c82d9a.bam	14759180345	b6d061936e96fd71c94e4ea7d8c82d9a	279de1cf-75bd-4f44-b79f-90733d16e605	2d817648-0743-4106-a922-a9c37b5fe2f1	170bbbac-940f-4e1b-b0b8-60fa36d0fa23	ae6e17d7-91fa-4ff3-b6ab-4912aa399a90	D1		2012-07-04	2012-07-02	2016-02-24	Live
TCGA	TCGA-D1-A163-01A-11D-A12J-09	UCEC	Uterine Corpus Endometrioid Carcinoma	TP	1	DNA	WXS	WUGSC	WUGSC	ILLUMINA	Illumina	GRCh37-lite	TCGA-D1-A163-01A-11D-A12J-09_IlluminaGA-DNASeq_exome.bam	13865344611	581ef5048bdcb3131c558714ca64bd51	2a5ae4cc-efad-4b76-b730-832a013219e3	9a96aecb-6410-4641-b335-09667ea0b460	a438dce7-6592-4ea6-a401-57f5a8fe8ba6	8e3afec6-eb01-404f-ae76-08590b3c0ad0	D1	SRS205494	2011-06-21	2011-06-20	2016-02-24	Live
TCGA	TCGA-D1-A163-10A-01D-A12J-09	UCEC	Uterine Corpus Endometrioid Carcinoma	NB	10	DNA	WXS	WUGSC	WUGSC	ILLUMINA	Illumina	GRCh37-lite	TCGA-D1-A163-10A-01D-A12J-09_IlluminaGA-DNASeq_exome.bam	14908653743	396f1b62ae2ad2d57321fdb97dc1ba83	626d64de-9cf3-4584-be8e-5dfcb9564432	8b8f63d6-a98e-48af-bd1b-ea0ba51e5c84	a438dce7-6592-4ea6-a401-57f5a8fe8ba6	fe3d63f7-7be6-44be-898a-36916da1c54a	D1	SRS205501	2011-06-21	2011-06-20	2016-02-24	Live
TCGA	TCGA-D1-A16F-01A-11D-A12J-09	UCEC	Uterine Corpus Endometrioid Carcinoma	TP	1	DNA	WXS	WUGSC	WUGSC	ILLUMINA	Illumina	GRCh37-lite	f9bd053dddd6f6345081640e1b025290.bam	13273519296	f9bd053dddd6f6345081640e1b025290	c4aae3c5-f2da-406c-8f8b-d5070c3041fd	2eca7ba9-fdbd-4208-82a7-64055597230b	60c65e5e-57a4-4f15-8b95-30bd2dbd9010	25b73036-0cd7-43e1-b40e-b2e01c1b7247	D1		2012-07-16	2012-07-16	2016-02-25	Live
TCGA	TCGA-D1-A16F-10A-01D-A12J-09	UCEC	Uterine Corpus Endometrioid Carcinoma	NB	10	DNA	WXS	WUGSC	WUGSC	ILLUMINA	Illumina	GRCh37-lite	TCGA-D1-A16F-10A-01D-A12J-09_IlluminaGA-DNASeq_exome.bam	13981904275	bf52031a628e7d5dae3320b5daa40726	a8543562-8a81-422d-b12e-5f5b99e86088	f1aab667-9406-4030-be2a-d7690ac8a57b	60c65e5e-57a4-4f15-8b95-30bd2dbd9010	f1e7dd8e-04ab-4a8e-a381-ef2808e40d12	D1	SRS205589	2011-06-21	2011-06-22	2016-02-25	Live
TCGA	TCGA-D1-A16N-01A-11D-A12J-09	UCEC	Uterine Corpus Endometrioid Carcinoma	TP	1	DNA	WXS	WUGSC	WUGSC	ILLUMINA	Illumina	GRCh37-lite	TCGA-D1-A16N-01A-11D-A12J-09_IlluminaGA-DNASeq_exome.bam	12395335848	dd39db7a9a432cf98f43d06672b42706	df79694e-3357-48f0-8eb3-bed57c6427e4	bd7e77d2-cfe7-4b7a-8958-43e34b8292ee	dbbbddae-d711-40f5-bd10-863735885b1f	6d916a47-dcff-4c98-9e88-348aaa353f98	D1	SRS205626	2011-06-21	2011-06-22	2016-02-25	Live
TCGA	TCGA-D1-A16N-10A-01D-A12J-09	UCEC	Uterine Corpus Endometrioid Carcinoma	NB	10	DNA	WXS	WUGSC	WUGSC	ILLUMINA	Illumina	GRCh37-lite	TCGA-D1-A16N-10A-01D-A12J-09_IlluminaGA-DNASeq_exome.bam	11651078908	5071b9ab958ead7960ab66a5f016f076	8de4ff36-ad03-4031-965e-d880b13aeaf2	597fa1b9-bf5a-401b-843c-cd771639b836	dbbbddae-d711-40f5-bd10-863735885b1f	4ff10030-a754-4b81-a6fd-a78c95b29ca8	D1	SRS205633	2011-06-21	2011-06-22	2016-02-24	Live
TCGA	TCGA-D1-A177-01A-21D-A12J-09	UCEC	Uterine Corpus Endometrioid Carcinoma	TP	1	DNA	WXS	WUGSC	WUGSC	ILLUMINA	Illumina	GRCh37-lite	TCGA-D1-A177-01A-21D-A12J-09_IlluminaGA-DNASeq_exome.bam	14208114104	fc39ac69ebd94841d1933aafd3004d66	60ecb588-d78a-4db5-8c90-2fac1383646a	b7eecc03-d8dc-4e75-9cd6-bfbb6f807873	e8c58d8b-51d7-4599-af79-469ee6f269db	97587fd4-0f6f-4af5-ac0a-7328abb40e9c	D1	SRS205747	2011-06-22	2011-06-22	2016-02-24	Live
TCGA	TCGA-D1-A177-10A-01D-A12J-09	UCEC	Uterine Corpus Endometrioid Carcinoma	NB	10	DNA	WXS	WUGSC	WUGSC	ILLUMINA	Illumina	GRCh37-lite	TCGA-D1-A177-10A-01D-A12J-09_IlluminaGA-DNASeq_exome.bam	11660429300	2c8060b2e0671e59301db263b29d7a3c	9372f03d-0f0e-4909-913c-c8b6eec003b7	75cbe7dd-15c4-4f78-a710-dda53911de67	e8c58d8b-51d7-4599-af79-469ee6f269db	aad4247b-3621-4856-8a51-46d2ba4ef136	D1	SRS205754	2011-06-21	2011-06-21	2016-02-24	Live
TCGA	TCGA-D1-A17A-01A-11D-A12J-09	UCEC	Uterine Corpus Endometrioid Carcinoma	TP	1	DNA	WXS	WUGSC	WUGSC	ILLUMINA	Illumina	GRCh37-lite	TCGA-D1-A17A-01A-11D-A12J-09_IlluminaGA-DNASeq_exome.bam	15966993002	2086df09b9b5d759340eefd94b6f424e	2eb34552-3a33-48ed-a07f-70fade041acf	fe0579ed-ad65-469c-a8ff-65ee615c617f	c68dd983-b199-4f53-ac0c-b2d8dd6a7931	a0083336-5187-4969-85bb-993fa72fbd75	D1	SRS205769	2011-06-21	2011-06-21	2016-02-24	Live
TCGA	TCGA-D1-A17A-10A-01D-A12J-09	UCEC	Uterine Corpus Endometrioid Carcinoma	NB	10	DNA	WXS	WUGSC	WUGSC	ILLUMINA	Illumina	GRCh37-lite	TCGA-D1-A17A-10A-01D-A12J-09_IlluminaGA-DNASeq_exome.bam	10971453240	5a9bedb804acbbc456627b8f99c70a28	788f6ed4-6617-4445-b613-2c2c1f9f7cec	7f349408-01b5-43e5-b8c3-52a69aa34d9e	c68dd983-b199-4f53-ac0c-b2d8dd6a7931	c40b8bdb-a4f4-4c29-b5d0-5788e07e45e4	D1	SRS205776	2011-06-21	2011-06-21	2016-02-24	Live
TCGA	TCGA-D1-A17B-01A-22D-A12J-09	UCEC	Uterine Corpus Endometrioid Carcinoma	TP	1	DNA	WXS	WUGSC	WUGSC	ILLUMINA	Illumina	GRCh37-lite	TCGA-D1-A17B-01A-22D-A12J-09_IlluminaGA-DNASeq_exome.bam	9102989009	2f0ad2bef0e6cf70aca3db6b6596722e	bb4de660-27df-42e6-833a-d28826424f5d	cff83f73-f4a2-4e00-9de0-e5d4aa245ce5	e55dd65a-c75e-4a3c-bb24-8b3af4d65321	37c92c44-320d-4881-8cb3-357cc8bace5c	D1	SRS205780	2011-06-21	2011-06-21	2016-02-25	Live
TCGA	TCGA-D1-A17B-10A-01D-A12J-09	UCEC	Uterine Corpus Endometrioid Carcinoma	NB	10	DNA	WXS	WUGSC	WUGSC	ILLUMINA	Illumina	GRCh37-lite	TCGA-D1-A17B-10A-01D-A12J-09_IlluminaGA-DNASeq_exome.bam	13766195677	b6328ac88cdee7c355f9915ded97e1d2	1e1219b7-c329-466f-8570-07728f6a152f	08956a2b-fcee-44dc-9930-58dfb1151800	e55dd65a-c75e-4a3c-bb24-8b3af4d65321	131cb413-ea4a-4dcb-b0f5-8f4bc66d8d08	D1	SRS205787	2011-06-21	2011-06-21	2016-02-24	Live
TCGA	TCGA-D1-A17U-01A-21D-A12J-09	UCEC	Uterine Corpus Endometrioid Carcinoma	TP	1	DNA	WXS	WUGSC	WUGSC	ILLUMINA	Illumina	GRCh37-lite	TCGA-D1-A17U-01A-21D-A12J-09_IlluminaGA-DNASeq_exome.bam	17363383862	316f2fbaf9a401c9cca6508cfed1a790	9b0b5250-1512-4aba-b6a5-cb700be661aa	61e808b0-4895-45fe-8ccd-738babf435ac	6397c4a1-0a29-4c2c-b8cb-ce73af93dd0b	1f1945ee-4cf3-43a3-9998-1c4528c7a511	D1	SRS205923	2011-06-21	2011-06-21	2016-02-24	Live
TCGA	TCGA-D1-A17U-10A-01D-A12J-09	UCEC	Uterine Corpus Endometrioid Carcinoma	NB	10	DNA	WXS	WUGSC	WUGSC	ILLUMINA	Illumina	GRCh37-lite	TCGA-D1-A17U-10A-01D-A12J-09_IlluminaGA-DNASeq_exome.bam	20657152000	cfbb636de01d6bbe4e7e28fbbbc8ae7a	5c42ae19-e893-491f-bed4-fba1bc74b43f	68f53ab0-4fea-449e-a071-267f25101388	6397c4a1-0a29-4c2c-b8cb-ce73af93dd0b	b0d7d8a8-d95e-48c0-a830-2c819403a91d	D1	SRS205930	2011-06-21	2011-06-22	2016-02-24	Live
TCGA	TCGA-D1-A1NS-01A-11D-A14G-09	UCEC	Uterine Corpus Endometrioid Carcinoma	TP	1	DNA	WXS	WUGSC	WUGSC	ILLUMINA	Illumina	GRCh37-lite-+-HPV_Redux-build	712341fd4ee5747acb3fdd9094291fa0.bam	6775554709	712341fd4ee5747acb3fdd9094291fa0	2de2425b-cb01-4613-aee1-18fa13324d97	a5da3c21-d6c4-416d-9a33-9ca1a0688fac	a79a4e56-09bf-4691-b7e0-81a9c2620d0f	88b09e18-049d-4cbe-b7cb-42f0add220bb	D1		2013-07-04	2013-07-02	2016-02-24	Live
TCGA	TCGA-D1-A1NS-10A-01D-A14G-09	UCEC	Uterine Corpus Endometrioid Carcinoma	NB	10	DNA	WXS	WUGSC	WUGSC	ILLUMINA	Illumina	GRCh37-lite-+-HPV_Redux-build	1bb1d034c5c487ceeeb980c366bef9fc.bam	7468646445	1bb1d034c5c487ceeeb980c366bef9fc	336a9a9f-ca04-4ba3-8d27-243f2d1582af	9a040052-923f-4f6c-af91-b62c937e82c9	a79a4e56-09bf-4691-b7e0-81a9c2620d0f	e1fe6462-a80b-412b-98c8-091b24d58739	D1		2013-07-04	2013-07-02	2016-02-24	Live
TCGA	TCGA-D1-A1NY-01A-11D-A16D-09	UCEC	Uterine Corpus Endometrioid Carcinoma	TP	1	DNA	WXS	WUGSC	WUGSC	ILLUMINA	Illumina	GRCh37-lite-+-HPV_Redux-build	9bec675a0ba9bd2539b6944347b12bcb.bam	5403438764	9bec675a0ba9bd2539b6944347b12bcb	c7b4c7e2-eca5-4e6d-9a95-4abce5b71120	f9bd4d83-343c-4f31-a60c-9211cd4eae38	0a9faff7-ec4d-4b5a-aa83-6fa358f72074	4d1fc186-32c8-4f12-a4c3-f683cee53737	D1		2013-07-04	2013-07-02	2016-02-25	Live
TCGA	TCGA-D1-A1NY-10A-01D-A16D-09	UCEC	Uterine Corpus Endometrioid Carcinoma	NB	10	DNA	WXS	WUGSC	WUGSC	ILLUMINA	Illumina	GRCh37-lite-+-HPV_Redux-build	bf68baa7c3417113ca6c61f77fd5f7d9.bam	6550416484	bf68baa7c3417113ca6c61f77fd5f7d9	7a93fddf-936b-45db-a0ec-bcd14e6036d0	2fa34d07-8427-46c3-b566-d157c2628421	0a9faff7-ec4d-4b5a-aa83-6fa358f72074	9fb84247-3c5e-4b40-ae10-478c4650c376	D1		2013-07-04	2013-07-02	2016-02-24	Live
TCGA	TCGA-D1-A1O7-01A-11D-A14G-09	UCEC	Uterine Corpus Endometrioid Carcinoma	TP	1	DNA	WXS	WUGSC	WUGSC	ILLUMINA	Illumina	GRCh37-lite-+-HPV_Redux-build	8025698bd49a498114ac194b5f427d02.bam	5841449549	8025698bd49a498114ac194b5f427d02	e15d3055-7ff7-4563-9bd5-1540b1a9545e	7acaceec-1ab4-4457-9a34-d5b72d889769	01ed791e-3187-4e24-a5ff-afff0778c152	c38210f9-bb16-471c-91e1-2cdebfe23345	D1		2013-07-04	2013-07-02	2016-02-25	Live
TCGA	TCGA-D1-A1O7-10A-01D-A14G-09	UCEC	Uterine Corpus Endometrioid Carcinoma	NB	10	DNA	WXS	WUGSC	WUGSC	ILLUMINA	Illumina	GRCh37-lite-+-HPV_Redux-build	add6368cf23c3ff5b2243c6284053c75.bam	4709000727	add6368cf23c3ff5b2243c6284053c75	27d7b871-b541-42fa-99c6-7fb9d53a1619	fa4a3700-a402-490e-b0e8-085b2a9fa14d	01ed791e-3187-4e24-a5ff-afff0778c152	07662b05-20a3-44c0-942c-f246c4189ceb	D1		2013-07-04	2013-07-02	2016-02-24	Live
TCGA	TCGA-D1-A2G5-01A-11D-A17D-09	UCEC	Uterine Corpus Endometrioid Carcinoma	TP	1	DNA	WXS	WUGSC	WUGSC	ILLUMINA	Illumina	GRCh37-lite-+-HPV_Redux-build	1df1a6d4c03ddc9d73c990a0d662e1f0.bam	6811071506	1df1a6d4c03ddc9d73c990a0d662e1f0	1ac44b24-2224-43b7-834a-515d0d8b8d3d	6a281400-dcef-4281-a7b4-5c8989bf9452	016e515e-7f78-4997-9b97-3628464d9222	7aafad6c-6329-41e5-ba2e-74ae104ddcb1	D1		2013-07-04	2013-07-02	2016-02-24	Live
TCGA	TCGA-D1-A2G5-10A-01D-A17D-09	UCEC	Uterine Corpus Endometrioid Carcinoma	NB	10	DNA	WXS	WUGSC	WUGSC	ILLUMINA	Illumina	GRCh37-lite-+-HPV_Redux-build	c2c658e89e0afc124f329493e2aba1e9.bam	5514736723	c2c658e89e0afc124f329493e2aba1e9	8eb3b3d4-104e-490e-bb90-bc85e2e7de91	43d958c6-c869-478e-9a11-df2bf93d94c1	016e515e-7f78-4997-9b97-3628464d9222	72fee00f-6577-45de-a679-bc1a4f6f6f3b	D1		2013-07-04	2013-07-02	2016-02-24	Live
TCGA	TCGA-D1-A2G6-01A-11D-A17D-09	UCEC	Uterine Corpus Endometrioid Carcinoma	TP	1	DNA	WXS	WUGSC	WUGSC	ILLUMINA	Illumina	GRCh37-lite-+-HPV_Redux-build	3b818a30ff06185c65f9374516446b42.bam	7220630837	3b818a30ff06185c65f9374516446b42	50f6e81f-c534-4648-a67b-a7e94cd88e62	f9c53dcd-9f03-4951-943a-f54365638483	46cd8ded-f8a1-4f8c-a4c2-2d5b51c04f18	2127e58b-bd7b-490e-b34b-4f626b2a4053	D1		2013-07-04	2013-07-02	2016-02-24	Live
TCGA	TCGA-D1-A2G6-10A-01D-A17D-09	UCEC	Uterine Corpus Endometrioid Carcinoma	NB	10	DNA	WXS	WUGSC	WUGSC	ILLUMINA	Illumina	GRCh37-lite-+-HPV_Redux-build	ba1c3dc7c48e5054c987ccce0b47bf87.bam	6252946382	ba1c3dc7c48e5054c987ccce0b47bf87	5c47f6b1-6ee6-482b-8717-d13db7f4f83c	e5b3b101-8b45-4979-87a6-326e47421e11	46cd8ded-f8a1-4f8c-a4c2-2d5b51c04f18	397a60a8-e8a7-4fae-b4ad-27ed69507657	D1		2013-07-04	2013-07-02	2016-02-24	Live
TCGA	TCGA-EY-A1GU-01A-11D-A13L-09	UCEC	Uterine Corpus Endometrioid Carcinoma	TP	1	DNA	WXS	WUGSC	WUGSC	ILLUMINA	Illumina	GRCh37-lite-+-HPV_Redux-build	2713bcd1861cbbb8ba4762a27639a5f1.bam	5038199722	2713bcd1861cbbb8ba4762a27639a5f1	c0461302-d955-4b6f-9e04-72a929ea45a9	1adca7ce-eb8b-4e25-823a-b3aad3bc33b2	5dd28537-d24f-4a6d-a454-6f64cf37e16a	ef348984-8c78-46a3-8e76-d5d974819d1b	EY		2013-06-14	2013-06-10	2016-02-25	Live
TCGA	TCGA-EY-A1GU-10A-01D-A13O-09	UCEC	Uterine Corpus Endometrioid Carcinoma	NB	10	DNA	WXS	WUGSC	WUGSC	ILLUMINA	Illumina	GRCh37-lite-+-HPV_Redux-build	bddea1ab1b424c5b8670d838db2c8921.bam	4814477662	bddea1ab1b424c5b8670d838db2c8921	b18d737e-5a12-44b0-819c-3f06f2540f68	6ee9f695-6ebc-49e9-ae59-561c8b6bbeea	5dd28537-d24f-4a6d-a454-6f64cf37e16a	b57b1548-69f7-4543-b632-fffe3877cdc8	EY		2013-06-14	2013-06-10	2016-02-25	Live
TCGA	TCGA-FI-A2D4-01A-12D-A17D-09	UCEC	Uterine Corpus Endometrioid Carcinoma	TP	1	DNA	WXS	WUGSC	WUGSC	ILLUMINA	Illumina	GRCh37-lite-+-HPV_Redux-build	70703f786cc3a3085789261d06035fc9.bam	4847818941	70703f786cc3a3085789261d06035fc9	373a509c-d431-4ec2-8756-708e8493d374	f5a574ff-bd90-45bf-863c-e0fa28ca9484	490ae247-ee67-48d4-94ed-93df5b9bbefe	a8393121-29df-4525-bf4f-fce0deaf25f5	FI		2013-07-04	2013-07-02	2016-02-24	Live
TCGA	TCGA-FI-A2D4-10A-01D-A17D-09	UCEC	Uterine Corpus Endometrioid Carcinoma	NB	10	DNA	WXS	WUGSC	WUGSC	ILLUMINA	Illumina	GRCh37-lite-+-HPV_Redux-build	3b92fe22ef37b92d6165b1bd6bdf00c0.bam	5450179237	3b92fe22ef37b92d6165b1bd6bdf00c0	5460e219-ff29-4299-ad55-1ecfda5034ab	59914ace-4e05-44be-944c-5455d535f32e	490ae247-ee67-48d4-94ed-93df5b9bbefe	3bbca20d-49cd-43ec-a564-7cb92f0b21a0	FI		2013-07-04	2013-07-02	2016-02-24	Live
TCGA	TCGA-FI-A2D6-01A-11D-A17D-09	UCEC	Uterine Corpus Endometrioid Carcinoma	TP	1	DNA	WXS	WUGSC	WUGSC	ILLUMINA	Illumina	GRCh37-lite-+-HPV_Redux-build	8994f917883fa90a4ad1344554937783.bam	5749864338	8994f917883fa90a4ad1344554937783	ef375c23-9a14-4949-a535-1172f87131ec	d8bdb108-8867-49a5-8c67-2d110a0062f8	787d313f-9255-4b93-8ac2-0aa8febb7909	08f6f51f-9c99-4581-8cda-bec9a5208ee8	FI		2013-07-04	2013-07-02	2016-02-25	Live
TCGA	TCGA-FI-A2D6-10A-01D-A17D-09	UCEC	Uterine Corpus Endometrioid Carcinoma	NB	10	DNA	WXS	WUGSC	WUGSC	ILLUMINA	Illumina	GRCh37-lite-+-HPV_Redux-build	5325e1253eb1124ada75d8342d46dec6.bam	6856160786	5325e1253eb1124ada75d8342d46dec6	5eaaea7a-e928-4184-9d26-80603353b056	f17d0897-c693-4c11-a816-5b615fb739c3	787d313f-9255-4b93-8ac2-0aa8febb7909	9958c25b-0d67-4c05-8d79-ec2497acd89e	FI		2013-07-04	2013-07-02	2016-02-24	Live

## Sheet: UCEC MSS (TCGA)
study	barcode	disease	disease_name	sample_type	sample_type_name	analyte_type	library_type	center	center_name	platform	platform_name	assembly	filename	files_size	checksum	analysis_id	aliquot_id	participant_id	sample_id	tss_id	sample_accession	published	uploaded	modified	state	reason
TCGA	TCGA-A5-A0GJ-01A-11W-A062-09	UCEC	Uterine Corpus Endometrioid Carcinoma	TP	1	WGA	WXS	WUGSC	WUGSC	ILLUMINA	Illumina	GRCh37-lite	TCGA-A5-A0GJ-01A-11W-A062-09_IlluminaGA-DNASeq_exome_1.bam	11198901551	86675c916b68aa73d83cf0da630db0a5	7b3440e9-561e-45cb-bfb3-e90007abaecc	92684e69-b54e-4ae5-859a-54e051e5dbcf	94817e78-78f5-4556-9394-610df65605e2	48fa5b7d-e488-4743-a7ce-aceb9945f00b	A5	SRS128971	2011-07-01	2011-07-02	2016-02-24	Live
TCGA	TCGA-A5-A0GJ-10A-01W-A062-09	UCEC	Uterine Corpus Endometrioid Carcinoma	NB	10	WGA	WXS	WUGSC	WUGSC	ILLUMINA	Illumina	GRCh37-lite	TCGA-A5-A0GJ-10A-01W-A062-09_IlluminaGA-DNASeq_exome.bam	11684427016	08f4fcc24992c1851d394f865448c664	b180bd87-9294-49c3-92ac-b5748dcb0cff	0fbdf4bd-75c6-48dc-b23e-8d056c466056	94817e78-78f5-4556-9394-610df65605e2	81c5b859-db07-4fa5-90d8-b0c36e913743	A5	SRS128979	2011-05-14	2011-05-14	2016-02-25	Live
TCGA	TCGA-A5-A0GN-01A-11W-A062-09	UCEC	Uterine Corpus Endometrioid Carcinoma	TP	1	WGA	WXS	WUGSC	WUGSC	ILLUMINA	Illumina	GRCh37-lite	TCGA-A5-A0GN-01A-11W-A062-09_IlluminaGA-DNASeq_exome_1.bam	11124771545	f70718fc183941a6ffcd8f21cc788ba9	323fe6ad-610c-417b-b1ff-56a2b08ebc8f	0514fad5-f3bc-4f45-8679-8bb9be778de0	a2a2dbda-d10c-49c4-86a8-61baf6160cda	f6f9c40b-1e58-47a3-b518-9694fb5ff2cf	A5	SRS129009	2011-07-01	2011-07-02	2016-02-24	Live
TCGA	TCGA-A5-A0GN-10A-01W-A062-09	UCEC	Uterine Corpus Endometrioid Carcinoma	NB	10	WGA	WXS	WUGSC	WUGSC	ILLUMINA	Illumina	GRCh37-lite	TCGA-A5-A0GN-10A-01W-A062-09_IlluminaGA-DNASeq_exome.bam	11938665248	89400df19a8eff9378e17f6198f54116	8ecdffdc-9c23-48d4-b858-f523bd6cf536	3df88b48-da53-4014-9507-de070223d1dd	a2a2dbda-d10c-49c4-86a8-61baf6160cda	31ca1860-c5e6-43cb-ab4d-e9a0f5a6d605	A5	SRS129017	2011-05-14	2011-05-14	2016-02-24	Live
TCGA	TCGA-A5-A0GQ-01A-11D-A122-09	UCEC	Uterine Corpus Endometrioid Carcinoma	TP	1	DNA	WXS	WUGSC	WUGSC	ILLUMINA	Illumina	GRCh37-lite	d9ade9f37bcac3a5dbed190bcc2fd690.bam	15673665426	d9ade9f37bcac3a5dbed190bcc2fd690	17576a86-e414-4cc6-98f4-f299709ed427	b47abded-6162-4d87-8219-f4401f158ed7	c8d672ed-9910-4f80-b222-38c833f55850	4805287e-cd6d-48ff-ac6d-19d01052bf8b	A5		2012-07-04	2012-07-02	2016-02-24	Live
TCGA	TCGA-A5-A0GQ-10A-01D-A122-09	UCEC	Uterine Corpus Endometrioid Carcinoma	NB	10	DNA	WXS	WUGSC	WUGSC	ILLUMINA	Illumina	GRCh37-lite	b494ec8c18b056a5ac3127072de000d1.bam	17321290642	b494ec8c18b056a5ac3127072de000d1	2aafa933-31aa-4747-9e77-ed4fb04cd4f6	6271fc73-3441-4a4b-bedc-2142e613fa08	c8d672ed-9910-4f80-b222-38c833f55850	3297eee7-0a86-48ac-a83e-19a6d130bbc2	A5		2012-07-04	2012-07-02	2016-02-24	Live
TCGA	TCGA-A5-A0R8-01A-11D-A10B-09	UCEC	Uterine Corpus Endometrioid Carcinoma	TP	1	DNA	WXS	WUGSC	WUGSC	ILLUMINA	Illumina	GRCh37-lite	TCGA-A5-A0R8-01A-11D-A10B-09_IlluminaGA-DNASeq_exome.bam	8107107743	c98dd035e5507f0eaadf3a9057b6d0e2	71576d47-704d-4bf3-9463-3bce0787c8c3	54bbae9a-8226-41cf-949a-8f019e4b5e23	06d16b6b-9ca6-4cec-a785-f27aa4323cec	5b5cc2ba-6a10-4279-a0aa-8ddae94d56ea	A5	SRS156646	2011-04-08	2011-03-06	2016-02-24	Live
TCGA	TCGA-A5-A0R8-10A-01D-A10B-09	UCEC	Uterine Corpus Endometrioid Carcinoma	NB	10	DNA	WXS	WUGSC	WUGSC	ILLUMINA	Illumina	GRCh37-lite	TCGA-A5-A0R8-10A-01D-A10B-09_IlluminaGA-DNASeq_exome.bam	10632667631	8e7e4967f1ac4aee8b2384dcd85dc858	bbf229df-fa0d-4fb3-b805-dbca42eb07c5	7bb8c7b0-0255-4530-8e82-6eff93f3035c	06d16b6b-9ca6-4cec-a785-f27aa4323cec	2309bbe1-9809-4aba-9a0e-6af113447806	A5	SRS156653	2011-05-20	2011-05-20	2016-02-25	Live
TCGA	TCGA-AP-A053-01A-21W-A027-09	UCEC	Uterine Corpus Endometrioid Carcinoma	TP	1	WGA	WXS	WUGSC	WUGSC	ILLUMINA	Illumina	GRCh37-lite	TCGA-AP-A053-01A-21W-A027-09_IlluminaGA-DNASeq_exome.bam	8390418805	a4e472875f404d33f21e9f0962c3dfe1	b135d4d1-a813-48d6-88fa-16fa1fbde9f4	65263faf-e471-4c9e-952f-6d1ceca39bbc	af37d8f0-fea0-47f6-be0a-2fb55a5da5c4	e1121a9e-bc27-44eb-a1ad-eb0ab10b7c3a	AP	SRS132811	2011-08-11	2011-08-11	2016-02-25	Live
TCGA	TCGA-AP-A053-10A-01W-A027-09	UCEC	Uterine Corpus Endometrioid Carcinoma	NB	10	WGA	WXS	WUGSC	WUGSC	ILLUMINA	Illumina	GRCh37-lite	TCGA-AP-A053-10A-01W-A027-09_IlluminaGA-DNASeq_exome.bam	11397524108	547c401922d0d2a7232c495412afded8	6943e87d-99cd-4f6f-bb68-1eaf93fa8ad2	b27734c9-5866-400c-ae83-3b861f8e29e5	af37d8f0-fea0-47f6-be0a-2fb55a5da5c4	757841ed-29df-4180-a650-76d65700680f	AP	SRS132819	2011-06-03	2011-06-10	2016-02-24	Live
TCGA	TCGA-AP-A05A-01A-11W-A027-09	UCEC	Uterine Corpus Endometrioid Carcinoma	TP	1	WGA	WXS	WUGSC	WUGSC	ILLUMINA	Illumina	GRCh37-lite	TCGA-AP-A05A-01A-11W-A027-09_IlluminaGA-DNASeq_exome.bam	14345623004	7af7c650174d37a07769b86b39bcb1e1	4517a502-1d48-48fd-8622-91d9a85564cd	9e577e65-25e4-4d44-9900-d173f3a85e77	c350b53b-3c27-4b9e-8b57-d7b6a1205a1f	482153fb-e69d-4748-9cf4-e281ec141518	AP	SRS132868	2011-06-03	2011-06-10	2016-02-24	Live
TCGA	TCGA-AP-A05A-10A-01W-A027-09	UCEC	Uterine Corpus Endometrioid Carcinoma	NB	10	WGA	WXS	WUGSC	WUGSC	ILLUMINA	Illumina	GRCh37-lite	TCGA-AP-A05A-10A-01W-A027-09_IlluminaGA-DNASeq_exome.bam	12166020689	f068e391311556f8a4506fa5a00af562	3bb13f4c-5d68-44a2-8217-50e8fdfd8679	30a2164f-ac5a-478e-ae39-d0ef0b3f004e	c350b53b-3c27-4b9e-8b57-d7b6a1205a1f	723254a1-4f6f-4cd0-a39f-987a211d06cb	AP	SRS132876	2011-06-03	2011-06-10	2016-02-24	Live
TCGA	TCGA-AP-A05D-01A-11W-A027-09	UCEC	Uterine Corpus Endometrioid Carcinoma	TP	1	WGA	WXS	WUGSC	WUGSC	ILLUMINA	Illumina	GRCh37-lite	TCGA-AP-A05D-01A-11W-A027-09_IlluminaGA-DNASeq_exome.bam	13686337991	bd46fb1643a061294f7596630d3d7144	e6420cd7-3f8a-46c3-aab6-efbeeb40af51	8eaa0bd5-48de-4dd3-b100-a50911342362	f7e06a10-74ca-4f52-a944-b3f22c016998	5b19af28-1179-42cb-a474-856ef2048d5b	AP	SRS132887	2011-06-03	2011-06-03	2016-02-25	Live
TCGA	TCGA-AP-A05D-10A-01W-A027-09	UCEC	Uterine Corpus Endometrioid Carcinoma	NB	10	WGA	WXS	WUGSC	WUGSC	ILLUMINA	Illumina	GRCh37-lite	TCGA-AP-A05D-10A-01W-A027-09_IlluminaGA-DNASeq_exome.bam	13917347034	128e1fb153168cfdb898697d1fc52b51	529ca35a-77e5-4dd9-a1c6-1ee420a6a5b3	ae6f84d3-2bf7-403b-a3bc-8c8ce644d1c3	f7e06a10-74ca-4f52-a944-b3f22c016998	2010755c-c987-427a-b3f0-3dbd4bb1249f	AP	SRS132895	2011-06-03	2011-06-03	2016-02-24	Live
TCGA	TCGA-AP-A05H-01A-11W-A027-09	UCEC	Uterine Corpus Endometrioid Carcinoma	TP	1	WGA	WXS	WUGSC	WUGSC	ILLUMINA	Illumina	GRCh37-lite	TCGA-AP-A05H-01A-11W-A027-09_IlluminaGA-DNASeq_exome.bam	12103975907	07ae63b0749eba3f7a3eb52985952570	04edf098-e9a5-415f-857b-9bdf43823bb4	674ac901-4ee0-43d9-ba62-2ace69cf0c62	fe5f4822-37a3-4f9e-8d33-8b9f36bf6895	e417cb26-f6e8-4a31-b7e0-5bb43fd587b1	AP	SRS132906	2011-06-03	2011-06-03	2016-02-24	Live
TCGA	TCGA-AP-A05H-10A-01W-A027-09	UCEC	Uterine Corpus Endometrioid Carcinoma	NB	10	WGA	WXS	WUGSC	WUGSC	ILLUMINA	Illumina	GRCh37-lite	TCGA-AP-A05H-10A-01W-A027-09_IlluminaGA-DNASeq_exome_1.bam	21122053720	3c1646790f3e72c600b5927c14a5fa42	60fdcd47-3a6a-46ea-b25d-e132fe9a89f6	70a2d11e-a612-4100-8c4e-2dca17059d15	fe5f4822-37a3-4f9e-8d33-8b9f36bf6895	5e1c694e-31c4-4182-a713-4cac28acd4f8	AP	SRS132914	2011-07-20	2011-07-20	2016-02-24	Live
TCGA	TCGA-AP-A05J-01A-11W-A027-09	UCEC	Uterine Corpus Endometrioid Carcinoma	TP	1	WGA	WXS	WUGSC	WUGSC	ILLUMINA	Illumina	GRCh37-lite	TCGA-AP-A05J-01A-11W-A027-09_IlluminaGA-DNASeq_exome.bam	10931815454	8d535b5118e4a3f370aff9a76feeaff0	200f1b80-bbf8-4e96-af4b-560120afe00f	7838dfe6-954c-42d3-a2fe-a17c1ef20aa5	38f9fe64-de79-498c-b3ca-1c83af0ed72a	203c6ed3-2e18-400d-83ee-69a8fd9bb386	AP	SRS132925	2011-06-06	2011-06-03	2016-02-24	Live
TCGA	TCGA-AP-A05J-10A-01W-A027-09	UCEC	Uterine Corpus Endometrioid Carcinoma	NB	10	WGA	WXS	WUGSC	WUGSC	ILLUMINA	Illumina	GRCh37-lite	TCGA-AP-A05J-10A-01W-A027-09_IlluminaGA-DNASeq_exome.bam	11009176688	891a7c9d83c9e2ed22c1e94794f975a5	e55a2920-a207-4a63-adff-9ba0bc6be811	f5e3091c-27eb-4dc6-a88e-a02bc5f15c96	38f9fe64-de79-498c-b3ca-1c83af0ed72a	45e98f51-5225-4bb1-8185-fb63a139101c	AP	SRS132933	2011-06-06	2011-06-03	2016-02-25	Live
TCGA	TCGA-AP-A0LH-01A-11W-A062-09	UCEC	Uterine Corpus Endometrioid Carcinoma	TP	1	WGA	WXS	WUGSC	WUGSC	ILLUMINA	Illumina	GRCh37-lite	TCGA-AP-A0LH-01A-11W-A062-09_IlluminaGA-DNASeq_exome.bam	19558390550	aeeb59634c7e79e58b1ce485438d61cb	d77a34b8-ac09-479a-b806-d71f7d37640b	2eb7a2fa-20b3-49b4-8ffb-2f5385fcd9b4	7dce4215-01f6-43e9-9378-9e22c26c23a2	4c657ad4-2c53-4ea9-82b5-52996e74e3ff	AP	SRS133059	2011-05-14	2011-05-15	2016-02-25	Live
TCGA	TCGA-AP-A0LH-10A-01W-A062-09	UCEC	Uterine Corpus Endometrioid Carcinoma	NB	10	WGA	WXS	WUGSC	WUGSC	ILLUMINA	Illumina	GRCh37-lite	TCGA-AP-A0LH-10A-01W-A062-09_IlluminaGA-DNASeq_exome.bam	21427957635	f0d1140e7c7eef3221a8089f5f336e17	926d25a6-2c92-4706-93ab-7fe1b8e49bd4	954d0aa0-c496-4e68-a50e-3a61a8da84df	7dce4215-01f6-43e9-9378-9e22c26c23a2	6e5515fb-6252-4703-b7f4-b57e38121c5b	AP	SRS133067	2011-05-14	2011-05-15	2016-02-24	Live
TCGA	TCGA-AP-A0LI-01A-11W-A062-09	UCEC	Uterine Corpus Endometrioid Carcinoma	TP	1	WGA	WXS	WUGSC	WUGSC	ILLUMINA	Illumina	GRCh37-lite	TCGA-AP-A0LI-01A-11W-A062-09_IlluminaGA-DNASeq_exome.bam	12791502529	246bb9c863367112ddffeb0b15584d1b	8ff1ae6d-08fc-4ee1-a7db-eaa27bdff57c	75d67325-713c-4c63-9ef5-970d6b08e34d	e1e8dc66-467c-48a5-be56-3db4f665b9f1	981d9e3b-63c5-41e9-827f-7f1d268d62f4	AP	SRS133078	2011-05-14	2011-05-15	2016-02-24	Live
TCGA	TCGA-AP-A0LI-10A-01W-A062-09	UCEC	Uterine Corpus Endometrioid Carcinoma	NB	10	WGA	WXS	WUGSC	WUGSC	ILLUMINA	Illumina	GRCh37-lite	TCGA-AP-A0LI-10A-01W-A062-09_IlluminaGA-DNASeq_exome.bam	18519861070	16ecb0b20ad3815a90e8a05c941f6fb9	5deb538a-f70b-4da7-92c8-626a397f2fcd	ce85e884-4682-44ce-ac4b-5125577d9634	e1e8dc66-467c-48a5-be56-3db4f665b9f1	4b47a13d-1e13-47f0-ad67-6cb0ad02e3b1	AP	SRS133086	2011-05-14	2011-05-15	2016-02-24	Live
TCGA	TCGA-AP-A1E3-01A-11D-A135-09	UCEC	Uterine Corpus Endometrioid Carcinoma	TP	1	DNA	WXS	WUGSC	WUGSC	ILLUMINA	Illumina	GRCh37-lite-+-HPV_Redux-build	6dce76d59662b6dbd73b2ea1d791e8f7.bam	3887073816	6dce76d59662b6dbd73b2ea1d791e8f7	a6a16d76-6d51-4948-aa0c-c47961b3b6c9	e978f024-64b2-40a2-9d84-8246a8eb45b1	44ac7093-a733-4c55-a964-0ba9ec141d2d	86b9fab8-8a90-4610-ac48-53f952665ac9	AP		2013-07-03	2013-07-02	2016-02-25	Live
TCGA	TCGA-AP-A1E3-10A-01D-A135-09	UCEC	Uterine Corpus Endometrioid Carcinoma	NB	10	DNA	WXS	WUGSC	WUGSC	ILLUMINA	Illumina	GRCh37-lite-+-HPV_Redux-build	2eb8d334e5c5c29d9c5190398a6afb7a.bam	5680443188	2eb8d334e5c5c29d9c5190398a6afb7a	3978f153-f107-4f5f-8c0f-71289f9743e2	46e69f89-a139-4f57-af30-54b2116b8dd0	44ac7093-a733-4c55-a964-0ba9ec141d2d	c7e8b90c-7fd9-4f6f-bb8e-dc49c22f14c9	AP		2013-07-03	2013-07-02	2016-02-24	Live
TCGA	TCGA-AX-A05Z-01A-11W-A027-09	UCEC	Uterine Corpus Endometrioid Carcinoma	TP	1	WGA	WXS	WUGSC	WUGSC	ILLUMINA	Illumina	GRCh37-lite	TCGA-AX-A05Z-01A-11W-A027-09_IlluminaGA-DNASeq_exome.bam	11055929093	788e9d1da157ddeae19275cea5e4ea93	9485b88f-ed28-4807-b4c3-f360256c2573	942ba171-b570-4d74-85b2-f03309815165	bf632368-8ce7-4b4b-8842-d1b1801e62ef	acda9261-6c73-4b31-aab3-97a40eddb9bd	AX	SRS133398	2011-06-06	2011-06-03	2016-02-24	Live
TCGA	TCGA-AX-A05Z-10A-01W-A027-09	UCEC	Uterine Corpus Endometrioid Carcinoma	NB	10	WGA	WXS	WUGSC	WUGSC	ILLUMINA	Illumina	GRCh37-lite	TCGA-AX-A05Z-10A-01W-A027-09_IlluminaGA-DNASeq_exome.bam	11733200769	6a9bd25d98b6f8ba48c37b364f73e404	e0a2fb2e-4580-4bae-9d11-ad118c927e04	c28a7766-b3c3-446b-aea2-e4bc82e8040b	bf632368-8ce7-4b4b-8842-d1b1801e62ef	e51e4f67-17cf-46ac-8180-de2e2cf90734	AX	SRS133406	2011-06-06	2011-06-03	2016-02-25	Live
TCGA	TCGA-AX-A1CR-01A-12D-A135-09	UCEC	Uterine Corpus Endometrioid Carcinoma	TP	1	DNA	WXS	WUGSC	WUGSC	ILLUMINA	Illumina	GRCh37-lite-+-HPV_Redux-build	ad85e9c03404c5b61d8992b509783dbf.bam	7240057968	ad85e9c03404c5b61d8992b509783dbf	707fb1a5-53f9-4051-b51b-84bc693437d7	ca05a0cd-5b34-476d-b97e-55a578919034	3abaa1b6-7513-40e0-b79c-b968e788e932	8d14edd5-b754-48af-b636-4e655fce9cbe	AX		2013-10-10	2013-10-09	2016-02-24	Live
TCGA	TCGA-AX-A1CR-10A-01W-A14P-09	UCEC	Uterine Corpus Endometrioid Carcinoma	NB	10	WGA	WXS	WUGSC	WUGSC	ILLUMINA	Illumina	GRCh37-lite-+-HPV_Redux-build	ce246df9f3497c0a11ba3f15abab5258.bam	8313468087	ce246df9f3497c0a11ba3f15abab5258	26f5f3e7-d2e5-4189-80ed-9165b53f27ac	e6d395db-0782-4503-a840-907b2d8d2735	3abaa1b6-7513-40e0-b79c-b968e788e932	e634bd94-1fbf-4730-87e2-1173dec6008c	AX		2013-10-10	2013-10-09	2016-02-24	Live
TCGA	TCGA-AX-A2HH-01A-11D-A17D-09	UCEC	Uterine Corpus Endometrioid Carcinoma	TP	1	DNA	WXS	WUGSC	WUGSC	ILLUMINA	Illumina	GRCh37-lite-+-HPV_Redux-build	f3b17b7c1ce9e586881674cbfbc94b12.bam	5504747438	f3b17b7c1ce9e586881674cbfbc94b12	670018cd-073e-4035-9f9c-e575ba910951	239b55b8-5419-46c4-80ec-1308993cbaec	52fef8a9-6860-48bd-b992-a56ccad1243c	0e73eeac-251a-43fa-9141-636262ee3129	AX		2013-07-03	2013-07-02	2016-02-24	Live
TCGA	TCGA-AX-A2HH-10A-01D-A17D-09	UCEC	Uterine Corpus Endometrioid Carcinoma	NB	10	DNA	WXS	WUGSC	WUGSC	ILLUMINA	Illumina	GRCh37-lite-+-HPV_Redux-build	5b1ee0229ed4f750993f15269c9b5428.bam	6783321101	5b1ee0229ed4f750993f15269c9b5428	67e11fd5-e920-403b-a119-740f76c3d89d	5e5bd2b9-aa5c-4458-983f-56aedb7da0e8	52fef8a9-6860-48bd-b992-a56ccad1243c	241a35aa-97e5-4232-b0ad-3bf268b92318	AX		2013-07-03	2013-07-02	2016-02-24	Live
TCGA	TCGA-B5-A0K0-01A-11W-A062-09	UCEC	Uterine Corpus Endometrioid Carcinoma	TP	1	WGA	WXS	WUGSC	WUGSC	ILLUMINA	Illumina	GRCh37-lite	TCGA-B5-A0K0-01A-11W-A062-09_IlluminaGA-DNASeq_exome_1.bam	12990682246	237c567654d39d56caba9ffd8fd8f51e	439fce2e-da22-45ee-814f-0dbf2ca4f4d1	f01c66a3-b510-46c9-839d-5f544a28ee37	29c8f468-5ac1-4d6c-8376-e36e6d246926	11c43948-e7c9-4436-a654-82fa8033b625	B5	SRS134331	2011-07-01	2011-07-02	2016-02-24	Live
TCGA	TCGA-B5-A0K0-10A-01W-A062-09	UCEC	Uterine Corpus Endometrioid Carcinoma	NB	10	WGA	WXS	WUGSC	WUGSC	ILLUMINA	Illumina	GRCh37-lite	TCGA-B5-A0K0-10A-01W-A062-09_IlluminaGA-DNASeq_exome.bam	11064380723	41a04485ea11bac0eb3ee3a72fdd5d15	304aa363-8aef-4581-91f5-42ec42e59b95	02e65074-ffda-4795-b8f5-1bfd20bd1019	29c8f468-5ac1-4d6c-8376-e36e6d246926	1df69e2e-f392-465f-8e61-4671ba2fcd35	B5	SRS134339	2011-05-04	2011-05-03	2016-02-24	Live
TCGA	TCGA-B5-A0K1-01A-11W-A062-09	UCEC	Uterine Corpus Endometrioid Carcinoma	TP	1	WGA	WXS	WUGSC	WUGSC	ILLUMINA	Illumina	GRCh37-lite	TCGA-B5-A0K1-01A-11W-A062-09_IlluminaGA-DNASeq_exome_1.bam	12072586628	f07adff6c6cf3305e820d204b2c2a23c	4347fc04-51e3-4d26-834d-70f1f90c37e6	f497eb2e-0360-447d-9c8b-06a00a1d7a5e	40a3ed98-3892-449c-b07e-7b7612bd997e	b514f636-dee3-45f3-bb31-197ca6a171f1	B5	SRS134350	2011-07-01	2011-07-02	2016-02-24	Live
TCGA	TCGA-B5-A0K1-10A-01W-A062-09	UCEC	Uterine Corpus Endometrioid Carcinoma	NB	10	WGA	WXS	WUGSC	WUGSC	ILLUMINA	Illumina	GRCh37-lite	TCGA-B5-A0K1-10A-01W-A062-09_IlluminaGA-DNASeq_exome_1.bam	10345428836	6e4eecdd385bede20a9d0c693226b4ed	49194ea4-b0e0-4667-9bbe-751b27e9b6b0	7d1ba552-2cec-468b-ab1f-2e6dfa5e231a	40a3ed98-3892-449c-b07e-7b7612bd997e	dcd30de0-1752-4d6b-a20a-5054f63ec7c8	B5	SRS134358	2011-07-05	2011-07-02	2016-02-24	Live
TCGA	TCGA-B5-A11F-01A-11D-A10M-09	UCEC	Uterine Corpus Endometrioid Carcinoma	TP	1	DNA	WXS	WUGSC	WUGSC	ILLUMINA	Illumina	GRCh37-lite	TCGA-B5-A11F-01A-11D-A10M-09_IlluminaGA-DNASeq_exome.bam	13077083837	02d68ddc4d1a986f932345319b377a43	9a4af932-41d9-44d8-8772-7c995b8bb571	e9376ef9-44b3-4d58-aed6-002c5874d685	3ea53b15-37f0-446e-a130-6bb2dee56865	a4dabdb5-4a72-4e31-981b-2c501c8dc7ab	B5	SRS157857	2011-04-28	2011-04-27	2016-02-24	Live
TCGA	TCGA-B5-A11F-10A-01D-A10M-09	UCEC	Uterine Corpus Endometrioid Carcinoma	NB	10	DNA	WXS	WUGSC	WUGSC	ILLUMINA	Illumina	GRCh37-lite	TCGA-B5-A11F-10A-01D-A10M-09_IlluminaGA-DNASeq_exome.bam	11942142543	09880f068b89b61af6bcf50809ba9c9e	c5ad2571-ac40-4cc1-8653-20327468316a	eb491470-4c0c-4b52-a1ae-d90de0b34ac2	3ea53b15-37f0-446e-a130-6bb2dee56865	8653e9ea-acf8-4882-b99f-315d3ef4e278	B5	SRS157863	2011-05-09	2011-05-06	2016-02-25	Live
TCGA	TCGA-B5-A11P-01B-11D-A14G-09	UCEC	Uterine Corpus Endometrioid Carcinoma	TP	1	DNA	WXS	WUGSC	WUGSC	ILLUMINA	Illumina	GRCh37-lite-+-HPV_Redux-build	22dfa9670b192106846a9d4080946676.bam	5306757779	22dfa9670b192106846a9d4080946676	fbb7622d-99b6-4a6c-b46b-8e3ce4dbbbcd	72726251-d581-4fa5-9d5e-81498b28b226	d1c65e6a-098e-4c10-9183-c303ba66015a	64bf25f8-67bb-4f32-bad5-e879d1ad7736	B5		2013-07-03	2013-07-02	2016-02-25	Live
TCGA	TCGA-B5-A11P-10A-01D-A14G-09	UCEC	Uterine Corpus Endometrioid Carcinoma	NB	10	DNA	WXS	WUGSC	WUGSC	ILLUMINA	Illumina	GRCh37-lite-+-HPV_Redux-build	7ffa3dd963272a8d06af7d8ca0a5a889.bam	4569134512	7ffa3dd963272a8d06af7d8ca0a5a889	be15889f-30c0-42f7-b38d-c654f6f3651c	0f504bdc-62c8-4fe7-89bd-2654ddff79bf	d1c65e6a-098e-4c10-9183-c303ba66015a	7f6f564d-c2c2-4bee-a3e0-5a56e2f4df2c	B5		2013-07-03	2013-07-02	2016-02-25	Live
TCGA	TCGA-B5-A11R-01A-11D-A122-09	UCEC	Uterine Corpus Endometrioid Carcinoma	TP	1	DNA	WXS	WUGSC	WUGSC	ILLUMINA	Illumina	GRCh37-lite	06b0130c7bc6be3c39f1b42ed6aebf37.bam	16906388226	06b0130c7bc6be3c39f1b42ed6aebf37	81a6db56-7405-4059-921b-a556abee9747	ef2675cf-4d5b-4dcd-a0c9-c0c67059ea34	f04befed-6c81-4676-8715-b8c6a33cb9d1	1583391d-1489-4489-9cb8-30cd6529b307	B5		2012-07-04	2012-07-02	2016-02-24	Live
TCGA	TCGA-B5-A11R-10A-01D-A122-09	UCEC	Uterine Corpus Endometrioid Carcinoma	NB	10	DNA	WXS	WUGSC	WUGSC	ILLUMINA	Illumina	GRCh37-lite	642139c734dc01078bcf77c3426f1153.bam	12555516115	642139c734dc01078bcf77c3426f1153	e4054da5-133e-414f-851b-825554e11ad5	74ff4e7e-9b8b-40cb-8d05-bf5c2ac2cdc0	f04befed-6c81-4676-8715-b8c6a33cb9d1	61bc32de-9830-4146-bbc9-1f1be04c5e1f	B5		2012-07-04	2012-07-02	2016-02-25	Live
TCGA	TCGA-B5-A11S-01A-11D-A122-09	UCEC	Uterine Corpus Endometrioid Carcinoma	TP	1	DNA	WXS	WUGSC	WUGSC	ILLUMINA	Illumina	GRCh37-lite	78766a5ab465cc6b7b1444cb3c60e6cb.bam	13804678926	78766a5ab465cc6b7b1444cb3c60e6cb	93ab7313-0ba3-48b0-be71-7d027fc65ebb	bfc02f7d-4831-4cf4-84cd-395e10949e5d	cfd096ac-4d0f-4b89-8822-00656bc7f516	f36e52ee-22b3-4e9a-aacd-d74e7f7d4a51	B5		2012-07-04	2012-07-02	2016-02-24	Live
TCGA	TCGA-B5-A11S-10A-01D-A122-09	UCEC	Uterine Corpus Endometrioid Carcinoma	NB	10	DNA	WXS	WUGSC	WUGSC	ILLUMINA	Illumina	GRCh37-lite	32a858dec189353bc9d5be9d47002bb1.bam	15491944554	32a858dec189353bc9d5be9d47002bb1	8eed050a-cfa4-4fcc-937f-e0eee73d642e	4c6b19c3-2377-490b-91ef-8e3170cfe841	cfd096ac-4d0f-4b89-8822-00656bc7f516	5bdd8fc9-cbb4-4bdd-9bb1-1f036d717604	B5		2012-07-10	2012-07-02	2016-02-24	Live
TCGA	TCGA-B5-A11V-01A-11D-A10M-09	UCEC	Uterine Corpus Endometrioid Carcinoma	TP	1	DNA	WXS	WUGSC	WUGSC	ILLUMINA	Illumina	GRCh37-lite	TCGA-B5-A11V-01A-11D-A10M-09_IlluminaGA-DNASeq_exome_1.bam	12959813703	4c9ed6b048025a61aba60c0b6d77f1c3	9eea5c02-5bee-41dd-a036-262cba29d63f	b4e615fe-feb2-42c4-a339-fa91ee690425	d3c83c5e-acb1-4cb0-8f56-96341822582f	1eb9c43a-17d8-4fa7-b779-9277ff828cb1	B5	SRS157875	2011-07-05	2011-07-05	2016-02-24	Live
TCGA	TCGA-B5-A11V-10A-01D-A10M-09	UCEC	Uterine Corpus Endometrioid Carcinoma	NB	10	DNA	WXS	WUGSC	WUGSC	ILLUMINA	Illumina	GRCh37-lite	TCGA-B5-A11V-10A-01D-A10M-09_IlluminaGA-DNASeq_exome_1.bam	12385265417	d207cea236f2821ed4de213558d096de	6c3fae2a-5499-4200-95f0-ce216ec6a0e4	137c7e0b-9c01-4f05-b996-90456265a75e	d3c83c5e-acb1-4cb0-8f56-96341822582f	a4c6ff2c-4e04-442b-860d-0f29df59235e	B5	SRS157881	2011-07-05	2011-07-05	2016-02-24	Live
TCGA	TCGA-B5-A11Z-01A-11D-A10M-09	UCEC	Uterine Corpus Endometrioid Carcinoma	TP	1	DNA	WXS	WUGSC	WUGSC	ILLUMINA	Illumina	GRCh37-lite	TCGA-B5-A11Z-01A-11D-A10M-09_IlluminaGA-DNASeq_exome.bam	13125751352	508ced82cd1fa4540a04634860b299be	e9aac167-f1a1-4fa3-92ba-5ca9d7d57278	44aa67a7-6bdf-4f76-9976-5f3ac77deb47	cc141997-edab-4aae-a056-0c079eaa7362	2a8af07b-b514-4cd0-bf20-03a5f5abdb38	B5	SRS157902	2011-05-09	2011-05-06	2016-02-25	Live
TCGA	TCGA-B5-A11Z-10A-01D-A10M-09	UCEC	Uterine Corpus Endometrioid Carcinoma	NB	10	DNA	WXS	WUGSC	WUGSC	ILLUMINA	Illumina	GRCh37-lite	TCGA-B5-A11Z-10A-01D-A10M-09_IlluminaGA-DNASeq_exome.bam	13005252506	f5e8693320cc2239339b7be8baad9401	06388a6f-a7c3-43e6-9325-7659f3b965eb	ff436ee5-2ecd-409c-b379-e4337e23dbb0	cc141997-edab-4aae-a056-0c079eaa7362	c90e88ac-361f-4449-b841-fd6052613ecb	B5	SRS157908	2011-04-28	2011-04-27	2016-02-24	Live
TCGA	TCGA-B5-A1MR-01A-31D-A14G-09	UCEC	Uterine Corpus Endometrioid Carcinoma	TP	1	DNA	WXS	WUGSC	WUGSC	ILLUMINA	Illumina	GRCh37-lite-+-HPV_Redux-build	4678a73f5f948413356c6c14ed2428a0.bam	4483970280	4678a73f5f948413356c6c14ed2428a0	9b245ab3-02a7-4051-9178-29441124e335	deb395b1-abce-410a-881e-6622a887fba3	02af18ee-ab8e-4ac3-b22e-dec80c201058	f2d9d82b-aa3f-44f8-b882-1381704f6cc5	B5		2013-07-11	2013-07-10	2016-02-24	Live
TCGA	TCGA-B5-A1MR-10A-01D-A14G-09	UCEC	Uterine Corpus Endometrioid Carcinoma	NB	10	DNA	WXS	WUGSC	WUGSC	ILLUMINA	Illumina	GRCh37-lite-+-HPV_Redux-build	c493a560c4ee0c6782ace8e4fbdd8fe7.bam	7410083791	c493a560c4ee0c6782ace8e4fbdd8fe7	dc675ec2-0a34-4dd1-a20a-bc1dd1762c62	a1e05681-d780-4f87-9b2b-8b33d9723a77	02af18ee-ab8e-4ac3-b22e-dec80c201058	af4a39fa-6023-412d-8fc8-34dc8124ea78	B5		2013-07-11	2013-07-10	2016-02-25	Live
TCGA	TCGA-BG-A0M3-01A-11W-A10C-09	UCEC	Uterine Corpus Endometrioid Carcinoma	TP	1	WGA	WXS	WUGSC	WUGSC	ILLUMINA	Illumina	GRCh37-lite	TCGA-BG-A0M3-01A-11W-A10C-09_IlluminaGA-DNASeq_exome_1.bam	14158510905	1aed043bbc384dabb02522cfba4e3ffc	b1c5eba4-8b04-4eff-a1cf-a16ddd9ffca7	6915ff9b-f798-4960-bef8-716d0d93c31a	8bdd4e0e-5bec-43f2-b9fa-d6e94a72fe05	1802cd6b-4d4a-45fa-b839-7450071e41ee	BG	SRS158234	2011-07-05	2011-07-05	2016-02-25	Live
TCGA	TCGA-BG-A0M3-10A-01D-A127-09	UCEC	Uterine Corpus Endometrioid Carcinoma	NB	10	DNA	WXS	WUGSC	WUGSC	ILLUMINA	Illumina	GRCh37-lite	TCGA-BG-A0M3-10A-01D-A127-09_IlluminaGA-DNASeq_exome_2.bam	8125368505	28f984a7db1bf6291c47980ee3d20020	f7eb665e-c401-457f-ab7e-0a78c68d6605	016d88a4-1bc5-4103-92a7-9a83231b9375	8bdd4e0e-5bec-43f2-b9fa-d6e94a72fe05	0eb45a88-73ea-4282-b0e1-2e2ea1e2d8f1	BG	SRS235013	2011-08-04	2011-07-27	2016-02-25	Live
TCGA	TCGA-BG-A0MC-01A-21W-A062-09	UCEC	Uterine Corpus Endometrioid Carcinoma	TP	1	WGA	WXS	WUGSC	WUGSC	ILLUMINA	Illumina	GRCh37-lite	TCGA-BG-A0MC-01A-21W-A062-09_IlluminaGA-DNASeq_exome.bam	11323528568	4613f0693367cd3349d8acab7872988f	66f9f028-fd05-4d85-8558-cff6c9a43cb0	084092b4-2434-4735-b4bc-a99e8e82768e	884fd57d-bd8e-40e7-82f6-0ba1c71101a9	46b48bf8-346b-4f25-916e-26a3cddfa00d	BG	SRS134973	2011-05-14	2011-05-15	2016-02-24	Live
TCGA	TCGA-BG-A0MC-10A-01W-A062-09	UCEC	Uterine Corpus Endometrioid Carcinoma	NB	10	WGA	WXS	WUGSC	WUGSC	ILLUMINA	Illumina	GRCh37-lite	TCGA-BG-A0MC-10A-01W-A062-09_IlluminaGA-DNASeq_exome_1.bam	11496679264	bc9e02be9822789d94c34a18ceac4ffc	e976e7d5-1072-40f9-99b4-cad88f1842c5	602111a2-06a1-4674-9a16-436f572d86ba	884fd57d-bd8e-40e7-82f6-0ba1c71101a9	e9b69826-4669-4c37-bd74-1192c9660a22	BG	SRS134981	2011-07-05	2011-07-02	2016-02-25	Live
TCGA	TCGA-BG-A0VT-01A-11D-A10M-09	UCEC	Uterine Corpus Endometrioid Carcinoma	TP	1	DNA	WXS	WUGSC	WUGSC	ILLUMINA	Illumina	GRCh37-lite	TCGA-BG-A0VT-01A-11D-A10M-09_IlluminaGA-DNASeq_exome.bam	9334316016	9500dc28ba647f5bedcf3a3e1d153b56	b761488f-d646-4059-ba98-2a6d29594ba7	f04e89dc-47cb-4c84-a5f8-9a1856ecc794	cc058b8c-df40-4f9e-88e3-3d1131b22b41	0cfbcb61-c5e2-47f7-beb6-504f3cd4605b	BG	SRS158373	2011-04-28	2011-04-27	2016-02-25	Live
TCGA	TCGA-BG-A0VT-10A-01W-A124-09	UCEC	Uterine Corpus Endometrioid Carcinoma	NB	10	WGA	WXS	WUGSC	WUGSC	ILLUMINA	Illumina	GRCh37-lite	TCGA-BG-A0VT-10A-01W-A124-09_IlluminaGA-DNASeq_exome_1.bam	12018589312	e56090af5c76b1b9372ed1b22574f35e	2ffe59a8-27cb-410a-bc9e-e605ca33648f	3d780601-fd17-4d49-8c2d-1d6b98bbd6a4	cc058b8c-df40-4f9e-88e3-3d1131b22b41	fc406e6a-7c7b-4917-997a-1d9fe8b92970	BG	SRS201050	2011-07-05	2011-07-05	2016-02-24	Live
TCGA	TCGA-BG-A0YU-01A-21D-A10M-09	UCEC	Uterine Corpus Endometrioid Carcinoma	TP	1	DNA	WXS	WUGSC	WUGSC	ILLUMINA	Illumina	GRCh37-lite	TCGA-BG-A0YU-01A-21D-A10M-09_IlluminaGA-DNASeq_exome.bam	9270612208	ee99608a7443ca3e7ec6a57b321a76b1	d9aa0440-1a67-4cd1-a194-e188e52c3ba8	06d51140-9d6f-40be-a1b1-adbca81b936b	957ac10a-7365-47b1-bbed-47e5d42fbfdf	61a80dcf-f83b-4b4f-806f-8ad3882ecfe4	BG	SRS158415	2011-04-25	2011-04-23	2016-02-25	Live
TCGA	TCGA-BG-A0YU-10A-01D-A10M-09	UCEC	Uterine Corpus Endometrioid Carcinoma	NB	10	DNA	WXS	WUGSC	WUGSC	ILLUMINA	Illumina	GRCh37-lite	TCGA-BG-A0YU-10A-01D-A10M-09_IlluminaGA-DNASeq_exome.bam	8955554297	cd53afc354af8b63a8ef569b94e1635f	2bf34882-1714-4595-8a60-bad80d6d6a12	132a2cdd-e2df-4a42-b379-e92ce6e1c13d	957ac10a-7365-47b1-bbed-47e5d42fbfdf	20df5e7a-d410-48e7-9581-0cf934494d42	BG	SRS158421	2011-04-25	2011-04-23	2016-02-24	Live
TCGA	TCGA-BG-A0YV-01A-11D-A10M-09	UCEC	Uterine Corpus Endometrioid Carcinoma	TP	1	DNA	WXS	WUGSC	WUGSC	ILLUMINA	Illumina	GRCh37-lite	TCGA-BG-A0YV-01A-11D-A10M-09_IlluminaGA-DNASeq_exome.bam	8727981233	2d32afc772a546d354d29d31a1a578d0	c801b0b1-7d0b-4dbc-98cd-86c39ba58f27	302690ee-ca13-4267-8079-74865d572b3a	d8e57746-37a1-482a-a3d3-a11bd00cdc11	13db3af5-5f71-49b8-95f6-d452062c7ea4	BG	SRS158424	2011-04-28	2011-04-27	2016-02-25	Live
TCGA	TCGA-BG-A0YV-10A-01D-A10M-09	UCEC	Uterine Corpus Endometrioid Carcinoma	NB	10	DNA	WXS	WUGSC	WUGSC	ILLUMINA	Illumina	GRCh37-lite	TCGA-BG-A0YV-10A-01D-A10M-09_IlluminaGA-DNASeq_exome.bam	8353342024	35dbe38efd4d7ef24e59eb6b9d4898f1	70467547-a877-42ad-9e86-ad8eef28c87c	479f2f83-5a24-4cb4-bfd8-41c5e5932060	d8e57746-37a1-482a-a3d3-a11bd00cdc11	b1c14a9d-5b6c-415e-9aeb-578fe2b962df	BG	SRS158430	2011-04-22	2011-04-22	2016-02-24	Live
TCGA	TCGA-BG-A2AE-01A-11D-A16D-09	UCEC	Uterine Corpus Endometrioid Carcinoma	TP	1	DNA	WXS	WUGSC	WUGSC	ILLUMINA	Illumina	GRCh37-lite	d7ea379d53ce42b7f8b5af6abdad109a.bam	14208815191	d7ea379d53ce42b7f8b5af6abdad109a	70f540cb-8fa8-4de5-8660-e15e69aab92e	19114129-3279-42b2-b62f-2c419363f70b	f384eb3f-92ab-4327-87eb-45b5f72a1580	273a3b52-7613-400e-8ae1-a68c36ab6968	BG		2012-07-03	2012-07-02	2016-02-24	Live
TCGA	TCGA-BG-A2AE-10A-01D-A16D-09	UCEC	Uterine Corpus Endometrioid Carcinoma	NB	10	DNA	WXS	WUGSC	WUGSC	ILLUMINA	Illumina	GRCh37-lite	48c67b98a6f0d041bac98b1fb523ab74.bam	12588412016	48c67b98a6f0d041bac98b1fb523ab74	223a9c3f-d0df-4edf-b868-11f574ba3b04	97d593f5-7392-4d36-991f-99e3019d8fe8	f384eb3f-92ab-4327-87eb-45b5f72a1580	5733ecf2-9865-4aa9-8476-245f3a2c90bb	BG		2012-07-10	2012-07-02	2016-02-24	Live
TCGA	TCGA-BK-A0CA-01A-21D-A272-09	UCEC	Uterine Corpus Endometrioid Carcinoma	TP	1	DNA	WXS	WUGSC	WUGSC	ILLUMINA	Illumina	GRCh37-lite-+-HPV_Redux-build	19a4ba74278d57c8fcd7285bb631b0ca.bam	14110657178	19a4ba74278d57c8fcd7285bb631b0ca	d0183ca7-9f4b-4bfa-a465-a8b1096700be	b91a893f-aeda-4f7c-b7cb-712f3e0be77a	51bd85e2-2c60-4654-bfcb-83dccef8964b	d836db96-83fb-4f25-a16c-aaaaf55d7b12	BK		2013-07-11	2013-07-10	2016-02-25	Live
TCGA	TCGA-BK-A0CA-10A-02D-A272-09	UCEC	Uterine Corpus Endometrioid Carcinoma	NB	10	DNA	WXS	WUGSC	WUGSC	ILLUMINA	Illumina	GRCh37-lite-+-HPV_Redux-build	dbcd75e005a1db669509f0b47c0b45ff.bam	15675221851	dbcd75e005a1db669509f0b47c0b45ff	30889fac-ec68-4f64-8483-ec9667b5d190	53c177e3-b385-4c03-9e4f-32b359f47496	51bd85e2-2c60-4654-bfcb-83dccef8964b	d63f6af1-1b31-43b0-a96b-48177affbc69	BK		2013-07-12	2013-07-10	2016-02-24	Live
TCGA	TCGA-BK-A0CB-01A-32D-A10B-09	UCEC	Uterine Corpus Endometrioid Carcinoma	TP	1	DNA	WXS	WUGSC	WUGSC	ILLUMINA	Illumina	GRCh37-lite	TCGA-BK-A0CB-01A-32D-A10B-09_IlluminaGA-DNASeq_exome.bam	8594377174	c3542ed80d266c915ec2591a31db843d	8f966c26-c70c-4258-b075-18c7d2dd17fd	1d968ad6-345d-4432-a992-47163d027a46	59e9029a-8ddd-4447-b35a-72bc39f82a30	7678c70d-a298-4472-89a0-427af1e93d28	BK	SRS158493	2011-04-08	2011-03-05	2016-02-24	Live
TCGA	TCGA-BK-A0CB-10A-05W-A10C-09	UCEC	Uterine Corpus Endometrioid Carcinoma	NB	10	WGA	WXS	WUGSC	WUGSC	ILLUMINA	Illumina	GRCh37-lite	TCGA-BK-A0CB-10A-05W-A10C-09_IlluminaGA-DNASeq_exome_1.bam	12577049511	20265fac1354c244a63838b7f7129df4	05a70b24-8ec0-467b-9e7b-096d7d63e71b	e43ef24c-f60f-40df-80a5-a997bcac0284	59e9029a-8ddd-4447-b35a-72bc39f82a30	dbd6c648-e013-4249-9636-a0a2c6a8bff0	BK	SRS158501	2011-06-29	2011-06-29	2016-02-24	Live
TCGA	TCGA-BS-A0T9-01A-11D-A12J-09	UCEC	Uterine Corpus Endometrioid Carcinoma	TP	1	DNA	WXS	WUGSC	WUGSC	ILLUMINA	Illumina	GRCh37-lite	TCGA-BS-A0T9-01A-11D-A12J-09_IlluminaGA-DNASeq_exome.bam	17305348939	2d31246ff340911087350b36174f0189	80a43327-57d6-4752-914d-b855aaf85ec2	affe038f-2d3b-427b-a795-73d932eb0f59	4eb95566-0e73-4260-853e-f7df650667a0	3c9ff865-013f-427a-8d4d-c8e60ea346a1	BS	SRS202863	2011-06-21	2011-06-20	2016-02-24	Live
TCGA	TCGA-BS-A0T9-10C-01D-A12J-09	UCEC	Uterine Corpus Endometrioid Carcinoma	NB	10	DNA	WXS	WUGSC	WUGSC	ILLUMINA	Illumina	GRCh37-lite	TCGA-BS-A0T9-10C-01D-A12J-09_IlluminaGA-DNASeq_exome.bam	13404472914	9b69c577220622c3f4b587a9b0e49a7e	aa73c8ae-671c-4d5a-8a48-f2f4e208a436	dbed748c-dcc2-4d53-a2c5-b36c246fd9bc	4eb95566-0e73-4260-853e-f7df650667a0	50b46a0f-a987-451f-a3c7-7252c1609fcc	BS	SRS202870	2011-06-21	2011-06-20	2016-02-25	Live
TCGA	TCGA-BS-A0TI-01A-11D-A10B-09	UCEC	Uterine Corpus Endometrioid Carcinoma	TP	1	DNA	WXS	WUGSC	WUGSC	ILLUMINA	Illumina	GRCh37-lite	TCGA-BS-A0TI-01A-11D-A10B-09_IlluminaGA-DNASeq_exome.bam	13199507625	52079c657be6ff82264e481a0befd09e	2873ec15-ca98-4f3e-b974-e9b45fb66223	2d5274d7-84d0-4d9a-a2fe-7cb15928d016	df857bc6-fd6a-4713-bef9-6ee1301e5fb1	2f52c850-8e70-4eab-88f3-d35dc55e385b	BS	SRS158955	2011-06-03	2011-06-10	2016-02-24	Live
TCGA	TCGA-BS-A0TI-10A-01D-A10B-09	UCEC	Uterine Corpus Endometrioid Carcinoma	NB	10	DNA	WXS	WUGSC	WUGSC	ILLUMINA	Illumina	GRCh37-lite	TCGA-BS-A0TI-10A-01D-A10B-09_IlluminaGA-DNASeq_exome.bam	9951870436	370ee79521d206e9a3d0b11df350e24e	0c3b71ee-40c9-4df4-8df7-e66eb6859111	257387b0-f3a0-4453-a7d8-ec2855239d4c	df857bc6-fd6a-4713-bef9-6ee1301e5fb1	f4052639-340a-488b-810a-8403fc796000	BS	SRS158962	2011-04-08	2011-03-05	2016-02-24	Live
TCGA	TCGA-BS-A0V7-01A-21D-A122-09	UCEC	Uterine Corpus Endometrioid Carcinoma	TP	1	DNA	WXS	WUGSC	WUGSC	ILLUMINA	Illumina	GRCh37-lite	7499dee34feaa14919ecebfc9c329ccd.bam	16376324050	7499dee34feaa14919ecebfc9c329ccd	0ba95cce-9275-495a-ad4f-e75271eff6d4	9d3506a3-7b05-4d72-a6db-16f2d619431b	ca858743-1f06-40e3-accf-395d08375b63	a772ab94-cb06-464c-9a5a-fa4978510f9b	BS		2012-07-04	2012-07-02	2016-02-24	Live
TCGA	TCGA-BS-A0V7-10A-01D-A122-09	UCEC	Uterine Corpus Endometrioid Carcinoma	NB	10	DNA	WXS	WUGSC	WUGSC	ILLUMINA	Illumina	GRCh37-lite	87d5ffc3375984c06f10d2da08653942.bam	14616398104	87d5ffc3375984c06f10d2da08653942	715f71fc-d684-4c9a-a6af-005365d2bd09	ba039e03-11eb-4e5e-8155-abd9925ddedf	ca858743-1f06-40e3-accf-395d08375b63	e1495551-c35f-41a7-b341-54aaf23fa8d8	BS		2012-07-04	2012-07-02	2016-02-24	Live
TCGA	TCGA-D1-A0ZQ-01A-11D-A122-09	UCEC	Uterine Corpus Endometrioid Carcinoma	TP	1	DNA	WXS	WUGSC	WUGSC	ILLUMINA	Illumina	GRCh37-lite	be79d108c22c5998b153fd1b747d02ec.bam	16546889711	be79d108c22c5998b153fd1b747d02ec	b2f35768-9000-4f14-9154-b2710afa92fa	34479976-356f-4209-9650-4aeae7d70bda	38243a33-073a-479b-8cf6-c8847aeb5a48	e20471d5-a261-448b-9a6f-fd3be8ed5c04	D1		2012-07-03	2012-07-02	2016-02-25	Live
TCGA	TCGA-D1-A0ZQ-10A-01D-A122-09	UCEC	Uterine Corpus Endometrioid Carcinoma	NB	10	DNA	WXS	WUGSC	WUGSC	ILLUMINA	Illumina	GRCh37-lite	4400d87baaef40133b90cfc489bc98df.bam	17201651216	4400d87baaef40133b90cfc489bc98df	bab59502-4a22-46d0-bd57-deaa9c82ba91	2a46bea9-1217-4a4e-af75-46af91e351f0	38243a33-073a-479b-8cf6-c8847aeb5a48	82306d85-5843-4a10-9871-7fff639e17ab	D1		2012-07-03	2012-07-02	2016-02-25	Live
TCGA	TCGA-D1-A15V-01A-11D-A122-09	UCEC	Uterine Corpus Endometrioid Carcinoma	TP	1	DNA	WXS	WUGSC	WUGSC	ILLUMINA	Illumina	GRCh37-lite	d2e0f7515afed3f8f9a9b1e3591b1375.bam	16890589536	d2e0f7515afed3f8f9a9b1e3591b1375	530cbd1c-aa80-4f39-8e6b-ee766d589dd8	3543ed42-dce7-43ae-8171-5fdacc8e2f27	f7010b87-a559-4501-99f9-0fcca1e986e1	8bf1146c-8442-47b5-83af-f7899d4a94a6	D1		2012-07-03	2012-07-02	2016-02-24	Live
TCGA	TCGA-D1-A15V-10A-01D-A122-09	UCEC	Uterine Corpus Endometrioid Carcinoma	NB	10	DNA	WXS	WUGSC	WUGSC	ILLUMINA	Illumina	GRCh37-lite	a29f48d3ad4a23ffd1fdaea4fe6e84ba.bam	17405541361	a29f48d3ad4a23ffd1fdaea4fe6e84ba	1657da42-9d07-492f-80f7-a24b7b1b94ea	0301481b-5d30-4a02-a94b-51887ff7fb2a	f7010b87-a559-4501-99f9-0fcca1e986e1	f02cc69e-e1e1-4fe3-98d0-5acd50ce97b6	D1		2012-07-03	2012-07-02	2016-02-24	Live
TCGA	TCGA-D1-A16B-01A-11D-A12J-09	UCEC	Uterine Corpus Endometrioid Carcinoma	TP	1	DNA	WXS	WUGSC	WUGSC	ILLUMINA	Illumina	GRCh37-lite	TCGA-D1-A16B-01A-11D-A12J-09_IlluminaGA-DNASeq_exome.bam	8383367383	5fcc68e164f59e7d8cbeeff0670f9dcd	ae53f44a-2695-4837-8409-0a133f9fdf85	4e2acab1-7fe9-4444-935b-3a08b75f70cf	bca1057a-1e96-404d-8a37-5a8dc1944ee7	6a59ff6e-7cc6-4d46-8983-7d9e6a48cc19	D1	SRS205549	2011-06-21	2011-06-22	2016-02-25	Live
TCGA	TCGA-D1-A16B-10A-01D-A12J-09	UCEC	Uterine Corpus Endometrioid Carcinoma	NB	10	DNA	WXS	WUGSC	WUGSC	ILLUMINA	Illumina	GRCh37-lite	TCGA-D1-A16B-10A-01D-A12J-09_IlluminaGA-DNASeq_exome.bam	14072987381	fc07dc86929a0349481d791dfb27361d	e555477d-b2dc-424b-9165-9ed9eab8316c	99aad580-64ab-467e-a249-4ed2fda80491	bca1057a-1e96-404d-8a37-5a8dc1944ee7	aecbcf95-6d7a-401d-999e-d2169479d50b	D1	SRS205556	2011-06-21	2011-06-21	2016-02-25	Live
TCGA	TCGA-D1-A16G-01A-31D-A12J-09	UCEC	Uterine Corpus Endometrioid Carcinoma	TP	1	DNA	WXS	WUGSC	WUGSC	ILLUMINA	Illumina	GRCh37-lite	TCGA-D1-A16G-01A-31D-A12J-09_IlluminaGA-DNASeq_exome.bam	12709391243	e34ff7edcae5393814f57ce4ac5e588d	81874808-2edc-4613-90bd-0f78ca46571a	65f9a820-f026-4a10-8bb7-1fbc3b38321e	16e69011-c295-479f-b521-86e66fba498d	4c34ecb0-9351-4a55-9ff5-2062b7cb391a	D1		2011-06-21	2011-06-22	2016-02-24	Live
TCGA	TCGA-D1-A16G-10A-01D-A12J-09	UCEC	Uterine Corpus Endometrioid Carcinoma	NB	10	DNA	WXS	WUGSC	WUGSC	ILLUMINA	Illumina	GRCh37-lite	TCGA-D1-A16G-10A-01D-A12J-09_IlluminaGA-DNASeq_exome.bam	12138438621	7adf0feabe6cecc41c48ebf83ff33e41	bf6c9a9e-04c6-4d4b-a7d6-1fde56de837d	6d3d68e8-21d1-40af-9b9f-933980a38801	16e69011-c295-479f-b521-86e66fba498d	5f56ba05-2faf-4052-b4c7-1f6e0c349c51	D1		2011-06-21	2011-06-22	2016-02-25	Live
TCGA	TCGA-D1-A16J-01A-11D-A12J-09	UCEC	Uterine Corpus Endometrioid Carcinoma	TP	1	DNA	WXS	WUGSC	WUGSC	ILLUMINA	Illumina	GRCh37-lite	TCGA-D1-A16J-01A-11D-A12J-09_IlluminaGA-DNASeq_exome.bam	12505076891	88f85525837ece0791c2567342c2c3fa	add88c56-51c1-4144-b4d4-2e9634a2125f	b1ed2aa0-e041-4446-ada3-0e9f45371b4d	4db4d048-016a-4186-a519-bfbad237762f	535b69fc-e529-4615-b789-3756eddda1cd	D1	SRS205615	2011-06-21	2011-06-22	2016-02-25	Live
TCGA	TCGA-D1-A16J-10A-01D-A12J-09	UCEC	Uterine Corpus Endometrioid Carcinoma	NB	10	DNA	WXS	WUGSC	WUGSC	ILLUMINA	Illumina	GRCh37-lite	TCGA-D1-A16J-10A-01D-A12J-09_IlluminaGA-DNASeq_exome.bam	11433913945	7af14a225a55bf535ed5ca61be759df7	2681a89e-8594-4924-b9ac-33a7577ed257	b4075a15-13b0-4664-a1f9-6a239276e6e9	4db4d048-016a-4186-a519-bfbad237762f	0e21acd1-014f-4fa8-999d-6485a8167c11	D1	SRS205622	2011-06-21	2011-06-22	2016-02-24	Live
TCGA	TCGA-D1-A17K-01A-11D-A12J-09	UCEC	Uterine Corpus Endometrioid Carcinoma	TP	1	DNA	WXS	WUGSC	WUGSC	ILLUMINA	Illumina	GRCh37-lite	TCGA-D1-A17K-01A-11D-A12J-09_IlluminaGA-DNASeq_exome.bam	10819907532	b7f825646fc7113cccfe4078ad3313ed	0a7faa11-f613-46cd-adf4-3955a1f35e24	50723947-4ab0-4e78-8b30-204b60c24bfb	5c22c8d6-5805-455c-8e1c-e6b8006738e4	ca213835-efc5-4216-a762-a6b320b516bf	D1	SRS205835	2011-06-21	2011-06-21	2016-02-24	Live
TCGA	TCGA-D1-A17K-10A-01D-A12J-09	UCEC	Uterine Corpus Endometrioid Carcinoma	NB	10	DNA	WXS	WUGSC	WUGSC	ILLUMINA	Illumina	GRCh37-lite	TCGA-D1-A17K-10A-01D-A12J-09_IlluminaGA-DNASeq_exome.bam	10979042089	a2fa646a84526c816e911f02461372d4	9cfca7c8-2a66-4114-8028-7998d6fe534c	2b39f34d-3657-46be-bb34-89ee658b77bd	5c22c8d6-5805-455c-8e1c-e6b8006738e4	72719d9e-f802-4e2b-8979-0a080ee83e09	D1	SRS205842	2011-06-21	2011-06-21	2016-02-24	Live
TCGA	TCGA-D1-A17N-01A-11D-A12J-09	UCEC	Uterine Corpus Endometrioid Carcinoma	TP	1	DNA	WXS	WUGSC	WUGSC	ILLUMINA	Illumina	GRCh37-lite	TCGA-D1-A17N-01A-11D-A12J-09_IlluminaGA-DNASeq_exome.bam	15349032625	2fb880703f8ff61dd8cffe730527bb40	019d9859-6c9c-485d-a927-416927f9164f	3a0d98ba-0880-48c4-9014-35a8e2d38422	001e0309-9c50-42b0-9e38-347883ee2cd3	f93931ba-8333-4e22-a430-ca02d9da3ffc	D1	SRS205868	2011-06-21	2011-06-21	2016-02-24	Live
TCGA	TCGA-D1-A17N-10A-01D-A12J-09	UCEC	Uterine Corpus Endometrioid Carcinoma	NB	10	DNA	WXS	WUGSC	WUGSC	ILLUMINA	Illumina	GRCh37-lite	TCGA-D1-A17N-10A-01D-A12J-09_IlluminaGA-DNASeq_exome.bam	12891861395	87d58d265491d6b3b2d8ee9d7519cfed	a6154827-a588-4574-abba-c2a47fc19e2b	26af153d-84b6-4737-93d3-5da95cae3855	001e0309-9c50-42b0-9e38-347883ee2cd3	24469145-571c-44ca-aaca-9acac7ccf417	D1	SRS205875	2011-06-21	2011-06-21	2016-02-25	Live
TCGA	TCGA-D1-A1O0-01A-11D-A17D-09	UCEC	Uterine Corpus Endometrioid Carcinoma	TP	1	DNA	WXS	WUGSC	WUGSC	ILLUMINA	Illumina	GRCh37-lite-+-HPV_Redux-build	d5de5442cabd3a7fdb89cf4293448bda.bam	6660936752	d5de5442cabd3a7fdb89cf4293448bda	fd095442-9356-4a83-b8cd-12fea197582e	a9588c98-e6bc-4ecb-9308-e65e507bc529	a98bbe29-8817-4380-a738-3c1bf9f8e0cc	e113e0f0-3ae5-48a3-a226-ad920f41259e	D1		2013-10-10	2013-10-09	2016-02-25	Live
TCGA	TCGA-D1-A1O0-10A-01D-A17D-09	UCEC	Uterine Corpus Endometrioid Carcinoma	NB	10	DNA	WXS	WUGSC	WUGSC	ILLUMINA	Illumina	GRCh37-lite-+-HPV_Redux-build	0d3f6680cef818e78692fa5469f1d466.bam	5435482728	0d3f6680cef818e78692fa5469f1d466	a0765ff5-407d-4df2-9567-8aacf8e1a981	1dcda835-9d58-45d8-b766-b6e69473076a	a98bbe29-8817-4380-a738-3c1bf9f8e0cc	24c73392-0f24-418e-b89f-1c3d4613ddf3	D1		2013-10-10	2013-10-09	2016-02-24	Live
TCGA	TCGA-EO-A1Y8-01A-11D-A159-09	UCEC	Uterine Corpus Endometrioid Carcinoma	TP	1	DNA	WXS	WUGSC	WUGSC	ILLUMINA	Illumina	GRCh37-lite	63a5ef1d64e03e2cc84db6502845a2be.bam	14149084712	63a5ef1d64e03e2cc84db6502845a2be	12454b52-c6b0-4e39-9a2b-f58daf8987d0	ea6efcd1-11de-45f0-8bde-f1c06ad27e79	de4e13c8-5ad0-46d2-ae54-b9ca22b939d8	5b0a8519-3fea-46d6-8f6d-ec85c403b416	EO		2012-07-03	2012-07-02	2016-02-24	Live
TCGA	TCGA-EO-A1Y8-10A-01D-A159-09	UCEC	Uterine Corpus Endometrioid Carcinoma	NB	10	DNA	WXS	WUGSC	WUGSC	ILLUMINA	Illumina	GRCh37-lite	7795e41d7e99e33de1de27e7f84c8a2d.bam	10366345860	7795e41d7e99e33de1de27e7f84c8a2d	a0ae508b-e227-4b4e-86f9-b677462478ce	b2edfb0d-d838-4eb1-9c8b-d39f9ffdc4f5	de4e13c8-5ad0-46d2-ae54-b9ca22b939d8	ad2ce7da-c43a-4d39-9710-0c95371e3d7c	EO		2012-07-03	2012-07-02	2016-02-24	Live
TCGA	TCGA-EY-A1G8-01A-11D-A13L-09	UCEC	Uterine Corpus Endometrioid Carcinoma	TP	1	DNA	WXS	WUGSC	WUGSC	ILLUMINA	Illumina	GRCh37-lite-+-HPV_Redux-build	baf5c98a9d0a9f8deb46a16cd48d6f56.bam	5781571048	baf5c98a9d0a9f8deb46a16cd48d6f56	6f65009f-e700-45e7-9c1a-c81874e8c73a	4bffee48-2e7a-4bf4-9603-9ac72e41eb5e	db3a4986-55d5-4ecc-be73-59725dce3c33	e95dde06-f397-4b0c-a854-dc91aa3c6f31	EY		2013-07-04	2013-07-02	2016-02-24	Live
TCGA	TCGA-EY-A1G8-10A-01D-A13O-09	UCEC	Uterine Corpus Endometrioid Carcinoma	NB	10	DNA	WXS	WUGSC	WUGSC	ILLUMINA	Illumina	GRCh37-lite-+-HPV_Redux-build	8b72a46b065960e2fbe5d682df004129.bam	6038854563	8b72a46b065960e2fbe5d682df004129	8b5a2f32-f5b2-43f6-8fb8-ee8b16593bb4	017050e3-feab-4516-a063-c5d9642cf48e	db3a4986-55d5-4ecc-be73-59725dce3c33	8658a642-5cc7-4700-95bc-9c006cfad448	EY		2013-07-04	2013-07-02	2016-02-24	Live
TCGA	TCGA-EY-A1GH-01A-11D-A13L-09	UCEC	Uterine Corpus Endometrioid Carcinoma	TP	1	DNA	WXS	WUGSC	WUGSC	ILLUMINA	Illumina	GRCh37-lite-+-HPV_Redux-build	a39fe147e95bd66ed75778ddc5d5f1d8.bam	6180758861	a39fe147e95bd66ed75778ddc5d5f1d8	63770562-6e21-4539-b5bb-65fd8d9734d6	92799453-8639-4a09-901f-97f6378eab27	a45a2343-f425-4e62-9049-7782733b6234	b32b07ac-a84d-4b1d-89c9-ffe2e91ee037	EY		2013-07-04	2013-07-02	2016-02-24	Live
TCGA	TCGA-EY-A1GH-10A-01D-A13O-09	UCEC	Uterine Corpus Endometrioid Carcinoma	NB	10	DNA	WXS	WUGSC	WUGSC	ILLUMINA	Illumina	GRCh37-lite-+-HPV_Redux-build	6cc757f8d9312603e134766ea09f7e1a.bam	5299082712	6cc757f8d9312603e134766ea09f7e1a	8fb20160-3c97-480b-bc12-c98039359637	25e97250-9c2a-42f5-b1c5-1da3dfcfeacc	a45a2343-f425-4e62-9049-7782733b6234	22be0af6-e573-4cd5-879a-14820ea92fc7	EY		2013-07-04	2013-07-02	2016-02-24	Live
TCGA	TCGA-EY-A1GJ-01A-12D-A142-09	UCEC	Uterine Corpus Endometrioid Carcinoma	TP	1	DNA	WXS	WUGSC	WUGSC	ILLUMINA	Illumina	GRCh37-lite-+-HPV_Redux-build	720fdf0dbcc105cbc911a83b8c579f36.bam	7177664737	720fdf0dbcc105cbc911a83b8c579f36	797a234f-9913-408f-be24-440758391969	092e14aa-e535-4df0-84e1-e5068b929779	13b97e99-f6b7-4253-b7e1-230cce2d8747	1c956229-70f4-4ccd-aee7-f01979fce5c1	EY		2013-06-14	2013-06-10	2016-02-24	Live
TCGA	TCGA-EY-A1GJ-10A-01D-A142-09	UCEC	Uterine Corpus Endometrioid Carcinoma	NB	10	DNA	WXS	WUGSC	WUGSC	ILLUMINA	Illumina	GRCh37-lite-+-HPV_Redux-build	bb9ab6d7c1f7b7316e4ac9988e9d4286.bam	7460184214	bb9ab6d7c1f7b7316e4ac9988e9d4286	ac46a8da-4a2f-44df-9160-3c70897bd15f	a15038a1-c28f-4309-b698-63f7bd535ba9	13b97e99-f6b7-4253-b7e1-230cce2d8747	62ef6a2c-1cdf-4d2c-9e77-c867248b97a2	EY		2013-06-13	2013-06-10	2016-02-25	Live
TCGA	TCGA-EY-A1GP-01A-11D-A13L-09	UCEC	Uterine Corpus Endometrioid Carcinoma	TP	1	DNA	WXS	WUGSC	WUGSC	ILLUMINA	Illumina	GRCh37-lite-+-HPV_Redux-build	f020d25f37a18c544a08b2698cf182a2.bam	5208977004	f020d25f37a18c544a08b2698cf182a2	d31988c3-43ff-4bea-a3ff-5b27c1a45370	d4e59795-8518-487c-814c-ebdbd144dc5f	75fb484d-cd12-4cf0-a99d-faf27aead118	13c41beb-c86d-423f-97a4-8f18bff149be	EY		2013-06-13	2013-06-10	2016-02-25	Live
TCGA	TCGA-EY-A1GP-10A-01D-A13O-09	UCEC	Uterine Corpus Endometrioid Carcinoma	NB	10	DNA	WXS	WUGSC	WUGSC	ILLUMINA	Illumina	GRCh37-lite-+-HPV_Redux-build	1f44b5a834512445266c5af4149756bc.bam	5085847410	1f44b5a834512445266c5af4149756bc	4f96a87b-c926-4c55-8fc2-494425fea0c6	561a4a2c-b9b5-4a0a-9686-3afdd8d0f5c3	75fb484d-cd12-4cf0-a99d-faf27aead118	1771d3f8-390e-4607-bc57-92ca17529020	EY		2013-06-14	2013-06-10	2016-02-24	Live
TCGA	TCGA-EY-A1GT-01A-11D-A13L-09	UCEC	Uterine Corpus Endometrioid Carcinoma	TP	1	DNA	WXS	WUGSC	WUGSC	ILLUMINA	Illumina	GRCh37-lite-+-HPV_Redux-build	68d934832f70bc58a3e6d69430b6fcf1.bam	6775388979	68d934832f70bc58a3e6d69430b6fcf1	eecad06e-df5f-4659-98e3-ff2a132c0051	71355211-567e-4488-8304-44b0e7ed65ff	e0d13e2d-cf48-4b66-bfc2-88f872f67d79	20983a85-478b-4cc1-bbf9-e136773f6288	EY		2013-07-04	2013-07-02	2016-02-25	Live
TCGA	TCGA-EY-A1GT-10A-01D-A13O-09	UCEC	Uterine Corpus Endometrioid Carcinoma	NB	10	DNA	WXS	WUGSC	WUGSC	ILLUMINA	Illumina	GRCh37-lite-+-HPV_Redux-build	db96a314f854a2cdf1848657b27d612f.bam	4891044048	db96a314f854a2cdf1848657b27d612f	07b1d300-6288-414b-9c9d-dcea0bca3b82	e23876f5-d787-4c1c-9a5b-6f1481dddf9e	e0d13e2d-cf48-4b66-bfc2-88f872f67d79	6666209e-1e5f-4aac-a963-851ad5402b97	EY		2013-07-04	2013-07-02	2016-02-24	Live
TCGA	TCGA-FI-A2EX-01A-11D-A17D-09	UCEC	Uterine Corpus Endometrioid Carcinoma	TP	1	DNA	WXS	WUGSC	WUGSC	ILLUMINA	Illumina	GRCh37-lite	91bfd4ee300074a9151624543f45f814.bam	9645275528	91bfd4ee300074a9151624543f45f814	5c872b6c-e250-4793-b931-dd1ba7c5ab1f	2004574f-5363-4ef2-a2a1-15c3d94d7216	3878f58e-76ba-4480-a784-88505bd464d0	0a2eaf88-6c98-409f-bf63-4d62c844193c	FI		2012-07-03	2012-07-02	2016-02-24	Live
TCGA	TCGA-FI-A2EX-10A-01D-A17D-09	UCEC	Uterine Corpus Endometrioid Carcinoma	NB	10	DNA	WXS	WUGSC	WUGSC	ILLUMINA	Illumina	GRCh37-lite	37fa45ff9d994aa548f544f522923c30.bam	8322250425	37fa45ff9d994aa548f544f522923c30	c3d5e033-abd9-4ed4-8e5e-7b8868df0508	5a8c11cc-edb3-4c74-a767-5ea20f18fe0e	3878f58e-76ba-4480-a784-88505bd464d0	a789bfb4-dffa-4b6b-bc0e-b47abf83d4b8	FI		2012-07-03	2012-07-02	2016-02-25	Live

## Sheet: STAD MSI-H (TCGA)
study	barcode	disease	disease_name	sample_type	sample_type_name	analyte_type	library_type	center	center_name	platform	platform_name	assembly	filename	files_size	checksum	analysis_id	aliquot_id	participant_id	sample_id	tss_id	sample_accession	published	uploaded	modified	state	reason
TCGA	TCGA-B7-5816-01A-21D-1600-08	STAD	Stomach adenocarcinoma	TP	1	DNA	WXS	BI	BI	ILLUMINA	Illumina	HG19_Broad_variant	C440.TCGA-B7-5816-01A-21D-1600-08.6.bam	19283363431	f11592051763c1f6959996f58769838c	4b0e0935-858f-4964-90b9-23e2bfbdcc72	f844b521-1ff0-4e58-9d70-9f7dc0ed0ee7	f07070c0-fd0a-4c19-ba1e-5f06b933cd7c	1b4b19c1-75a6-4434-831e-adce44c54eb5	B7	SRS200650	2013-12-06	2013-12-06	2016-02-24	Live
TCGA	TCGA-B7-A5TI-01A-11D-A31L-08	STAD	Stomach adenocarcinoma	TP	1	DNA	WXS	BI	BI	ILLUMINA	Illumina	HG19_Broad_variant	C440.TCGA-B7-A5TI-01A-11D-A31L-08.3.bam	9799938641	76ca76db259fcfb0d8b61e3b3470570e	676a912e-9671-4e7d-a977-1e7d93773fd4	8af3c417-864e-4e0d-b2c3-3735ea168dc1	4310a287-5f01-4e0d-94e3-96c5379c3245	e3aeb5a8-26f9-4401-b53e-0638fbda8dbb	B7		2013-12-06	2013-12-06	2016-02-24	Live
TCGA	TCGA-B7-A5TJ-01A-11D-A31L-08	STAD	Stomach adenocarcinoma	TP	1	DNA	WXS	BI	BI	ILLUMINA	Illumina	HG19_Broad_variant	C440.TCGA-B7-A5TJ-01A-11D-A31L-08.3.bam	10311717253	1f99483c39f18b2dad127c5b8f929c39	52b42daf-1207-403b-b49f-221240b2c32b	6b60ba65-2ca6-4dbb-adca-acf7863689fa	5624beab-545a-4a5b-960e-c33429572272	fc264b14-c3ce-4a94-b9e5-205abeec9cab	B7		2013-12-06	2013-12-06	2016-02-24	Live
TCGA	TCGA-BR-4184-01A-01D-1126-08	STAD	Stomach adenocarcinoma	TP	1	DNA	WXS	BI	BI	ILLUMINA	Illumina	HG19_Broad_variant	C440.TCGA-BR-4184-01A-01D-1126-08.2.bam	30225854297	6413d7282d19c9516064266c0163cefb	8d408ecb-b9c5-4db9-b395-650c29be8148	5d19854c-b88b-42a6-aac4-4daed4ed5b7e	0d4d23ba-066b-4244-a3a5-922cdcaaa28f	5db02c36-dcf0-4311-ad90-754e4ec579ee	BR	SRS137118	2013-12-06	2013-12-06	2016-02-24	Live
TCGA	TCGA-BR-4201-01A-01D-1126-08	STAD	Stomach adenocarcinoma	TP	1	DNA	WXS	BI	BI	ILLUMINA	Illumina	HG19_Broad_variant	C440.TCGA-BR-4201-01A-01D-1126-08.2.bam	30341493871	dee6c6fc2fa22306f377d21cfc6f8750	ecee4c01-5aba-42c9-a966-e94205f7e149	cf40f330-fe61-46ba-9b96-ad011d85bb21	8520654b-2192-46cf-9d72-1ddb885a7c55	b42cc87b-4bb0-433d-8afb-cb314b8cba30	BR	SRS137346	2013-12-06	2013-12-06	2016-02-25	Live
TCGA	TCGA-BR-4280-01A-01D-1126-08	STAD	Stomach adenocarcinoma	TP	1	DNA	WXS	BI	BI	ILLUMINA	Illumina	HG19_Broad_variant	C440.TCGA-BR-4280-01A-01D-1126-08.2.bam	28944559739	c9543e658d69b8e525ab6e4402646965	032847fc-c665-407a-91dd-011093cb9042	41b158f4-026e-4f40-9175-f3e5c0b1f8ce	e0916597-e489-45ef-a8f7-653a3c6591ef	797d2d3a-f01c-4985-b27c-4e4c2838d34d	BR	SRS137783	2013-12-06	2013-12-06	2016-02-24	Live
TCGA	TCGA-BR-4292-01A-01D-1126-08	STAD	Stomach adenocarcinoma	TP	1	DNA	WXS	BI	BI	ILLUMINA	Illumina	HG19_Broad_variant	C440.TCGA-BR-4292-01A-01D-1126-08.3.bam	30576619850	d7ace3d8f804b866b39a36ccab77dec0	1b0fc206-2c5c-40d8-a59c-8d9bbab37d6e	d7fafe9d-132f-4939-b049-9cc998ec1bc6	703d3e86-32f4-44ae-bd88-c02378fc2269	2e0e0776-6ad0-4118-b27e-c65d6076a3d4	BR	SRS137935	2013-12-06	2013-12-06	2016-02-24	Live
TCGA	TCGA-BR-4363-01A-01D-1158-08	STAD	Stomach adenocarcinoma	TP	1	DNA	WXS	BI	BI	ILLUMINA	Illumina	HG19_Broad_variant	C440.TCGA-BR-4363-01A-01D-1158-08.8.bam	18557914590	c1e424d8d664d63afc4c04685e9ebb9e	9b4ab9b4-6b72-4194-a2f0-47066cc0bac3	b31fcaf7-ccd9-4320-a1ae-e59c4450386c	66bca2f8-f269-454d-abe2-ce51a0704645	06ec6231-ee0e-4c15-af9f-5b9e5bf557b8	BR	SRS138052	2013-11-02	2013-11-01	2016-02-24	Live
TCGA	TCGA-BR-4370-01A-01D-1158-08	STAD	Stomach adenocarcinoma	TP	1	DNA	WXS	BI	BI	ILLUMINA	Illumina	HG19_Broad_variant	C440.TCGA-BR-4370-01A-01D-1158-08.8.bam	30487074953	b3c19ce94912953a639a042adba9d439	29c72cd4-a792-4bba-9f8b-e00f7621134d	ff3bb252-cc2a-4053-b9c6-6e6fd8de6d8e	a2a71cb0-9dbd-45cc-8867-da84500515e7	cfb7901b-e4e1-42fe-802d-dcd34f8c4912	BR	SRS138147	2013-11-02	2013-11-01	2016-02-24	Live
TCGA	TCGA-BR-6802-01A-11D-1882-08	STAD	Stomach adenocarcinoma	TP	1	DNA	WXS	BI	BI	ILLUMINA	Illumina	HG19_Broad_variant	C440.TCGA-BR-6802-01A-11D-1882-08.6.bam	14989391555	0c3b71eddd15f0f3ef6097504f303f3c	eff45c67-7de7-4e13-9553-9aac88e41954	d3725a6f-6ed6-4b8d-8d69-091058167abd	7c831a1d-3253-4af4-a0ff-7fe9ff9af1ce	e3bf04c2-961f-4511-af63-5a0e8ae6377b	BR		2012-06-08	2012-06-08	2016-02-25	Live
TCGA	TCGA-BR-7707-01A-11D-2053-08	STAD	Stomach adenocarcinoma	TP	1	DNA	WXS	BI	BI	ILLUMINA	Illumina	HG19_Broad_variant	C440.TCGA-BR-7707-01A-11D-2053-08.2.bam	12089772768	624aa2236a0b142146dd895c9c341b00	c8d2c36f-c825-4159-bd7f-681f5f4c2fd2	fff6694b-3619-4051-a868-c1fc86d59ce4	84d2d341-9e52-49ab-8c51-417208834c5d	aaff78f7-32d0-4e1c-92de-b0184e641cb3	BR		2012-09-22	2012-09-22	2016-02-25	Live
TCGA	TCGA-BR-8078-01A-11D-2340-08	STAD	Stomach adenocarcinoma	TP	1	DNA	WXS	BI	BI	ILLUMINA	Illumina	HG19_Broad_variant	C440.TCGA-BR-8078-01A-11D-2340-08.3.bam	9223402586	8bb3a9be14ba5b3a3461a0362835c255	74d4010b-7bdf-4ffe-838c-70fadc0a081f	5bc1875d-e406-4a35-afca-899f61b71c47	ea600f9e-cda8-4a56-b8bd-e4c01ab724ba	a9f31501-eb30-4606-a6f3-862586f54999	BR		2013-09-15	2013-09-15	2016-02-24	Live
TCGA	TCGA-BR-8360-01A-11D-2340-08	STAD	Stomach adenocarcinoma	TP	1	DNA	WXS	BI	BI	ILLUMINA	Illumina	HG19_Broad_variant	C440.TCGA-BR-8360-01A-11D-2340-08.3.bam	9803999878	85fc6056a200e3dd498d12016e7e2fcd	704b2043-8a92-45b5-a716-378b32ce3249	fdcd47c0-be85-4fef-81fa-0b9a2f02b76b	9db0da77-797d-45d2-abdc-a586dea94ed8	5b5c9453-948e-496c-9901-0f5ba0546ffb	BR		2013-09-12	2013-09-12	2016-02-24	Live
TCGA	TCGA-BR-8361-01A-11D-2340-08	STAD	Stomach adenocarcinoma	TP	1	DNA	WXS	BI	BI	ILLUMINA	Illumina	HG19_Broad_variant	C440.TCGA-BR-8361-01A-11D-2340-08.3.bam	9537220076	2e656096e11ad4d3a0e1e0f8d49ea9dc	7e63e0f5-c5e5-4524-95e4-0c469eea029b	26985e4e-fded-436d-a91c-2bec1320d1de	86cbca52-29bd-4b88-a203-e8b9a072bd4b	f05e8a2f-3db9-41c4-9e4d-cd898ab53aa4	BR		2013-09-17	2013-09-17	2016-02-24	Live
TCGA	TCGA-BR-8368-01A-11D-2340-08	STAD	Stomach adenocarcinoma	TP	1	DNA	WXS	BI	BI	ILLUMINA	Illumina	HG19_Broad_variant	C440.TCGA-BR-8368-01A-11D-2340-08.5.bam	10217990422	837aa03e3f7650141020a2244ac944c0	afa84e11-d2dc-4d89-8641-a5d51c1d6b33	165fd192-39c7-4c1d-8313-eb7fb6b129fa	00781a96-4068-427c-a9c5-584d167c3dea	bf5321d2-aa86-4990-a2f7-00822f0edd8d	BR		2013-11-04	2013-11-04	2016-02-25	Live
TCGA	TCGA-BR-8487-01A-11D-2394-08	STAD	Stomach adenocarcinoma	TP	1	DNA	WXS	BI	BI	ILLUMINA	Illumina	HG19_Broad_variant	C440.TCGA-BR-8487-01A-11D-2394-08.2.bam	15133197179	5472583f78e1f49ce211713031737853	3e138dd4-8433-41c2-9fea-7fec2a55377c	e5646c1a-3759-4bcb-8c91-1198d88b3544	bd2a14e7-bb30-48d0-a585-7fbab767d4cf	ccfab7af-711c-448d-92c6-560219a940a6	BR		2013-08-02	2013-08-02	2016-02-24	Live
TCGA	TCGA-CD-8536-01A-11D-2340-08	STAD	Stomach adenocarcinoma	TP	1	DNA	WXS	BI	BI	ILLUMINA	Illumina	HG19_Broad_variant	C440.TCGA-CD-8536-01A-11D-2340-08.4.bam	15948760116	5b58d0eac5bedf57ce38ccc7b236d0b0	4c2dc61f-0eaa-4ba2-b752-fbef9a5e2f71	bb597c0c-f005-4dea-a99f-e8d397c8b63c	b2f6d8f3-3182-4e5e-be20-8470cfb832c5	0d71cc97-f7c8-4eed-a663-8cb91babd840	CD		2013-11-04	2013-11-04	2016-02-24	Live
TCGA	TCGA-CD-A4MG-01A-11D-A25D-08	STAD	Stomach adenocarcinoma	TP	1	DNA	WXS	BI	BI	ILLUMINA	Illumina	HG19_Broad_variant	C440.TCGA-CD-A4MG-01A-11D-A25D-08.2.bam	14310547337	b0eede67aeba0f0a74861a72a9391be9	f301e8f2-7b75-4b69-be9c-3a843ed9022a	83a3d81e-2cf8-4c6f-9f46-5b0b5eaceb05	028632ed-d75a-49bb-b579-41962ba502fe	e6851ecb-e630-43a3-87ba-afa0fddd0568	CD		2013-08-02	2013-08-02	2016-02-25	Live
TCGA	TCGA-CD-A4MI-01A-21D-A25D-08	STAD	Stomach adenocarcinoma	TP	1	DNA	WXS	BI	BI	ILLUMINA	Illumina	HG19_Broad_variant	C440.TCGA-CD-A4MI-01A-21D-A25D-08.1.bam	12716371391	b5c55e0ee673d9bbd2fe8b6a2f9696e6	d2e84750-c877-4dfc-8921-23b7fbff00b2	2ae40034-9f70-4e54-9cb6-9cc245d004fa	cda6d95c-be6a-485e-ba9a-c57f3eb3f99a	39e514be-9a47-4229-8728-80e1bf0ac00d	CD		2013-04-25	2013-04-25	2016-02-25	Live
TCGA	TCGA-CD-A4MJ-01A-11D-A25D-08	STAD	Stomach adenocarcinoma	TP	1	DNA	WXS	BI	BI	ILLUMINA	Illumina	HG19_Broad_variant	C440.TCGA-CD-A4MJ-01A-11D-A25D-08.1.bam	11018139281	992a914f65a0a0a11242dbb1c1f814cf	46190cd7-5a73-4f46-8cb1-d6f846d3045d	9897e6a0-16a6-448b-a494-2ff94291ce74	287059fb-4e69-4d6d-99d5-91ec92d35bde	e6abf915-d1f2-463e-88b3-f992095b8e4e	CD		2013-05-31	2013-05-31	2016-02-24	Live
TCGA	TCGA-CG-4305-01A-01D-1158-08	STAD	Stomach adenocarcinoma	TP	1	DNA	WXS	BI	BI	ILLUMINA	Illumina	HG19_Broad_variant	C440.TCGA-CG-4305-01A-01D-1158-08.7.bam	18961689120	5a4afb34ab79350d5326ff96db336f48	3761cea8-95a4-4896-be68-fc78a14380c0	e33b1465-3e69-4cd5-b490-45852d5763ed	e0e35051-fbb4-4389-aedb-87bde84d21ad	6b64b4a0-edc8-4dc3-b527-d320ded81351	CG	SRS138277	2013-11-02	2013-11-01	2016-02-24	Live
TCGA	TCGA-CG-4460-01A-01D-1158-08	STAD	Stomach adenocarcinoma	TP	1	DNA	WXS	BI	BI	ILLUMINA	Illumina	HG19_Broad_variant	C440.TCGA-CG-4460-01A-01D-1158-08.8.bam	18994871574	a661f502ff1f715527fc7981864d59b8	669d42a1-7c33-467c-af61-0970c52c25e0	9b79d62d-1500-4193-b48c-048581dd2003	3c3d4ef0-019a-423e-89b2-4ac5a7b567ab	14fe3057-c82e-4d66-9798-bcd042cf64d6	CG	SRS138457	2013-11-02	2013-11-02	2016-02-24	Live
TCGA	TCGA-CG-4465-01A-01D-1158-08	STAD	Stomach adenocarcinoma	TP	1	DNA	WXS	BI	BI	ILLUMINA	Illumina	HG19_Broad_variant	C440.TCGA-CG-4465-01A-01D-1158-08.8.bam	19121249102	81198c030cc075afa9f7aadae1b6303d	527bcf6c-4909-44eb-85a9-9938897d62e9	6a4d2322-4237-4711-81fa-af35e6172e7a	c9ab5bf4-092a-420f-9b90-87deea58104c	89dab798-0b26-470c-82af-1b23c83fe4f5	CG	SRS138493	2013-11-02	2013-11-02	2016-02-24	Live
TCGA	TCGA-CG-5726-01A-11D-1600-08	STAD	Stomach adenocarcinoma	TP	1	DNA	WXS	BI	BI	ILLUMINA	Illumina	HG19_Broad_variant	C440.TCGA-CG-5726-01A-11D-1600-08.6.bam	21606826002	ffa846997f7a9595dbb6f91f3178d3d7	9631e21c-bc35-40e0-8579-8aa18ca7fa08	2f7072be-c58c-4821-a33c-d0717bea6d97	863ad936-e2a0-471c-8d95-3a548bb94afa	c881739a-982c-436f-9be2-4638db792c53	CG	SRS203769	2013-12-09	2013-12-09	2016-02-24	Live
TCGA	TCGA-CG-5728-01A-11D-1600-08	STAD	Stomach adenocarcinoma	TP	1	DNA	WXS	BI	BI	ILLUMINA	Illumina	HG19_Broad_variant	C440.TCGA-CG-5728-01A-11D-1600-08.6.bam	19658778115	4c8a5f867f99105249254f8c62a9712c	cdfa0f6c-64bf-4f84-97b5-7694eba2a827	49bb40de-9ebf-441a-b9e1-0916ed9db4b0	1286ac33-a466-4f58-900e-f6b13fe9c25a	cc525529-8511-41b1-b6c9-bf51df484b7b	CG	SRS203793	2013-12-09	2013-12-09	2016-02-25	Live
TCGA	TCGA-D7-A4YV-01A-11D-A25D-08	STAD	Stomach adenocarcinoma	TP	1	DNA	WXS	BI	BI	ILLUMINA	Illumina	HG19_Broad_variant	C440.TCGA-D7-A4YV-01A-11D-A25D-08.2.bam	11596916744	ce5d3f469f2059547b0f2935e2b32c43	2dee39dd-25e1-42af-b68f-2ed3b34761ed	5adc47c4-651b-456b-9c37-0a2980dddc44	47fd3741-28ea-427b-9c2a-8cb39153c8ab	c465c15a-d60d-4ecc-8193-5880b3dd6119	D7		2013-04-25	2013-04-25	2016-02-24	Live
TCGA	TCGA-D7-A4YY-01A-11D-A25D-08	STAD	Stomach adenocarcinoma	TP	1	DNA	WXS	BI	BI	ILLUMINA	Illumina	HG19_Broad_variant	C440.TCGA-D7-A4YY-01A-11D-A25D-08.6.bam	13391796191	faf623382d1175b7daada1b11b215e08	44e174ea-359d-4d31-ade2-d7ba63306053	607d041c-7219-4cd1-8276-0d3031601b3c	17f63789-2ee3-4cd9-9273-5fa73662db39	ccf13a30-82a8-4f83-910b-38f5e3160181	D7		2013-08-01	2013-08-01	2016-02-24	Live
TCGA	TCGA-D7-A6EY-01A-21D-A31L-08	STAD	Stomach adenocarcinoma	TP	1	DNA	WXS	BI	BI	ILLUMINA	Illumina	HG19_Broad_variant	C440.TCGA-D7-A6EY-01A-21D-A31L-08.3.bam	10424661183	98258a986c0a59b3aca4a73ba543222f	a83fa017-9548-4b2c-b330-437dc8405ab1	6b638495-2256-4f45-b8f3-b8a8b606ebff	73bd696b-0f35-4f70-8888-8153b1ba9ee4	f6695e09-3165-4253-a3aa-f363facfd4d0	D7		2013-12-09	2013-12-09	2016-02-25	Live
TCGA	TCGA-F1-6177-01A-11D-1800-08	STAD	Stomach adenocarcinoma	TP	1	DNA	WXS	BI	BI	ILLUMINA	Illumina	HG19_Broad_variant	C440.TCGA-F1-6177-01A-11D-1800-08.3.bam	9437103729	42d286ea635872de13837e9070c6e6f2	0fb00771-ecfd-499d-891a-a6d3ca8161c4	1d0617e8-2725-4411-b50f-e46ea1d43242	c3cba26e-38c2-4569-afd6-6b045e604808	0538efde-935d-4571-a200-b181ab622447	F1		2013-12-09	2013-12-09	2016-02-24	Live
TCGA	TCGA-F1-6874-01A-11D-1882-08	STAD	Stomach adenocarcinoma	TP	1	DNA	WXS	BI	BI	ILLUMINA	Illumina	HG19_Broad_variant	C440.TCGA-F1-6874-01A-11D-1882-08.6.bam	13378212303	e1c892a7fa15d3c3c60798095e9119c6	6c91197c-4978-450e-958d-41441623d856	2ec0d479-4948-4ce0-b9d0-9b808cbfcae9	106f3344-f699-4b2c-8f62-4ac6c948dde4	c28febb9-e845-462f-b6a0-cb565ee6a049	F1		2012-06-08	2012-06-08	2016-02-24	Live
TCGA	TCGA-F1-A448-01A-11D-A24D-08	STAD	Stomach adenocarcinoma	TP	1	DNA	WXS	BI	BI	ILLUMINA	Illumina	HG19_Broad_variant	C440.TCGA-F1-A448-01A-11D-A24D-08.1.bam	7728639879	8329a65f641e3fca562e78af2677da08	efc34b80-04b3-4602-a2b9-c7958f38d8d9	91adaff0-a6b9-4124-9234-cb79390607b1	cca74404-cd91-4a69-ae09-bfb5d9142d3d	2aed9994-8975-4368-9b0d-970ab23ec88a	F1		2013-03-13	2013-03-13	2016-02-25	Live
TCGA	TCGA-FP-A4BE-01A-12D-A24D-08	STAD	Stomach adenocarcinoma	TP	1	DNA	WXS	BI	BI	ILLUMINA	Illumina	HG19_Broad_variant	C440.TCGA-FP-A4BE-01A-12D-A24D-08.3.bam	14200032505	03dd1b6283704a1394f55bf38ce65359	5a363b8e-b7c1-4d2b-919f-5cba6a55a60f	ecb395bb-a579-43f8-9a0c-549e3878335f	48abe0ef-dfd5-4e36-a319-c4ec3165cba1	e43bb2c6-f44e-4ebf-9378-1f8949f83ae7	FP		2013-08-02	2013-08-02	2016-02-24	Live
TCGA	TCGA-HF-7132-01A-11D-2053-08	STAD	Stomach adenocarcinoma	TP	1	DNA	WXS	BI	BI	ILLUMINA	Illumina	HG19_Broad_variant	C440.TCGA-HF-7132-01A-11D-2053-08.2.bam	9893679457	7ab402eb44ca154cdaba8341b074b4a9	527902de-b808-4c04-84a0-bc5d7880d713	e024a76a-01c8-4d44-8569-f4459a61ab9f	6c3687fd-0761-477d-95ab-73e11d66dbd6	b38bf24f-cd0e-40eb-bf2b-11abc7976355	HF		2012-09-22	2012-09-22	2016-02-24	Live
TCGA	TCGA-HF-A5NB-01A-11D-A31L-08	STAD	Stomach adenocarcinoma	TP	1	DNA	WXS	BI	BI	ILLUMINA	Illumina	HG19_Broad_variant	C440.TCGA-HF-A5NB-01A-11D-A31L-08.3.bam	10877140817	77c6933d9f1618d279e4e8edffec88c9	b6399b43-51fa-4a19-bc40-6eb36966e374	f83b7d20-8fd5-477a-b33f-af705e1ddd55	a58b6cd2-48f8-47d0-b97a-02a376f83e5c	fe9d34bf-5cd6-4e72-bd04-43bcffa0a493	HF		2013-12-09	2013-12-09	2016-02-25	Live
TCGA	TCGA-HJ-7597-01A-21D-2201-08	STAD	Stomach adenocarcinoma	TP	1	DNA	WXS	BI	BI	ILLUMINA	Illumina	HG19_Broad_variant	C440.TCGA-HJ-7597-01A-21D-2201-08.6.bam	8545189718	9a020cb26b965d5d11240173f5fbc243	674fb153-a52a-44c9-9468-f991659f1c90	d4ee062d-fdb6-4be6-8b39-9bf71779e3a0	83d681f4-6c0e-45cc-a31d-0b1b31c8e073	0e8e5466-a151-405f-96d3-3d827119056b	HJ		2013-12-09	2013-12-09	2016-02-24	Live
TCGA	TCGA-HU-8602-01A-11D-2394-08	STAD	Stomach adenocarcinoma	TP	1	DNA	WXS	BI	BI	ILLUMINA	Illumina	HG19_Broad_variant	C440.TCGA-HU-8602-01A-11D-2394-08.2.bam	10318438554	3dd0947c859eef226b7ac0e485cd56f7	f7db65c0-3184-44f9-935d-27906f511d66	d60f2fc4-7e4c-4ebe-9915-b7f1409fb497	edce7aac-1d8b-41cb-88e2-f50b8eeca4d8	37fcef05-07dd-4d0d-8380-02d6605c6ddc	HU		2013-12-09	2013-12-09	2016-02-25	Live
TCGA	TCGA-HU-A4G9-01A-11D-A24D-08	STAD	Stomach adenocarcinoma	TP	1	DNA	WXS	BI	BI	ILLUMINA	Illumina	HG19_Broad_variant	C440.TCGA-HU-A4G9-01A-11D-A24D-08.1.bam	8357526113	ca352d1702885a1fb84c47ad780c3b94	9e81b1bb-241b-4756-bca0-98cfb60fdde1	58d0e07c-dede-4e0a-a7a1-99ed83e47b56	8114d553-4025-4c8f-ae02-5ed01720723a	4a8b7665-459a-4dd7-b4bc-e13b2f5a615e	HU		2013-03-13	2013-03-13	2016-02-24	Live
TCGA	TCGA-HU-A4GQ-01A-11D-A25D-08	STAD	Stomach adenocarcinoma	TP	1	DNA	WXS	BI	BI	ILLUMINA	Illumina	HG19_Broad_variant	C440.TCGA-HU-A4GQ-01A-11D-A25D-08.2.bam	10768549925	abf9502a4ba7f9b343f7de3d6a0319b5	07732745-be48-424a-b1ea-326bb4351bad	e1b8c6d7-933b-450a-9cb3-3266e6ff8096	7739f659-0e25-4404-ad25-ee52fbbcfd44	22ec17ab-22fc-4e78-a559-ebc9493140e6	HU		2013-04-25	2013-04-25	2016-02-24	Live
TCGA	TCGA-HU-A4GX-01A-12D-A25D-08	STAD	Stomach adenocarcinoma	TP	1	DNA	WXS	BI	BI	ILLUMINA	Illumina	HG19_Broad_variant	C440.TCGA-HU-A4GX-01A-12D-A25D-08.2.bam	14243978208	5005dba8a2c9b0fd789137e9ad62182f	9774508b-5cce-4feb-87fd-9d34f7c69ac9	fffb9288-14f9-4466-b7a2-7aa1743792ff	75915370-0895-4933-8875-8a31c65c3d50	33fa171e-c497-4c64-85ce-c2e3dfbf573b	HU		2013-08-02	2013-08-01	2016-02-24	Live
TCGA	TCGA-HU-A4H3-01A-21D-A25D-08	STAD	Stomach adenocarcinoma	TP	1	DNA	WXS	BI	BI	ILLUMINA	Illumina	HG19_Broad_variant	C440.TCGA-HU-A4H3-01A-21D-A25D-08.1.bam	9798092645	5230cc0325e42e1211d609bdaa3654b9	dfa0f861-0c47-48e3-873c-f9c17c2b60c6	d4217ee3-8720-46c6-86c4-981ce6377fa9	39fa91bd-dffd-4b2c-af7d-7fd914730b08	cd33e854-1bdf-42e0-83e7-256c723c5b55	HU		2013-04-25	2013-04-25	2016-02-25	Live
TCGA	TCGA-MX-A5UJ-01A-11D-A31L-08	STAD	Stomach adenocarcinoma	TP	1	DNA	WXS	BI	BI	ILLUMINA	Illumina	HG19_Broad_variant	C440.TCGA-MX-A5UJ-01A-11D-A31L-08.3.bam	11388757153	3d28093cc51a4597cc5ba0f743c4e8dd	7d40dbd1-4764-4fd2-afad-0477e97a4432	47e3e103-e690-4261-81ca-5a86bb1b04bc	43e3fbf3-7812-45fb-bf4c-ce22a2aa1eee	8ae8886a-a919-4679-9d5a-f0eb35747868	MX		2013-12-09	2013-12-09	2016-02-24	Live
TCGA	TCGA-R5-A7ZI-01A-11D-A34U-08	STAD	Stomach adenocarcinoma	TP	1	DNA	WXS	BI	BI	ILLUMINA	Illumina	HG19_Broad_variant	C440.TCGA-R5-A7ZI-01A-11D-A34U-08.1.bam	10344016749	efa9ea50b981f755a4a4f047579f0018	237e6016-8cc5-411a-a318-0af043add508	15e238ea-5b13-4c95-99a8-40133047c0f0	b4376da2-05ca-448f-a4bb-e7b62695491a	caf78613-93d3-4e62-9bf4-92524c8b206d	R5		2014-04-10	2014-04-10	2016-02-24	Live
TCGA	TCGA-RD-A8NB-01A-12D-A397-08	STAD	Stomach adenocarcinoma	TP	1	DNA	WXS	BI	BI	ILLUMINA	Illumina	HG19_Broad_variant	C440.TCGA-RD-A8NB-01A-12D-A397-08.3.bam	6234643946	ecfe99c719478e4d32f2700f9b8a93f8	baee676c-f948-433f-9b62-f903285c7af4	1bc06459-e3d1-4b44-be75-a7dcd3c5fb96	fdb40436-a545-40da-8c6b-2f8aff359ff6	e1c393fc-4d34-4982-9098-d425957d6bb6	RD		2015-02-11	2015-02-11	2016-02-25	Live
TCGA	TCGA-SW-A7EA-01A-12D-A34U-08	STAD	Stomach adenocarcinoma	TP	1	DNA	WXS	BI	BI	ILLUMINA	Illumina	HG19_Broad_variant	C440.TCGA-SW-A7EA-01A-12D-A34U-08.1.bam	8341526584	5139fb3eeeb813f9606c340892fe15f2	324303c1-1c3d-497f-9e00-5b5cfc693fd4	205c962b-96d0-4749-b98d-008e6682bd85	76c666e8-75c0-4e82-978c-1e346435b0fa	72c9608d-d8ce-401e-a643-a78d64ffb705	SW		2014-04-10	2014-04-10	2016-02-24	Live
TCGA	TCGA-VQ-A8E3-01A-11D-A397-08	STAD	Stomach adenocarcinoma	TP	1	DNA	WXS	BI	BI	ILLUMINA	Illumina	HG19_Broad_variant	C440.TCGA-VQ-A8E3-01A-11D-A397-08.2.bam	8001845015	435261ea86f88dae5ab3a56d8f85e3ab	59c7d1c1-3538-4aed-9181-98278f9e1790	738e2b79-3f5a-42eb-a39d-a8cc73265c47	e9b3822b-699d-412f-abd2-df399efcce8c	3a30d7b8-cfc6-485a-b0b3-be0245e9c4ce	VQ		2015-02-11	2015-02-11	2016-02-24	Live
TCGA	TCGA-VQ-A8PB-01A-11D-A397-08	STAD	Stomach adenocarcinoma	TP	1	DNA	WXS	BI	BI	ILLUMINA	Illumina	HG19_Broad_variant	C440.TCGA-VQ-A8PB-01A-11D-A397-08.2.bam	9121802460	c1dd494ee674170a5539ea34e2a3fcc7	25d8a04c-daa7-4bf2-ad55-f9780e80c53c	368e7be5-d3b4-434f-aa9b-e08e87087e0b	02661985-d13f-4007-9a42-5e08d1a6ca10	9c68b7c7-dfdd-40ab-b173-477bb0b4b99d	VQ		2015-02-11	2015-02-11	2016-02-24	Live
TCGA	TCGA-VQ-A8PT-01A-11D-A410-08	STAD	Stomach adenocarcinoma	TP	1	DNA	WXS	BI	BI	ILLUMINA	Illumina	HG19_Broad_variant	C440.TCGA-VQ-A8PT-01A-11D-A410-08.4.bam	8122505765	4929c59dde9875110d39f43d43d5baa2	0b9914db-e365-4137-98e3-877e25a2a552	a5e178b9-9e67-4b34-aed1-a4f7a1c0b065	5c1afb64-da74-4d2c-8be3-e6c21d2952a9	77817f9e-8998-49fd-9939-df3ee2b9eaa1	VQ		2015-02-11	2015-02-11	2016-02-24	Live
TCGA	TCGA-VQ-A8PX-01A-12D-A410-08	STAD	Stomach adenocarcinoma	TP	1	DNA	WXS	BI	BI	ILLUMINA	Illumina	HG19_Broad_variant	C440.TCGA-VQ-A8PX-01A-12D-A410-08.2.bam	8237847427	f0ac339b819a9a29e07e50370cfb7761	95527ec4-bc73-4e70-a66a-0ef21f691815	32901de9-1af5-4fba-8c22-4a7a353abe2d	e6634a0a-9ab0-441e-a667-2f7f6c7368cc	61bccb2e-808d-41d8-9d78-6e42660d62bf	VQ		2015-02-11	2015-02-11	2016-02-24	Live
TCGA	TCGA-VQ-A91E-01A-31D-A410-08	STAD	Stomach adenocarcinoma	TP	1	DNA	WXS	BI	BI	ILLUMINA	Illumina	HG19_Broad_variant	C440.TCGA-VQ-A91E-01A-31D-A410-08.2.bam	6855355670	c50bdde3323cea349c101f5804797985	cca8c5f9-3798-4b40-9e4d-11a7b4fb3fa9	ad7472c7-5017-487b-969d-2aa73375e2be	2e04b48c-0805-4965-8afa-c5fcd32993c5	0abc5604-2990-4566-ae12-3d7f4677dabe	VQ		2015-02-11	2015-02-11	2016-02-25	Live
TCGA	TCGA-VQ-A924-01A-11D-A410-08	STAD	Stomach adenocarcinoma	TP	1	DNA	WXS	BI	BI	ILLUMINA	Illumina	HG19_Broad_variant	C440.TCGA-VQ-A924-01A-11D-A410-08.2.bam	12143016536	cabe9b978ec47095ae60e1f0414f8a67	f02a8031-9dc8-4a89-8651-192a4d3c036b	09a26d01-59aa-44a1-8c38-20727fd54c72	c656375b-6b63-4728-a126-dbd746a1f437	f93f944f-f817-4e06-af7c-020a60b0435e	VQ		2015-02-11	2015-02-11	2016-02-25	Live

## Sheet: STAD MSS (TCGA)
study	barcode	disease	disease_name	sample_type	sample_type_name	analyte_type	library_type	center	center_name	platform	platform_name	assembly	filename	files_size	checksum	analysis_id	aliquot_id	participant_id	sample_id	tss_id	sample_accession	published	uploaded	modified	state	reason
TCGA	TCGA-3M-AB46-01A-11D-A410-08	STAD	Stomach adenocarcinoma	TP	1	DNA	WXS	BI	BI	ILLUMINA	Illumina	HG19_Broad_variant	C440.TCGA-3M-AB46-01A-11D-A410-08.3.bam	11004894873	065e1192e7952a13a24a73c533671be1	a457e870-07ec-4381-8793-dde8af85be11	0bca929f-7da1-4bfb-bc2c-3bfd9646dbc5	be6531b2-d1f3-44ab-9c02-1ceae51ef2bb	3f407c72-57a9-415a-810f-8b18022bf8a5	3M		2015-02-11	2015-02-11	2016-02-25	Live
TCGA	TCGA-B7-A5TK-01A-12D-A31L-08	STAD	Stomach adenocarcinoma	TP	1	DNA	WXS	BI	BI	ILLUMINA	Illumina	HG19_Broad_variant	C440.TCGA-B7-A5TK-01A-12D-A31L-08.3.bam	9664221003	2260654fad4a2fc7fde29d3fddca6bb1	a4129559-278d-4a75-9b05-f22ec5d66d86	846b9e77-5eed-4578-87c3-a0e69cfb1145	4ed55013-3853-48ea-909f-7d26d5055637	58937d2c-b4c3-4992-a95c-d0d1fa73f1a9	B7		2013-12-06	2013-12-06	2016-02-25	Live
TCGA	TCGA-BR-4187-01A-01D-1126-08	STAD	Stomach adenocarcinoma	TP	1	DNA	WXS	BI	BI	ILLUMINA	Illumina	HG19_Broad_variant	C440.TCGA-BR-4187-01A-01D-1126-08.2.bam	30282747081	f4ac71606245f59c030ad6914a5a6e43	581aa98d-8e84-4977-bc31-9291f1d69339	0b45eb56-8286-4094-8bff-d0cf5c05cda9	12071070-d06b-4c7b-a7b1-77c84963abe6	144fb4ed-63bb-4908-b678-6026e09566a3	BR	SRS137156	2013-12-06	2013-12-06	2016-02-24	Live
TCGA	TCGA-BR-4369-01A-01D-1158-08	STAD	Stomach adenocarcinoma	TP	1	DNA	WXS	BI	BI	ILLUMINA	Illumina	HG19_Broad_variant	C440.TCGA-BR-4369-01A-01D-1158-08.8.bam	26429879945	fb1e596863edacf5d6aaf9ad669beedd	64de8252-24b4-4257-9950-d55c3fb5de49	45e9bc01-ad92-4a4c-bb2d-c54999962c8d	fe9a5fcf-ff99-4dd1-8cc7-ed9f4b9d952b	39b440b3-f888-488a-a0cc-d7410dc73093	BR	SRS138128	2013-11-02	2013-11-01	2016-02-24	Live
TCGA	TCGA-BR-6706-01A-11D-1882-08	STAD	Stomach adenocarcinoma	TP	1	DNA	WXS	BI	BI	ILLUMINA	Illumina	HG19_Broad_variant	C440.TCGA-BR-6706-01A-11D-1882-08.6.bam	15436615651	026aec9f2e7977c7821cdf84e4ba8621	2b73d697-9c52-4294-abfa-7f6f97c681e6	41ef4abd-e2b5-477c-9853-ac828578ba3f	93aebbd4-19cf-495a-b8ce-3c4a3feba152	c6bc78e9-87f1-4be1-8eeb-17b2f59093e3	BR		2012-07-16	2012-07-16	2016-02-24	Live
TCGA	TCGA-BR-7715-01A-11D-2053-08	STAD	Stomach adenocarcinoma	TP	1	DNA	WXS	BI	BI	ILLUMINA	Illumina	HG19_Broad_variant	C440.TCGA-BR-7715-01A-11D-2053-08.2.bam	11484051317	0dfcf029468b06c80133d551b2d76b6a	b19232e8-a945-4828-8061-3e1f8205ef4b	89cb9b02-63ad-44b5-8412-acd337f8263c	69704642-ba65-4a45-8f13-95d847185045	e108eb0d-4619-4282-a06f-cd69a436f3bd	BR		2012-09-22	2012-09-22	2016-02-25	Live
TCGA	TCGA-BR-8060-01A-11D-2340-08	STAD	Stomach adenocarcinoma	TP	1	DNA	WXS	BI	BI	ILLUMINA	Illumina	HG19_Broad_variant	C440.TCGA-BR-8060-01A-11D-2340-08.3.bam	12822482870	c8498edae0aa6c04c30492055b62b70f	d56fb772-2d9c-4c0b-bfe6-c284f7ac95f7	193578c4-5619-42bf-834d-a73723a5e7f3	23ef21a0-3695-4ca2-99e2-274805f11892	15be8683-19e2-42a1-8a78-78ce5f278e12	BR		2013-07-26	2013-07-26	2016-02-25	Live
TCGA	TCGA-BR-8365-01A-21D-2340-08	STAD	Stomach adenocarcinoma	TP	1	DNA	WXS	BI	BI	ILLUMINA	Illumina	HG19_Broad_variant	C440.TCGA-BR-8365-01A-21D-2340-08.5.bam	10738498529	e9d30d9126f22aa0be440b955173e6b0	6f8dfd76-ab31-49bd-8907-f72c6c2e032f	094f7fc0-9c0c-4dad-aad5-d1b4d91b976a	55a2c884-49a7-4d1a-9e0e-42f6a8b720fa	03be8fe5-aa79-4c4a-826e-2052d470c33b	BR		2013-11-04	2013-11-04	2016-02-24	Live
TCGA	TCGA-BR-8369-01A-11D-2340-08	STAD	Stomach adenocarcinoma	TP	1	DNA	WXS	BI	BI	ILLUMINA	Illumina	HG19_Broad_variant	C440.TCGA-BR-8369-01A-11D-2340-08.12.bam	16198970216	17c1d62ff6a53f6789f82fa193dad371	857aa7ee-3056-49ef-a728-270fa63e0881	289a4096-4e30-4505-a60b-7c3a89da7ee6	f89ac782-e0b2-4e62-844d-2e00d10a1c65	51e3d5cf-fb90-420d-a495-38dc20d6c72e	BR		2013-12-06	2013-12-06	2016-02-24	Live
TCGA	TCGA-BR-8588-01A-11D-2394-08	STAD	Stomach adenocarcinoma	TP	1	DNA	WXS	BI	BI	ILLUMINA	Illumina	HG19_Broad_variant	C440.TCGA-BR-8588-01A-11D-2394-08.1.bam	11111350600	e630e99282c1491f09b9e9fd6d647a2e	6edec38f-5bd0-4cc2-bea4-c3e49a698bac	0fbb26a6-0430-47b7-8f85-9166e8b4130b	ad73529b-92d7-412f-b001-920a61cec313	059db5a3-4cd9-4c4f-8d59-b898bd9ad997	BR		2013-01-19	2013-01-19	2016-02-24	Live
TCGA	TCGA-BR-A44T-01A-32D-A24D-08	STAD	Stomach adenocarcinoma	TP	1	DNA	WXS	BI	BI	ILLUMINA	Illumina	HG19_Broad_variant	C440.TCGA-BR-A44T-01A-32D-A24D-08.1.bam	10218658861	b2faaeb7769320d67f01a63e3201b2ae	22901dcd-8561-4343-a09b-d7066813d680	37ce42ea-840a-4163-b78f-c911a0d95839	98bf4652-0088-4ecc-9dfa-376438cb063c	a7fd8028-ffb5-41c0-84f5-960920995f00	BR		2013-03-13	2013-03-13	2016-02-24	Live
TCGA	TCGA-BR-A4IU-01A-22D-A25D-08	STAD	Stomach adenocarcinoma	TP	1	DNA	WXS	BI	BI	ILLUMINA	Illumina	HG19_Broad_variant	C440.TCGA-BR-A4IU-01A-22D-A25D-08.3.bam	3191790104	fa9bfcfb91b3a62600d3bc6485749445	f3574bca-5ac6-4fe0-b035-6936849e06fb	f0ced3b1-37d8-4846-86c1-33f0b064f628	af59b21e-2805-4c0b-8aad-c99b26c79ee1	d09d3b6d-d985-4aff-a815-d5985da0275c	BR		2013-07-03	2013-07-03	2016-02-25	Live
TCGA	TCGA-BR-A4J2-01A-21D-A25D-08	STAD	Stomach adenocarcinoma	TP	1	DNA	WXS	BI	BI	ILLUMINA	Illumina	HG19_Broad_variant	C440.TCGA-BR-A4J2-01A-21D-A25D-08.6.bam	11127526089	0c9d53a0f83fe7d9cdf6a95c4eaf92ba	6e27c778-c0fc-44f6-b2ad-dcf282ed85f6	c0cd0e3b-9ffe-4231-a81d-1be43a73c495	12f63577-7fae-4fc8-9106-39729669fdfe	8effae86-5582-4675-956b-10885308d35d	BR		2013-12-06	2013-12-06	2016-02-24	Live
TCGA	TCGA-CD-5800-01A-11D-1600-08	STAD	Stomach adenocarcinoma	TP	1	DNA	WXS	BI	BI	ILLUMINA	Illumina	HG19_Broad_variant	C440.TCGA-CD-5800-01A-11D-1600-08.3.bam	9625312416	7060e2ab5a11b20d3862a3241b30fa8b	53ce11c0-371c-4baa-862f-40334c450ec9	4438b658-ee94-44a8-9623-8cc28409bd05	eeb114ea-ecee-49ee-a162-b3b7bc0a60cd	b23e2d58-e61b-4b94-b4d8-407418351167	CD	SRS203574	2014-01-04	2013-12-06	2016-02-24	Live
TCGA	TCGA-CD-5813-01A-11D-1600-08	STAD	Stomach adenocarcinoma	TP	1	DNA	WXS	BI	BI	ILLUMINA	Illumina	HG19_Broad_variant	C440.TCGA-CD-5813-01A-11D-1600-08.6.bam	20315968957	ca2c064ecce27428ed4ebfeb21c1aa07	8c9cd218-1a6a-43f5-9237-197050fcce86	1a778f73-34b4-41f5-a6eb-26fe3fc275d3	152b9d8a-19fd-4665-b9e4-4fedfb1608cd	09e42e33-d2ec-406c-9a42-36d9d2ebd6c6	CD	SRS203618	2013-12-09	2013-12-06	2016-02-24	Live
TCGA	TCGA-CD-8530-01A-11D-2340-08	STAD	Stomach adenocarcinoma	TP	1	DNA	WXS	BI	BI	ILLUMINA	Illumina	HG19_Broad_variant	C440.TCGA-CD-8530-01A-11D-2340-08.5.bam	8644520658	936b14c47ffca9bdce43de798a413e86	8123e847-fe97-4c47-b22f-c697f524185b	b8c14adb-46f6-4c64-b47d-49e42e87fb4f	0a11e958-7ec0-493c-bd7a-eb17536facd7	d0ff07bb-06a4-4ffc-9329-6afac91cc7a2	CD		2013-11-04	2013-11-04	2016-02-24	Live
TCGA	TCGA-CD-A4MH-01A-11D-A25D-08	STAD	Stomach adenocarcinoma	TP	1	DNA	WXS	BI	BI	ILLUMINA	Illumina	HG19_Broad_variant	C440.TCGA-CD-A4MH-01A-11D-A25D-08.2.bam	16416369025	ccbb6e74144eb67a3b889bdb469b9840	345d385b-d9fb-4d81-97b7-d2a3a7dd54c3	1490fffe-b92e-4616-bc91-f194f45239d2	23451ab5-a32b-4eec-9b8b-fd282282a0d4	50b06504-b835-4f19-a9aa-9f04f4ed11be	CD		2013-08-02	2013-08-02	2016-02-24	Live
TCGA	TCGA-CG-4301-01A-01D-1158-08	STAD	Stomach adenocarcinoma	TP	1	DNA	WXS	BI	BI	ILLUMINA	Illumina	HG19_Broad_variant	C440.TCGA-CG-4301-01A-01D-1158-08.8.bam	18529208463	5a88633ff70ca816b659a544cdc2a755	afb30089-fd4f-40bd-a075-2eb5d7812031	c2aaa578-47b2-4cba-8014-39c1f310c0bf	7e13fe2a-3d6e-487f-900d-f5891d986aa2	f8ccc777-65a2-41fa-95ac-ab33c3e9ad9a	CG	SRS138241	2013-11-02	2013-11-01	2016-02-25	Live
TCGA	TCGA-CG-4462-01A-01D-1158-08	STAD	Stomach adenocarcinoma	TP	1	DNA	WXS	BI	BI	ILLUMINA	Illumina	HG19_Broad_variant	C440.TCGA-CG-4462-01A-01D-1158-08.8.bam	27979122618	87c9e2269132e953d40267901faa3f02	e1b1ab1d-c7f3-40d8-b388-fd166e9a4e4d	77e84522-a623-4c24-b486-1f3aaea36714	e9ea3687-0db3-47f3-8099-b4fc054397f1	d4f28131-d917-449b-95dc-dc6ba2eee81b	CG	SRS138475	2013-11-02	2013-11-02	2016-02-25	Live
TCGA	TCGA-CG-5718-01A-11D-1600-08	STAD	Stomach adenocarcinoma	TP	1	DNA	WXS	BI	BI	ILLUMINA	Illumina	HG19_Broad_variant	C440.TCGA-CG-5718-01A-11D-1600-08.6.bam	19833306140	4b55e2a72d69075fe3a07ba0eedab64f	aba80840-b507-401f-ad24-163f9c295709	6984870c-6068-43b9-963e-19c487be25fa	d5c58161-05ed-4472-81ed-176216f49929	5865a287-63c4-44f7-92d5-c4f3c323af89	CG	SRS203667	2013-12-09	2013-12-09	2016-02-25	Live
TCGA	TCGA-D7-5577-01A-01D-1600-08	STAD	Stomach adenocarcinoma	TP	1	DNA	WXS	BI	BI	ILLUMINA	Illumina	HG19_Broad_variant	C440.TCGA-D7-5577-01A-01D-1600-08.6.bam	19974875130	b6351baf37a721aa620ec31a49cda8dd	08deefb0-e619-41b5-ad47-dbf1fa7ee546	f2e22c70-8295-481b-a853-e756e7a7d8e7	2dc154aa-c478-404b-a92e-86abcc8dbdb7	93bbd9fd-2385-46c3-af21-e46c72a8a75d	D7	SRS205970	2013-12-09	2013-12-09	2016-02-24	Live
TCGA	TCGA-D7-6526-01A-11D-1800-08	STAD	Stomach adenocarcinoma	TP	1	DNA	WXS	BI	BI	ILLUMINA	Illumina	HG19_Broad_variant	C440.TCGA-D7-6526-01A-11D-1800-08.5.bam	11531990258	befdf1e3bb53b5e687aca9201761a3ad	7d62f8df-8a12-4995-8f3f-f1d82b54f215	52e88967-ce7a-4a51-95b7-1a6b0738a4b4	a28e57e2-9071-4558-856a-162f7a837380	ddcea84e-3135-445c-ba0d-62f686463797	D7		2013-12-09	2013-12-09	2016-02-24	Live
TCGA	TCGA-D7-6822-01A-11D-1882-08	STAD	Stomach adenocarcinoma	TP	1	DNA	WXS	BI	BI	ILLUMINA	Illumina	HG19_Broad_variant	C440.TCGA-D7-6822-01A-11D-1882-08.6.bam	14206518643	ba5d43866259ba9c1eeb0e918c958327	6587805f-be47-464d-a4fc-5c5bc9739d12	1021b60d-f7b2-43b0-b2cc-f282d619d533	e2aaabd9-f4ba-4763-a28a-c14d46a4bc5d	c30afda8-fc63-4228-a9a9-42bcdb562ace	D7		2012-07-14	2012-07-14	2016-02-24	Live
TCGA	TCGA-D7-8572-01A-11D-2340-08	STAD	Stomach adenocarcinoma	TP	1	DNA	WXS	BI	BI	ILLUMINA	Illumina	HG19_Broad_variant	C440.TCGA-D7-8572-01A-11D-2340-08.5.bam	10854892346	1ee28eb492afda9be5453388a96fa45b	5c1f07d4-f3ba-46ff-9999-04d1dc16bfba	584e46d6-280d-4aaa-b03e-5fd7ece08d77	8097fddc-c7b9-4192-89d7-6bcceb7465b5	e9c6562e-dbdb-464e-933d-1d41c11f4ba0	D7		2013-11-04	2013-11-04	2016-02-24	Live
TCGA	TCGA-D7-A6F2-01A-12D-A31L-08	STAD	Stomach adenocarcinoma	TP	1	DNA	WXS	BI	BI	ILLUMINA	Illumina	HG19_Broad_variant	C440.TCGA-D7-A6F2-01A-12D-A31L-08.3.bam	9142714778	575c268ccf863f5804db6ea803f471b3	c6885c79-83ed-42b2-9c19-4a074f54f905	914c86d8-1b68-4741-808c-a7dfd65df28e	f4b1e633-38e6-4cc6-a0c6-911582d4066b	c4e4d0da-e9c7-4147-a538-74179d65145e	D7		2013-12-09	2013-12-09	2016-02-25	Live
TCGA	TCGA-EQ-8122-01A-11D-2340-08	STAD	Stomach adenocarcinoma	TP	1	DNA	WXS	BI	BI	ILLUMINA	Illumina	HG19_Broad_variant	C440.TCGA-EQ-8122-01A-11D-2340-08.5.bam	14302223893	ef23eba674aa253aa1262d06a253733b	6173dc16-356b-4cfc-a8d5-0f764bc8c531	92f8dd8e-79d8-41ce-a8a0-c87352312b1d	4e921bc8-df5d-4f54-93d1-d5a433f91bdb	ecf749e3-3249-41fb-a8bb-2f1b4da1492b	EQ		2013-11-04	2013-11-04	2016-02-24	Live
TCGA	TCGA-F1-6875-01A-11D-2053-08	STAD	Stomach adenocarcinoma	TP	1	DNA	WXS	BI	BI	ILLUMINA	Illumina	HG19_Broad_variant	C440.TCGA-F1-6875-01A-11D-2053-08.2.bam	10119755724	7b8ff776a19589be54e29a0422ca802e	bc971b8a-da5f-4770-80c4-498cdfcc0187	ea1cac20-88c1-4257-9cdb-d2890eb2e123	283776cd-32e8-4a79-bed1-1411c9d3a9e0	4e5fdd56-c807-4493-a331-359577c31514	F1		2012-09-22	2012-09-22	2016-02-25	Live
TCGA	TCGA-FP-7735-01A-11D-2053-08	STAD	Stomach adenocarcinoma	TP	1	DNA	WXS	BI	BI	ILLUMINA	Illumina	HG19_Broad_variant	C440.TCGA-FP-7735-01A-11D-2053-08.2.bam	9763246197	52b2c921061b64aeee15f9d63c015d8b	0505c1de-a306-4878-ad8f-6da6474f1032	fe717798-d698-49c2-bbc9-e0c5679505c1	1d43af3c-4279-4aed-9ced-ce3896a48ae0	621969cc-011d-4eb3-b16c-748c6301e38f	FP		2012-09-22	2012-09-22	2016-02-24	Live
TCGA	TCGA-FP-7998-01A-11D-2201-08	STAD	Stomach adenocarcinoma	TP	1	DNA	WXS	BI	BI	ILLUMINA	Illumina	HG19_Broad_variant	C440.TCGA-FP-7998-01A-11D-2201-08.6.bam	7874253329	0158995a840f158a4417350b98ae260f	ff01f213-b1ac-4423-89b3-017eb892898e	172c9864-c26d-4e9b-947a-e8ce761e996d	b2e2d35c-7a79-4165-97a5-82d5c37d94f2	0a95bd32-539e-43f3-9694-a7d033a6fa84	FP		2013-12-09	2013-12-09	2016-02-25	Live
TCGA	TCGA-FP-8209-01A-11D-2340-08	STAD	Stomach adenocarcinoma	TP	1	DNA	WXS	BI	BI	ILLUMINA	Illumina	HG19_Broad_variant	C440.TCGA-FP-8209-01A-11D-2340-08.3.bam	8780353391	937e4ee30ba1ca6a099b975e402023b0	be177a82-7a5d-4d5b-a093-e779552482d3	b379db23-0a52-4758-8511-6ab09c95f18c	233cb00f-b470-47fb-ad93-2a1597655ed6	2bb47b77-02ff-4661-a6db-6bc4a408438c	FP		2013-09-09	2013-09-09	2016-02-25	Live
TCGA	TCGA-HF-7133-01A-11D-2053-08	STAD	Stomach adenocarcinoma	TP	1	DNA	WXS	BI	BI	ILLUMINA	Illumina	HG19_Broad_variant	C440.TCGA-HF-7133-01A-11D-2053-08.1.bam	14672713022	db1379e4d714f511c4c3eabd8dd00284	cc570f69-f1bd-4d62-bcb1-746cface7d99	45f0380c-c656-45a9-9acf-0d747215a5ab	5d33895e-a959-4d5e-8850-c49c7fa49a22	e0b0fce5-599d-4fc2-8449-ce3958a4fae5	HF		2012-12-22	2012-12-22	2016-02-25	Live
TCGA	TCGA-HU-8245-01A-11D-2340-08	STAD	Stomach adenocarcinoma	TP	1	DNA	WXS	BI	BI	ILLUMINA	Illumina	HG19_Broad_variant	C440.TCGA-HU-8245-01A-11D-2340-08.5.bam	10523219447	3d2e41939c1b4236a3087fa33f37994d	065dbad3-0694-4c77-95ec-575833f6c1a7	61cad26a-cbc6-4977-83b9-dc61e49f2861	4e9d13da-438d-4b5e-8e86-67432b5e9471	5cd8d6fc-f68e-4c14-93b0-babe544c7a63	HU		2013-11-04	2013-11-04	2016-02-24	Live
TCGA	TCGA-HU-A4G2-01A-11D-A25D-08	STAD	Stomach adenocarcinoma	TP	1	DNA	WXS	BI	BI	ILLUMINA	Illumina	HG19_Broad_variant	C440.TCGA-HU-A4G2-01A-11D-A25D-08.2.bam	10869563531	5b94463f1f2527645765489df398cc55	9cbe9303-066d-44f4-96a0-4dfe90ab6b26	081af5fd-49ba-4fe3-bebb-a190369fcf46	3b17c66a-34ae-4b10-b907-4464d6d58383	c2c1e3d8-056a-4129-bd1c-40f7b88aeed2	HU		2013-12-09	2013-12-09	2016-02-24	Live
TCGA	TCGA-HU-A4H6-01A-11D-A25D-08	STAD	Stomach adenocarcinoma	TP	1	DNA	WXS	BI	BI	ILLUMINA	Illumina	HG19_Broad_variant	C440.TCGA-HU-A4H6-01A-11D-A25D-08.2.bam	11325827880	edf070e339b4372f39e7289edae5d492	25e93291-8936-48df-9d8d-cf079b03032b	4ea56632-805f-4c0e-a396-ed3c34ae3628	416fd59b-a4f8-4610-9f8b-473cb5c04a4a	16e40b49-c362-492c-b3bc-a7f1cb6fa05b	HU		2013-04-25	2013-04-25	2016-02-24	Live
TCGA	TCGA-HU-A4HB-01A-12D-A25D-08	STAD	Stomach adenocarcinoma	TP	1	DNA	WXS	BI	BI	ILLUMINA	Illumina	HG19_Broad_variant	C440.TCGA-HU-A4HB-01A-12D-A25D-08.7.bam	12495384447	9b833129e39b633f7390fac00b07b70e	3d002424-e213-4d43-8215-0a61bffc16e7	b05e19b7-8ecd-4062-95e3-0d3e9ce55d73	36e36773-1d03-4ed0-ae31-1c0ca55577a4	3c080fb3-7dc8-4d09-8266-a66cdb576cdf	HU		2013-08-01	2013-08-01	2016-02-24	Live
TCGA	TCGA-IN-A6RI-01A-11D-A32N-08	STAD	Stomach adenocarcinoma	TP	1	DNA	WXS	BI	BI	ILLUMINA	Illumina	HG19_Broad_variant	C440.TCGA-IN-A6RI-01A-11D-A32N-08.5.bam	18519310154	5bbf6af4cf6ea9d4cbc841928548f8cd	ab3581a0-6ea0-4f1c-bcc9-f762ecb217c8	a6d55473-743f-4fa0-a5c9-0b4f1e3a3552	ec178822-d719-4e98-b864-16ec5aa005a4	815db115-54ed-43ad-9da8-0b1efa93374a	IN		2014-11-02	2014-11-02	2016-02-25	Live
TCGA	TCGA-IN-A6RN-01A-12D-A33T-08	STAD	Stomach adenocarcinoma	TP	1	DNA	WXS	BI	BI	ILLUMINA	Illumina	HG19_Broad_variant	C440.TCGA-IN-A6RN-01A-12D-A33T-08.1.bam	11018162372	126a5ef127b9a9bb4f7117e01c72a42e	cdecad33-1031-438f-a61c-2575d1c11eb9	013a1240-6c62-4f3d-b516-3d19065c82ce	d2e49fe3-fc7c-47c5-aa1f-b6b06d10951a	eb45018e-c444-4cfd-9d44-74c9c640a140	IN		2014-01-29	2014-01-29	2016-02-25	Live
TCGA	TCGA-IN-A7NU-01A-22D-A34U-08	STAD	Stomach adenocarcinoma	TP	1	DNA	WXS	BI	BI	ILLUMINA	Illumina	HG19_Broad_variant	C440.TCGA-IN-A7NU-01A-22D-A34U-08.1.bam	7651100594	0eb5540204f43d7a6391be91de8afb20	ef8aa1c1-f684-4f37-a3a4-85a47d47f08b	badfddb1-aa9d-49d9-a6db-4724bf3a3ab3	26a5e389-8ec2-4316-beea-f9a63d455b73	5eb49910-8199-43e3-a221-e7399ab23c08	IN		2014-04-10	2014-04-10	2016-02-25	Live
TCGA	TCGA-KB-A6F7-01A-12D-A32N-08	STAD	Stomach adenocarcinoma	TP	1	DNA	WXS	BI	BI	ILLUMINA	Illumina	HG19_Broad_variant	C440.TCGA-KB-A6F7-01A-12D-A32N-08.5.bam	24219184571	7dc23d6c167e7b1f4f1aa3207afbf5fb	97048e07-0470-44f5-9a68-dd5a5beae634	2fb0e70b-57ff-42ee-9c19-7fc6ce8ed085	197d01a5-321c-461e-9b45-b359288b959a	6fe8be1c-a0e3-4fad-b7db-c3849c8488a4	KB		2014-11-02	2014-11-02	2016-02-24	Live
TCGA	TCGA-MX-A666-01A-11D-A31L-08	STAD	Stomach adenocarcinoma	TP	1	DNA	WXS	BI	BI	ILLUMINA	Illumina	HG19_Broad_variant	C440.TCGA-MX-A666-01A-11D-A31L-08.3.bam	13756309782	e2d36fd55d7914369e628274faaf2bbb	9a4c52db-2619-4ea8-8339-27a9f6305161	3e3d2664-71b5-4359-91dc-25e58b2059e8	d04e2e8c-9d58-4514-8ab7-3642289d4de0	d6f47bde-5a0e-4916-88e4-14bee04ab6a3	MX		2013-12-09	2013-12-09	2016-02-24	Live
TCGA	TCGA-R5-A7ZF-01A-11D-A34U-08	STAD	Stomach adenocarcinoma	TP	1	DNA	WXS	BI	BI	ILLUMINA	Illumina	HG19_Broad_variant	C440.TCGA-R5-A7ZF-01A-11D-A34U-08.1.bam	9071638965	d1eec260d5525fa0463e84ba03238371	40ef7a4f-9bd6-4727-9207-2ba5624805ae	a3b78fb8-5846-47d8-8cc8-af07207fe597	9745f1ca-d663-458a-86dd-024ebbf6a863	aebfea6c-c91b-44f3-ac5e-4033f0cd3486	R5		2014-04-10	2014-04-10	2016-02-24	Live
TCGA	TCGA-RD-A7BW-01A-11D-A32N-08	STAD	Stomach adenocarcinoma	TP	1	DNA	WXS	BI	BI	ILLUMINA	Illumina	HG19_Broad_variant	C440.TCGA-RD-A7BW-01A-11D-A32N-08.5.bam	25077838522	e60725255e611155cd899ce810f37e80	69fe1a21-e510-4ca6-8d68-f07ce9e389f8	03130cd0-49f2-4c9d-b55a-7b1985b7705e	b54fe07a-f63d-4861-878a-8e8322e32fed	7137e061-4bf0-4d2c-a7e5-055050637533	RD		2014-11-02	2014-11-02	2016-02-24	Live
TCGA	TCGA-SW-A7EB-01A-11D-A34U-08	STAD	Stomach adenocarcinoma	TP	1	DNA	WXS	BI	BI	ILLUMINA	Illumina	HG19_Broad_variant	C440.TCGA-SW-A7EB-01A-11D-A34U-08.1.bam	7967198714	4e2cf42af24bfa67ef99c0a2e6c28f73	ec4c3b3f-7ed3-4de7-9f16-afa74d43db23	abe30688-9765-4e24-8b7d-3c04543b2441	bfdcc333-1b9d-44d2-90a4-c1720ba712e9	1e50cf55-2f11-47f4-85de-4771aa0be709	SW		2014-04-10	2014-04-10	2016-02-25	Live
TCGA	TCGA-VQ-A8DT-01A-11D-A364-08	STAD	Stomach adenocarcinoma	TP	1	DNA	WXS	BI	BI	ILLUMINA	Illumina	HG19_Broad_variant	C440.TCGA-VQ-A8DT-01A-11D-A364-08.1.bam	8504134317	cbdf5b3db0b60b8ce5c35b1afc243be8	361e4796-4c19-4318-ba52-e3dedfb4c0b0	0614ac93-e0d6-4f2f-8635-db173e6e9862	8027adc9-4918-45f0-a7da-5767da0b999e	cce18ee7-ed7e-4b96-bd26-e886e25352fe	VQ		2014-07-29	2014-07-29	2016-02-24	Live
TCGA	TCGA-VQ-A8P3-01A-11D-A364-08	STAD	Stomach adenocarcinoma	TP	1	DNA	WXS	BI	BI	ILLUMINA	Illumina	HG19_Broad_variant	C440.TCGA-VQ-A8P3-01A-11D-A364-08.2.bam	8468999759	1381cbe56e4ca444125a9c3a98a30779	39184a87-a133-47b9-ab22-9c0fa50c46d1	0b52b767-994b-4e5e-85ab-6dd398681e70	5c68e3e4-58f7-4699-989d-80d2e4996794	4e9a78d5-c8dc-4c61-9812-6a213ca67430	VQ		2014-07-30	2014-07-29	2016-02-24	Live
TCGA	TCGA-VQ-A8PD-01A-11D-A410-08	STAD	Stomach adenocarcinoma	TP	1	DNA	WXS	BI	BI	ILLUMINA	Illumina	HG19_Broad_variant	C440.TCGA-VQ-A8PD-01A-11D-A410-08.4.bam	10451823183	4e490de28e310b2c0a573c7e2fd3d179	58d7d04c-4b0d-49fc-aa31-763a8788985d	1246d4f5-3cc5-4ba5-a0b2-72e8bfe07623	76df6303-a635-410b-a4d9-db5dce72fcbc	109928b6-b89d-416e-b655-a2d8fc62e096	VQ		2015-02-11	2015-02-11	2016-02-24	Live
TCGA	TCGA-VQ-A8PH-01A-12D-A410-08	STAD	Stomach adenocarcinoma	TP	1	DNA	WXS	BI	BI	ILLUMINA	Illumina	HG19_Broad_variant	C440.TCGA-VQ-A8PH-01A-12D-A410-08.4.bam	8078467063	cf4968f569f14ab28e5bc66b9b7a1e47	56a77d64-1470-45db-977d-b2d26600427f	befa365b-7ccc-4bfd-b751-17bf10255eee	52849c60-7e30-4ba4-9dae-be4adf031120	46fd0697-eaf3-400f-ab5c-5ccf007332ef	VQ		2015-02-11	2015-02-11	2016-02-24	Live
TCGA	TCGA-VQ-A8PU-01A-12D-A410-08	STAD	Stomach adenocarcinoma	TP	1	DNA	WXS	BI	BI	ILLUMINA	Illumina	HG19_Broad_variant	C440.TCGA-VQ-A8PU-01A-12D-A410-08.2.bam	6905510726	411323e7a7b98821564a07cc506c9177	e7f90184-123e-4c22-9822-53dd050c91a0	3cd62745-70e2-4f03-88f0-798aaa505080	cb4394ec-1991-460d-b823-b74e005e3da7	b9b93efe-4233-4bf3-bfdd-5b579b305cff	VQ		2015-02-11	2015-02-11	2016-02-25	Live
TCGA	TCGA-VQ-A928-01A-11D-A410-08	STAD	Stomach adenocarcinoma	TP	1	DNA	WXS	BI	BI	ILLUMINA	Illumina	HG19_Broad_variant	C440.TCGA-VQ-A928-01A-11D-A410-08.4.bam	6097673225	c327362ac74e83280138ce0a03db288f	893012d0-bf82-46ca-86f6-a43cc87b7d7e	6a0559a8-30c4-4fa2-ac2e-d313002a302c	43b7a790-35a2-4786-b375-c3847d2aec62	46146a87-8f74-4908-93f4-05186c863c13	VQ		2015-02-11	2015-02-11	2016-02-24	Live
TCGA	TCGA-ZA-A8F6-01A-23D-A364-08	STAD	Stomach adenocarcinoma	TP	1	DNA	WXS	BI	BI	ILLUMINA	Illumina	HG19_Broad_variant	C440.TCGA-ZA-A8F6-01A-23D-A364-08.1.bam	11607419849	027168e17f3c197b3a99ab6437166365	72743c9e-ed08-492f-9d4a-0f045b82a2b8	ce7e4baa-89af-49a7-ab54-62141e36a0f5	9130c730-b0bc-4d3a-9ee1-09bf43d9bd67	d2d1d676-f170-4321-9acd-ea4eddffd365	ZA		2014-04-15	2014-04-15	2016-02-24	Live

## Sheet: ESCA MSI-H (TCGA)
study	barcode	disease	disease_name	sample_type	sample_type_name	analyte_type	library_type	center	center_name	platform	platform_name	assembly	filename	files_size	checksum	analysis_id	aliquot_id	participant_id	sample_id	tss_id	sample_accession	published	uploaded	modified	state	reason
_TCGA_MC3	TCGA-L5-A4OI-01A-11D-A27G-09	ESCA	Esophageal carcinoma	TP	1	DNA	WXS	BI	BI	ILLUMINA	Illumina	GRCh37-lite_WUGSC_variant_1	TCGA_MC3.TCGA-L5-A4OI-01A-11D-A27G-09.cleaned.bam	11234961289	e99f1919938499e44fbff9749c42829c	2ed01b24-e1f3-4258-9875-1cfbd6addfac	a040342e-679b-48af-a607-1f1b98eaa24d	cb2af13b-cbed-4657-8fd4-fed8db375cba	1b1cbb34-da71-4441-b1a1-c936e8f04c73	L5		2016-01-10	2015-11-13	2016-01-10	Live
_TCGA_MC3	TCGA-L5-A4OI-11A-11D-A27G-09	ESCA	Esophageal carcinoma	NT	11	DNA	WXS	BI	BI	ILLUMINA	Illumina	GRCh37-lite_WUGSC_variant_1	TCGA_MC3.TCGA-L5-A4OI-11A-11D-A27G-09.cleaned.bam	10184215618	b8979767b6232598f7f19a5f4f9eec7a	ad49f5b2-107f-4c2c-bd01-15bb3f378aba	078e053e-e15f-4a28-8c24-8a82eb59a338	cb2af13b-cbed-4657-8fd4-fed8db375cba	78cc5d13-3605-49a1-8677-27cc819e5e0f	L5		2016-01-10	2015-11-14	2016-01-10	Live
_TCGA_MC3	TCGA-L5-A8NM-01A-11D-A37C-09	ESCA	Esophageal carcinoma	TP	1	DNA	WXS	BI	BI	ILLUMINA	Illumina	GRCh37-lite_WUGSC_variant_1	TCGA_MC3.TCGA-L5-A8NM-01A-11D-A37C-09.cleaned.bam	9443491284	2fafb798c5f41d2315586e8dcf38b6d2	a3eb7e9a-5267-4767-9a3e-820f6b2c8788	04c9b5fa-4d01-4dd3-ae7f-b522a777bab5	a9904356-f050-4bd8-b48a-50b64f6dc3a1	c7118360-5283-49e4-be62-0c272845cbca	L5		2016-01-10	2015-11-13	2016-01-10	Live
_TCGA_MC3	TCGA-L5-A8NM-11A-12D-A37F-09	ESCA	Esophageal carcinoma	NT	11	DNA	WXS	BI	BI	ILLUMINA	Illumina	GRCh37-lite_WUGSC_variant_1	TCGA_MC3.TCGA-L5-A8NM-11A-12D-A37F-09.cleaned.bam	10290771613	a59f6ea2009ab838d4865dc0b44c4502	f5a5eba7-b0b8-4ce2-9072-9b823256af47	947478b1-8569-4340-8891-abc84e887f22	a9904356-f050-4bd8-b48a-50b64f6dc3a1	30b96407-d007-47d8-9b01-543f568f5f8d	L5		2016-01-09	2015-11-14	2016-01-09	Live

## Sheet: ESCA MSS (TCGA)
study	barcode	disease	disease_name	sample_type	sample_type_name	analyte_type	library_type	center	center_name	platform	platform_name	assembly	filename	files_size	checksum	analysis_id	aliquot_id	participant_id	sample_id	tss_id	sample_accession	published	uploaded	modified	state	reason
_TCGA_MC3	TCGA-2H-A9GH-01A-11D-A37C-09	ESCA	Esophageal carcinoma	TP	1	DNA	WXS	BI	BI	ILLUMINA	Illumina	GRCh37-lite_WUGSC_variant_1	TCGA_MC3.TCGA-2H-A9GH-01A-11D-A37C-09.cleaned.bam	7967913766	734c0289db61d894727789343dc9d632	b19a85a8-ea5d-4f3a-b3d4-54765c36fd5e	210a2cc2-09cb-4b7a-8224-bede07eaa095	606dc5b8-7625-42a6-a936-504ef25623a4	17df1fc1-16b7-4898-8359-413d5f143413	2H		2016-01-10	2015-11-14	2016-01-10	Live
_TCGA_MC3	TCGA-2H-A9GH-11A-11D-A37F-09	ESCA	Esophageal carcinoma	NT	11	DNA	WXS	BI	BI	ILLUMINA	Illumina	GRCh37-lite_WUGSC_variant_1	TCGA_MC3.TCGA-2H-A9GH-11A-11D-A37F-09.cleaned.bam	10005133911	4a80b2cb31820b4f869d0107a8af6fff	a590c92c-1d0a-434d-be9f-3681b5714f4a	649ea019-02b4-46a5-8468-a38e572e7595	606dc5b8-7625-42a6-a936-504ef25623a4	9961f6a4-796e-4970-841c-a7577d31dd3e	2H		2016-01-10	2015-11-13	2016-01-10	Live
_TCGA_MC3	TCGA-2H-A9GI-01A-11D-A37C-09	ESCA	Esophageal carcinoma	TP	1	DNA	WXS	BI	BI	ILLUMINA	Illumina	GRCh37-lite_WUGSC_variant_1	TCGA_MC3.TCGA-2H-A9GI-01A-11D-A37C-09.cleaned.bam	9598467487	408465b76782cd0eceb00c9d1440132b	ef63ec7d-94a0-44ef-9ba4-47864477ed35	e1398379-1db8-45d7-8512-843ee72e41e4	ceaf98f8-517e-457a-bf29-acfe22893d49	0934d8af-67fb-4917-a687-6afd8948b7d9	2H		2016-01-09	2015-11-14	2016-01-09	Live
_TCGA_MC3	TCGA-2H-A9GI-11A-11D-A37F-09	ESCA	Esophageal carcinoma	NT	11	DNA	WXS	BI	BI	ILLUMINA	Illumina	GRCh37-lite_WUGSC_variant_1	TCGA_MC3.TCGA-2H-A9GI-11A-11D-A37F-09.cleaned.bam	12014275456	1dcf1d0ee14cea91b74c9359fb95110c	f431a9f1-a39c-4180-a7e7-d662a4d13127	318a6760-71e3-46d3-a95e-9ea2e338161b	ceaf98f8-517e-457a-bf29-acfe22893d49	0d74c086-8e46-47cf-88ac-2ff68ab51606	2H		2016-01-09	2015-11-14	2016-01-09	Live
_TCGA_MC3	TCGA-2H-A9GJ-01A-11D-A37C-09	ESCA	Esophageal carcinoma	TP	1	DNA	WXS	BI	BI	ILLUMINA	Illumina	GRCh37-lite_WUGSC_variant_1	TCGA_MC3.TCGA-2H-A9GJ-01A-11D-A37C-09.cleaned.bam	11226915735	eea701862328354d13922cf29b64831e	debbaaaa-3e1e-45c4-96b5-cfedd1a195f9	32049ca9-13a0-4177-84ec-3b6b566f034a	ee47cd59-c8d8-4b1e-96db-91c679e4106f	4f4bc0a9-262e-4828-aee8-068378e820bf	2H		2016-01-09	2015-11-14	2016-01-09	Live
_TCGA_MC3	TCGA-2H-A9GJ-11A-11D-A37F-09	ESCA	Esophageal carcinoma	NT	11	DNA	WXS	BI	BI	ILLUMINA	Illumina	GRCh37-lite_WUGSC_variant_1	TCGA_MC3.TCGA-2H-A9GJ-11A-11D-A37F-09.cleaned.bam	11440135030	d64baebb45a61939e1f5dec88b52461d	1841a321-ad73-41e4-846d-27fa03076055	fe847fb1-cca3-4c85-b3a7-4c8d1d11578c	ee47cd59-c8d8-4b1e-96db-91c679e4106f	e8d8f308-2bb5-4bca-be74-bc96f291334d	2H		2016-01-05	2015-11-13	2016-01-05	Live
_TCGA_MC3	TCGA-2H-A9GK-01A-11D-A37C-09	ESCA	Esophageal carcinoma	TP	1	DNA	WXS	BI	BI	ILLUMINA	Illumina	GRCh37-lite_WUGSC_variant_1	TCGA_MC3.TCGA-2H-A9GK-01A-11D-A37C-09.cleaned.bam	9359097870	3f4d87a125eb93a79ac9aa3d74bea968	547b963f-5d78-4c41-9c4d-9fb1a7f9fe7d	ae7e4bef-a699-4444-849d-91415b60763f	61df8a4b-95f8-40ab-a252-d00c4300c290	29ec5cc9-aa8f-4554-9c5b-021e62d3e0a3	2H		2016-01-09	2015-11-13	2016-01-09	Live
_TCGA_MC3	TCGA-2H-A9GK-11A-11D-A37F-09	ESCA	Esophageal carcinoma	NT	11	DNA	WXS	BI	BI	ILLUMINA	Illumina	GRCh37-lite_WUGSC_variant_1	TCGA_MC3.TCGA-2H-A9GK-11A-11D-A37F-09.cleaned.bam	8109626213	052856e0866db1d56ec43d91754f1226	74cf2dc6-09f7-4028-a2d7-fa1bbd66ee3e	4c66b924-401a-40bb-a134-07a35536cf3c	61df8a4b-95f8-40ab-a252-d00c4300c290	ea327f21-9a71-4ef1-a192-aee91041f0f4	2H		2016-01-09	2015-11-13	2016-01-09	Live
_TCGA_MC3	TCGA-2H-A9GL-01A-12D-A37C-09	ESCA	Esophageal carcinoma	TP	1	DNA	WXS	BI	BI	ILLUMINA	Illumina	GRCh37-lite_WUGSC_variant_1	TCGA_MC3.TCGA-2H-A9GL-01A-12D-A37C-09.cleaned.bam	9555509891	9c602b9d559e59fb928593fb5e630e75	7a956b66-44cd-4b49-bf3d-12c53b4ae387	1db6eb36-0c6f-4b1c-9655-f7f60901d286	ab2755d2-5bd9-4e2f-b255-e813afc8d268	ecb30f85-3516-47b4-bbfc-2c5049a6b0b2	2H		2016-01-10	2015-11-13	2016-01-10	Live
_TCGA_MC3	TCGA-2H-A9GL-11A-11D-A37F-09	ESCA	Esophageal carcinoma	NT	11	DNA	WXS	BI	BI	ILLUMINA	Illumina	GRCh37-lite_WUGSC_variant_1	TCGA_MC3.TCGA-2H-A9GL-11A-11D-A37F-09.cleaned.bam	10410674721	c3a5599517859d5c40db07f2688b0ced	ef9aca05-37e8-4a9a-832f-55988ac2ee40	18e2cb0a-6aeb-4f02-8895-3a7155ecda0e	ab2755d2-5bd9-4e2f-b255-e813afc8d268	00dde728-7d0b-4ae0-a571-92183f71a271	2H		2016-01-09	2015-11-14	2016-01-09	Live
_TCGA_MC3	TCGA-2H-A9GM-01A-11D-A37C-09	ESCA	Esophageal carcinoma	TP	1	DNA	WXS	BI	BI	ILLUMINA	Illumina	GRCh37-lite_WUGSC_variant_1	TCGA_MC3.TCGA-2H-A9GM-01A-11D-A37C-09.cleaned.bam	9045130631	2a72b7ea0fd01ceb0b8d43a753750422	b8934b39-3e3b-444f-bc29-5d571f060018	a34b9ac2-6aea-403b-95a2-b8553832709f	6584fa8f-b4f4-4844-a71e-3bfb731ad445	dde76185-e46b-4e63-9072-14322cefaa57	2H		2016-01-10	2015-11-14	2016-01-10	Live
_TCGA_MC3	TCGA-2H-A9GM-11A-11D-A37F-09	ESCA	Esophageal carcinoma	NT	11	DNA	WXS	BI	BI	ILLUMINA	Illumina	GRCh37-lite_WUGSC_variant_1	TCGA_MC3.TCGA-2H-A9GM-11A-11D-A37F-09.cleaned.bam	11357359489	b923ca1a5f2078a20ee656a2d61669bd	7f6d529e-8f46-49ae-aed2-8e6014496ac8	4a408ed5-0855-434c-bb0e-55cd9b0f338b	6584fa8f-b4f4-4844-a71e-3bfb731ad445	08e89211-ca61-439a-bf17-9d60e8ac0744	2H		2016-01-10	2015-11-13	2016-01-10	Live
_TCGA_MC3	TCGA-2H-A9GN-01A-11D-A37C-09	ESCA	Esophageal carcinoma	TP	1	DNA	WXS	BI	BI	ILLUMINA	Illumina	GRCh37-lite_WUGSC_variant_1	TCGA_MC3.TCGA-2H-A9GN-01A-11D-A37C-09.cleaned.bam	9594826076	223b2b5f82e9854097bdc29e52b5b6e7	fb71fd76-2155-4050-8c70-e5620e2b84db	a0ee65e5-b8ae-4ca2-9f7d-c1bf89dcd80d	078dc5f1-d2dc-4408-b785-27703c7813f1	d15d6c42-7176-454b-ab85-d0f9fdd2b4a4	2H		2016-01-10	2015-11-14	2016-01-10	Live
_TCGA_MC3	TCGA-2H-A9GN-11A-11D-A37F-09	ESCA	Esophageal carcinoma	NT	11	DNA	WXS	BI	BI	ILLUMINA	Illumina	GRCh37-lite_WUGSC_variant_1	TCGA_MC3.TCGA-2H-A9GN-11A-11D-A37F-09.cleaned.bam	11053025126	1a78357745fd07011da18352fc6d2b87	ddff50bc-4e11-49c5-b9c1-c141caf4d320	fc594ce0-d420-4d5f-a048-884c5a935e71	078dc5f1-d2dc-4408-b785-27703c7813f1	7f1ca563-15d2-41eb-ac47-3a70abca7f48	2H		2016-01-09	2015-11-14	2016-01-09	Live
_TCGA_MC3	TCGA-2H-A9GO-01A-11D-A37C-09	ESCA	Esophageal carcinoma	TP	1	DNA	WXS	BI	BI	ILLUMINA	Illumina	GRCh37-lite_WUGSC_variant_1	TCGA_MC3.TCGA-2H-A9GO-01A-11D-A37C-09.cleaned.bam	9654447204	67403c802efa7353cd59fd76198fad47	a8ba4008-f20a-4e06-bb05-982287e407f7	7e114d53-ee14-4bbe-a0f6-2ede2813fadf	ca400ea1-3e4e-437e-a54c-446431b741da	6c07cbbb-43a3-479f-ab35-2372f0ee6302	2H		2016-01-10	2015-11-14	2016-01-10	Live
_TCGA_MC3	TCGA-2H-A9GO-11A-11D-A37F-09	ESCA	Esophageal carcinoma	NT	11	DNA	WXS	BI	BI	ILLUMINA	Illumina	GRCh37-lite_WUGSC_variant_1	TCGA_MC3.TCGA-2H-A9GO-11A-11D-A37F-09.cleaned.bam	9959598701	f340e82907c2a0dfd03a7286edde2d27	60a9d5c3-6f17-49a4-8dfb-4368fd47f3e5	871ea69a-5531-48fd-9f16-1918dd96a9e5	ca400ea1-3e4e-437e-a54c-446431b741da	bb2f5d99-396b-4905-bd7c-5b08bee1e149	2H		2016-01-09	2015-11-13	2016-01-09	Live
_TCGA_MC3	TCGA-2H-A9GQ-01A-11D-A37C-09	ESCA	Esophageal carcinoma	TP	1	DNA	WXS	BI	BI	ILLUMINA	Illumina	GRCh37-lite_WUGSC_variant_1	TCGA_MC3.TCGA-2H-A9GQ-01A-11D-A37C-09.cleaned.bam	11397768895	387a7f6e2bccd2349d4f0429a70daa39	8147b8a1-fa5d-4ade-83a7-9d68892f7cb1	25eb1b50-dc9d-4d60-97be-336a33721453	f23794d7-35cc-4550-a03f-8e3cde1a2bcd	2bba6884-c810-4a16-bbe7-db93b5fdee4a	2H		2016-01-10	2015-11-13	2016-01-10	Live
_TCGA_MC3	TCGA-2H-A9GQ-11A-11D-A37F-09	ESCA	Esophageal carcinoma	NT	11	DNA	WXS	BI	BI	ILLUMINA	Illumina	GRCh37-lite_WUGSC_variant_1	TCGA_MC3.TCGA-2H-A9GQ-11A-11D-A37F-09.cleaned.bam	10405190140	3c8004ce745f3dec4a4e5f43eb6fdff1	20c45d6d-733e-4273-8045-b1c1a21745a5	38eb5d2e-28e0-4cb8-94bd-897c952276a4	f23794d7-35cc-4550-a03f-8e3cde1a2bcd	2422a68f-ab29-4136-bb1b-2f4156df3fae	2H		2016-01-10	2015-11-13	2016-01-10	Live
_TCGA_MC3	TCGA-IC-A6RE-01A-11D-A33E-09	ESCA	Esophageal carcinoma	TP	1	DNA	WXS	BI	BI	ILLUMINA	Illumina	GRCh37-lite_WUGSC_variant_1	TCGA_MC3.TCGA-IC-A6RE-01A-11D-A33E-09.cleaned.bam	10805709081	b2f834303678e718bee2139352558575	3c2bb2f4-da92-4ce0-b06d-add0099b6c9a	409bc915-0434-4e4b-b96b-61465c83580a	64aa95b2-ccf7-4bfa-8d4f-98de09f03e71	d9079aae-4d82-434c-a8b6-063593fda33d	IC		2016-01-10	2015-11-13	2016-01-10	Live
_TCGA_MC3	TCGA-IC-A6RE-10A-01D-A33H-09	ESCA	Esophageal carcinoma	NB	10	DNA	WXS	BI	BI	ILLUMINA	Illumina	GRCh37-lite_WUGSC_variant_1	TCGA_MC3.TCGA-IC-A6RE-10A-01D-A33H-09.cleaned.bam	13537218850	e77fcb32ae2a638495449c1dfbdb0b25	63abc4e3-6c48-428e-b1fe-6accba0e92fb	f93260cb-2f87-479b-a13f-1b58e222ed2a	64aa95b2-ccf7-4bfa-8d4f-98de09f03e71	ae3afebc-02e5-4d40-b873-7b4559d3b907	IC		2016-01-09	2015-11-13	2016-01-09	Live
_TCGA_MC3	TCGA-IG-A4QS-01A-11D-A27G-09	ESCA	Esophageal carcinoma	TP	1	DNA	WXS	BI	BI	ILLUMINA	Illumina	GRCh37-lite_WUGSC_variant_1	TCGA_MC3.TCGA-IG-A4QS-01A-11D-A27G-09.cleaned.bam	11042770016	ffab053c89556c441574bc20cd2d3d94	f5e84850-7724-45bc-ac55-1c0582adf59a	a8380cd5-4750-4dc4-a922-41d57d2ecf1d	990c6412-6dc0-4dba-a7c1-5bcb3751b1cc	6844eb62-0bc3-43aa-8c0e-4a1191011500	IG		2016-01-09	2015-11-14	2016-01-09	Live
_TCGA_MC3	TCGA-IG-A4QS-10A-01D-A27G-09	ESCA	Esophageal carcinoma	NB	10	DNA	WXS	BI	BI	ILLUMINA	Illumina	GRCh37-lite_WUGSC_variant_1	TCGA_MC3.TCGA-IG-A4QS-10A-01D-A27G-09.cleaned.bam	8196022002	1f3da02cfe963129271ade3199cf31dd	abd047aa-3bf2-4197-bf75-ec38ac32ed54	1f4ab858-e433-48b0-8984-b2ac05962303	990c6412-6dc0-4dba-a7c1-5bcb3751b1cc	ef4d93ce-6067-42fe-9c7a-a4efe46e59d0	IG		2016-01-10	2015-11-14	2016-01-10	Live
_TCGA_MC3	TCGA-IG-A7DP-01A-31D-A33E-09	ESCA	Esophageal carcinoma	TP	1	DNA	WXS	BI	BI	ILLUMINA	Illumina	GRCh37-lite_WUGSC_variant_1	TCGA_MC3.TCGA-IG-A7DP-01A-31D-A33E-09.cleaned.bam	9001956839	0f93432655b99f86fed022f3d5316b55	e33375e7-7813-41ac-a9a7-02bf12ee05d0	b5a32ec3-2a12-4644-9a15-4659b1c623ef	41b3dd5a-6413-40f5-9721-78cb218567b7	1ede390b-f04e-4865-8f1d-0c151fb78331	IG		2016-01-09	2015-11-14	2016-01-09	Live
_TCGA_MC3	TCGA-IG-A7DP-10A-01D-A33H-09	ESCA	Esophageal carcinoma	NB	10	DNA	WXS	BI	BI	ILLUMINA	Illumina	GRCh37-lite_WUGSC_variant_1	TCGA_MC3.TCGA-IG-A7DP-10A-01D-A33H-09.cleaned.bam	7683838689	4a264986eb4b4490408bdad859243404	ed502add-df43-42ce-a664-01bdba7a1a57	b1a9378f-00d1-4db7-867f-73fe4beff8e6	41b3dd5a-6413-40f5-9721-78cb218567b7	b01eca04-00bd-45ef-8b03-2bd2b75ae4a1	IG		2016-01-09	2015-11-14	2016-01-09	Live
_TCGA_MC3	TCGA-JY-A938-01A-11D-A37C-09	ESCA	Esophageal carcinoma	TP	1	DNA	WXS	BI	BI	ILLUMINA	Illumina	GRCh37-lite_WUGSC_variant_1	TCGA_MC3.TCGA-JY-A938-01A-11D-A37C-09.cleaned.bam	11338492466	3dd5a43ea317925c1edb0cde616c0138	dfb92455-64c5-40ad-b43e-4ac317c96059	1a2ea76a-877a-4f5b-b02d-907af03bd8d9	97394c78-2815-4348-b4c9-df0b3b3d6b5e	37c171ee-6464-4fd0-b3b9-a582957ce9e3	JY		2016-01-09	2015-11-14	2016-01-09	Live
_TCGA_MC3	TCGA-JY-A938-10A-01D-A37F-09	ESCA	Esophageal carcinoma	NB	10	DNA	WXS	BI	BI	ILLUMINA	Illumina	GRCh37-lite_WUGSC_variant_1	TCGA_MC3.TCGA-JY-A938-10A-01D-A37F-09.cleaned.bam	7735255459	201ac8bc02d9dc3f96a387b936c9d6fe	3fa2204c-fcc4-4fb8-acbb-39f68c7b1d6a	e79ed459-4958-47d3-848a-cee4634e978d	97394c78-2815-4348-b4c9-df0b3b3d6b5e	fcf1b2b6-4a1f-4edc-a6d0-fb6cb0180b73	JY		2016-01-10	2015-11-13	2016-01-10	Live
_TCGA_MC3	TCGA-JY-A939-01A-12D-A37C-09	ESCA	Esophageal carcinoma	TP	1	DNA	WXS	BI	BI	ILLUMINA	Illumina	GRCh37-lite_WUGSC_variant_1	TCGA_MC3.TCGA-JY-A939-01A-12D-A37C-09.cleaned.bam	10314652683	ca0c8a116771aff045e5e82e21113490	4f1f87b5-81ce-43de-b71b-f596291bcd68	e215fdc7-0015-459e-915c-b51c6b2106e4	0ee03772-f38c-43c1-8484-3c4cb8459468	915b1b21-c66e-486f-af76-551e130ad89e	JY		2016-01-09	2015-11-13	2016-01-09	Live
_TCGA_MC3	TCGA-JY-A939-10A-01D-A37F-09	ESCA	Esophageal carcinoma	NB	10	DNA	WXS	BI	BI	ILLUMINA	Illumina	GRCh37-lite_WUGSC_variant_1	TCGA_MC3.TCGA-JY-A939-10A-01D-A37F-09.cleaned.bam	11361607950	89b2f5e4184a526975545abcc28edf30	d1c01b35-17fc-4fe6-8b5a-14ff1a693896	7efc7e5e-31ae-45cd-a03a-936dd92b52ef	0ee03772-f38c-43c1-8484-3c4cb8459468	18ebb3fc-90c7-4cdd-99c4-d8222c5a00b4	JY		2016-01-09	2015-11-14	2016-01-09	Live
_TCGA_MC3	TCGA-JY-A93C-01A-11D-A387-09	ESCA	Esophageal carcinoma	TP	1	DNA	WXS	BI	BI	ILLUMINA	Illumina	GRCh37-lite_WUGSC_variant_1	TCGA_MC3.TCGA-JY-A93C-01A-11D-A387-09.cleaned.bam	10793751827	dd92a8b72a106be3eac4a4698db82945	bcb150d3-883e-4ae3-882f-baa36743c01a	e330a3a7-6be8-48b5-bb3c-1e4d1b75a6a6	bcab5381-c037-4723-904e-d01ea386b61e	56e9e53a-431a-4cf5-b39e-0c972550ba4e	JY		2016-01-10	2015-11-14	2016-01-10	Live
_TCGA_MC3	TCGA-JY-A93C-10A-01D-A38A-09	ESCA	Esophageal carcinoma	NB	10	DNA	WXS	BI	BI	ILLUMINA	Illumina	GRCh37-lite_WUGSC_variant_1	TCGA_MC3.TCGA-JY-A93C-10A-01D-A38A-09.cleaned.bam	13976700491	9ae850f07bdd9c85dd622641bf6c4b8b	57858b49-25f1-4166-8dd7-286fd6c1156b	4966dbe0-8508-4888-8d41-4909e3a71c98	bcab5381-c037-4723-904e-d01ea386b61e	b0849f2c-bf53-482e-97c1-0579fb1282d8	JY		2016-01-09	2015-11-13	2016-01-09	Live
_TCGA_MC3	TCGA-JY-A93D-01A-11D-A387-09	ESCA	Esophageal carcinoma	TP	1	DNA	WXS	BI	BI	ILLUMINA	Illumina	GRCh37-lite_WUGSC_variant_1	TCGA_MC3.TCGA-JY-A93D-01A-11D-A387-09.cleaned.bam	10585292296	f59837ab0593ca26a4bcea4dc2efbfb6	f006b3cb-5a75-4fcc-96f1-009b7b50b89b	47f5b536-9d6f-4d88-a50c-c21574548e75	7cd5ace2-d340-487e-beb2-1b576f6d751d	aa1446f4-5e97-48b2-b963-64af4e80c636	JY		2016-01-09	2015-11-14	2016-01-09	Live
_TCGA_MC3	TCGA-JY-A93D-10A-01D-A38A-09	ESCA	Esophageal carcinoma	NB	10	DNA	WXS	BI	BI	ILLUMINA	Illumina	GRCh37-lite_WUGSC_variant_1	TCGA_MC3.TCGA-JY-A93D-10A-01D-A38A-09.cleaned.bam	11830135098	dc1e2f17225b8f79f9d0ae779cb07511	677d5dfd-e860-478c-878b-73d67d1ed707	da2df177-c57c-4de1-882c-07f7a1b1c4db	7cd5ace2-d340-487e-beb2-1b576f6d751d	5c058a14-871f-41b2-9898-718b0fade0fb	JY		2016-01-09	2015-11-13	2016-01-09	Live
_TCGA_MC3	TCGA-JY-A93E-01A-11D-A37C-09	ESCA	Esophageal carcinoma	TP	1	DNA	WXS	BI	BI	ILLUMINA	Illumina	GRCh37-lite_WUGSC_variant_1	TCGA_MC3.TCGA-JY-A93E-01A-11D-A37C-09.cleaned.bam	9981318282	4917db672faf48b5761e242455608938	43243566-e771-46a3-ad64-83447a452f6f	b01013cd-8e6d-48c4-8e7d-04f225494136	50f15b12-4dc4-403f-94b0-9d121306ee30	774ce94c-2872-47cd-afd5-3885489367d1	JY		2016-01-08	2015-11-13	2016-01-08	Live
_TCGA_MC3	TCGA-JY-A93E-10A-01D-A37F-09	ESCA	Esophageal carcinoma	NB	10	DNA	WXS	BI	BI	ILLUMINA	Illumina	GRCh37-lite_WUGSC_variant_1	TCGA_MC3.TCGA-JY-A93E-10A-01D-A37F-09.cleaned.bam	14147967499	a6f4eeebb80ab3c92e4a9223bacee10e	dccc7275-34b7-4466-8d7b-a13a17bf38f2	4d76ceba-e50b-4887-9978-89db3736dbf5	50f15b12-4dc4-403f-94b0-9d121306ee30	8fd769c2-45ea-445b-8476-d088f4bd88ab	JY		2016-01-09	2015-11-14	2016-01-09	Live
_TCGA_MC3	TCGA-L5-A43E-01A-11D-A247-09	ESCA	Esophageal carcinoma	TP	1	DNA	WXS	BI	BI	ILLUMINA	Illumina	GRCh37-lite_WUGSC_variant_1	TCGA_MC3.TCGA-L5-A43E-01A-11D-A247-09.cleaned.bam	5875692568	c8450eb617a4ed75d778184cfa4588ed	bc82df15-8796-4ae2-848f-6945a3022113	da409ed9-280e-4463-b1a5-34baa26ea304	6969fe5a-5993-48e5-95c5-c5c7d3d08205	5c8f603a-b8d3-407c-8e74-559c5f8c4d0e	L5		2016-01-10	2015-11-14	2016-01-10	Live
_TCGA_MC3	TCGA-L5-A43E-10A-01D-A247-09	ESCA	Esophageal carcinoma	NB	10	DNA	WXS	BI	BI	ILLUMINA	Illumina	GRCh37-lite_WUGSC_variant_1	TCGA_MC3.TCGA-L5-A43E-10A-01D-A247-09.cleaned.bam	10329243622	deef23b65d05494066d4ffcdc892174c	33841719-7eef-4b6a-9c2a-d23200eda824	6f00c9db-539a-4d31-86d7-86fd02d2b135	6969fe5a-5993-48e5-95c5-c5c7d3d08205	0ea6822b-8940-422a-bb35-6714b8ee4d6b	L5		2016-01-10	2015-11-13	2016-01-10	Live
_TCGA_MC3	TCGA-L5-A43I-01A-11D-A247-09	ESCA	Esophageal carcinoma	TP	1	DNA	WXS	BI	BI	ILLUMINA	Illumina	GRCh37-lite_WUGSC_variant_1	TCGA_MC3.TCGA-L5-A43I-01A-11D-A247-09.cleaned.bam	12149721526	1fc7438a8a9f73b022dc07eccc0b2ab7	5ce82dbe-3ed3-4981-ad3b-c763603cbae0	635a8384-40d5-4c35-9158-dae828f2e500	22ee75e0-5d61-41f4-aacd-b4e09c70d2c3	210b53eb-2664-4e0e-a00b-a24838804726	L5		2016-01-09	2015-11-13	2016-01-09	Live
_TCGA_MC3	TCGA-L5-A43I-11A-11D-A247-09	ESCA	Esophageal carcinoma	NT	11	DNA	WXS	BI	BI	ILLUMINA	Illumina	GRCh37-lite_WUGSC_variant_1	TCGA_MC3.TCGA-L5-A43I-11A-11D-A247-09.cleaned.bam	8523763545	2e1344aa6b01b359f1437582058d94df	b23d5b15-189a-4237-a3d3-7ef3bba0fdc8	93b3f33a-3f0b-4e16-9f0f-16370129bfe6	22ee75e0-5d61-41f4-aacd-b4e09c70d2c3	c6347711-a7b8-4195-b25c-9eb58822989b	L5		2016-01-10	2015-11-14	2016-01-10	Live
_TCGA_MC3	TCGA-L5-A43M-01A-11D-A247-09	ESCA	Esophageal carcinoma	TP	1	DNA	WXS	BI	BI	ILLUMINA	Illumina	GRCh37-lite_WUGSC_variant_1	TCGA_MC3.TCGA-L5-A43M-01A-11D-A247-09.cleaned.bam	7295246506	e123ac7df9b34ab585b5c551eb6584d6	84eb8d23-21ab-4483-becc-dcb769b77ddf	a5c13439-c890-4471-a0c8-f2045cad7ca1	29da08f4-c9e2-4e7a-9733-b4ec5b9c5f13	aeec137a-e929-439c-b7e7-33943cffb642	L5		2016-01-05	2015-11-13	2016-01-05	Live
_TCGA_MC3	TCGA-L5-A43M-11A-11D-A247-09	ESCA	Esophageal carcinoma	NT	11	DNA	WXS	BI	BI	ILLUMINA	Illumina	GRCh37-lite_WUGSC_variant_1	TCGA_MC3.TCGA-L5-A43M-11A-11D-A247-09.cleaned.bam	12054309656	9f4dace2c617bcb30cdd6efb957732cb	bdae4b03-c977-424c-97f6-e3cb40184280	8fe2df9d-573d-4432-b47e-a608df7c0f4f	29da08f4-c9e2-4e7a-9733-b4ec5b9c5f13	264fe136-5f49-47fc-8a47-c932b9193e16	L5		2016-01-10	2015-11-14	2016-01-10	Live
_TCGA_MC3	TCGA-L5-A4OE-01A-11D-A27G-09	ESCA	Esophageal carcinoma	TP	1	DNA	WXS	BI	BI	ILLUMINA	Illumina	GRCh37-lite_WUGSC_variant_1	TCGA_MC3.TCGA-L5-A4OE-01A-11D-A27G-09.cleaned.bam	8239369401	06a844d4a45ecc4343d1c0c354203be6	84424667-a211-4841-94b2-8fa3a5a52c16	a5e93d5d-1a31-4968-ba2f-9a5aea90c8f5	0a466142-c513-4257-85d4-4bd7cfd0ef29	bd8cadb2-1382-4bf5-a68f-c5a71837fe95	L5		2016-01-05	2015-11-13	2016-01-05	Live
_TCGA_MC3	TCGA-L5-A4OE-11A-11D-A27G-09	ESCA	Esophageal carcinoma	NT	11	DNA	WXS	BI	BI	ILLUMINA	Illumina	GRCh37-lite_WUGSC_variant_1	TCGA_MC3.TCGA-L5-A4OE-11A-11D-A27G-09.cleaned.bam	11078321406	b3dfa2aa739f6ef5a4f51bf557ce423b	725f9081-85b2-4858-b7e6-bd3b65ea7764	f5a7b9b7-93ee-4402-bdbb-f582ed0568b5	0a466142-c513-4257-85d4-4bd7cfd0ef29	ab5fb3e7-5ece-4713-93bd-589b873e7c07	L5		2016-01-09	2015-11-13	2016-01-09	Live
_TCGA_MC3	TCGA-L5-A4OF-01A-11D-A27G-09	ESCA	Esophageal carcinoma	TP	1	DNA	WXS	BI	BI	ILLUMINA	Illumina	GRCh37-lite_WUGSC_variant_1	TCGA_MC3.TCGA-L5-A4OF-01A-11D-A27G-09.cleaned.bam	10577270037	2e551c79a45a3ca916960f2b6e6c447c	bfa7cc76-80a4-4813-ae6f-10fb2ce23945	f932dd2c-eac3-40b3-9c43-387b8965d65d	0c78b1b5-f480-45ad-a253-19297bc886b4	b11f1bf7-3546-4f3c-872f-a4a910d910e7	L5		2016-01-10	2015-11-14	2016-01-10	Live
_TCGA_MC3	TCGA-L5-A4OF-11A-12D-A27G-09	ESCA	Esophageal carcinoma	NT	11	DNA	WXS	BI	BI	ILLUMINA	Illumina	GRCh37-lite_WUGSC_variant_1	TCGA_MC3.TCGA-L5-A4OF-11A-12D-A27G-09.cleaned.bam	9509667721	b61997dd13a3f49aa04d47596bf7cdda	a61212b3-6a1d-4041-a017-c12a1838305b	5c706022-8e43-463a-b161-f6687b4ba88a	0c78b1b5-f480-45ad-a253-19297bc886b4	8941fc42-90af-46d6-b1ef-e18fcb957bcf	L5		2016-01-10	2015-11-13	2016-01-10	Live
_TCGA_MC3	TCGA-L5-A4OH-01A-11D-A27G-09	ESCA	Esophageal carcinoma	TP	1	DNA	WXS	BI	BI	ILLUMINA	Illumina	GRCh37-lite_WUGSC_variant_1	TCGA_MC3.TCGA-L5-A4OH-01A-11D-A27G-09.cleaned.bam	7887533917	3260f10e1ae4bf6089d780a76f2be6c8	5e896a17-8e40-4c41-b2cd-2b8e60d5dd58	a2f43d43-ede2-4e61-92a5-65c708c460f0	3fa7fc16-49da-4bf6-90c4-74df5cf68b65	4029f7ba-1d2d-49b8-a37b-4d4a5d0acb79	L5		2016-01-09	2015-11-13	2016-01-09	Live
_TCGA_MC3	TCGA-L5-A4OH-11A-11D-A27G-09	ESCA	Esophageal carcinoma	NT	11	DNA	WXS	BI	BI	ILLUMINA	Illumina	GRCh37-lite_WUGSC_variant_1	TCGA_MC3.TCGA-L5-A4OH-11A-11D-A27G-09.cleaned.bam	9887741064	0929bdbc3a32556f2ff2a8f3ac88c09c	cb5731a1-a3a7-4f04-9dfa-83dca68c8de0	4cef956a-252e-480d-a8ee-a8c56dda0e61	3fa7fc16-49da-4bf6-90c4-74df5cf68b65	eb31c2a9-a3f5-41fb-889d-3d6a0c2c33e2	L5		2016-01-09	2015-11-14	2016-01-09	Live
_TCGA_MC3	TCGA-L5-A4ON-01A-11D-A27G-09	ESCA	Esophageal carcinoma	TP	1	DNA	WXS	BI	BI	ILLUMINA	Illumina	GRCh37-lite_WUGSC_variant_1	TCGA_MC3.TCGA-L5-A4ON-01A-11D-A27G-09.cleaned.bam	10404767959	6032ea6d1272d1ca2b8c207f3fbd4ef8	94cf247b-e50b-4924-a120-33a6f787f56e	5037c10c-48fe-4a49-9a26-2f0d2ebac3f5	caba34f2-3877-48ca-9fbc-665c3960f574	b801a0d7-09e8-48d8-9c8e-c6d52767f7c1	L5		2016-01-05	2015-11-13	2016-01-05	Live
_TCGA_MC3	TCGA-L5-A4ON-11A-21D-A27G-09	ESCA	Esophageal carcinoma	NT	11	DNA	WXS	BI	BI	ILLUMINA	Illumina	GRCh37-lite_WUGSC_variant_1	TCGA_MC3.TCGA-L5-A4ON-11A-21D-A27G-09.cleaned.bam	10216187795	2ab4b2d87738b859fa32cb586e7fb937	056dc1f8-139b-4c1e-be32-a15787de2e0d	05dd77a6-c3a2-44e5-b6aa-a69f9a88ffc1	caba34f2-3877-48ca-9fbc-665c3960f574	a7e0bbb4-1a9e-4ef3-bac9-6e674cbf133d	L5		2016-01-05	2015-11-13	2016-01-05	Live
_TCGA_MC3	TCGA-L5-A4OO-01A-11D-A27G-09	ESCA	Esophageal carcinoma	TP	1	DNA	WXS	BI	BI	ILLUMINA	Illumina	GRCh37-lite_WUGSC_variant_1	TCGA_MC3.TCGA-L5-A4OO-01A-11D-A27G-09.cleaned.bam	11203884060	6f7954f79e82d80bbb042162b6221373	0c5be98a-a0f2-436f-a8f5-44ad84ca266c	5b1ad04c-dea2-4b4e-a5ec-40572126c885	53990b20-16bd-4792-a4ca-4fd411c841f4	bc5f0813-0c0b-4bb1-9659-affd6513a5be	L5		2016-01-05	2015-11-13	2016-01-05	Live
_TCGA_MC3	TCGA-L5-A4OO-11A-12D-A27G-09	ESCA	Esophageal carcinoma	NT	11	DNA	WXS	BI	BI	ILLUMINA	Illumina	GRCh37-lite_WUGSC_variant_1	TCGA_MC3.TCGA-L5-A4OO-11A-12D-A27G-09.cleaned.bam	10679093978	ed011f761213330967c9cd2902136470	040c1ae8-97d8-4c27-8281-82c9e3b01824	954881bf-dc65-418e-8862-1d327c701757	53990b20-16bd-4792-a4ca-4fd411c841f4	6099631a-406e-4cd7-adaa-9a10e736e047	L5		2016-01-05	2015-11-13	2016-01-05	Live
_TCGA_MC3	TCGA-L5-A4OP-01A-11D-A27G-09	ESCA	Esophageal carcinoma	TP	1	DNA	WXS	BI	BI	ILLUMINA	Illumina	GRCh37-lite_WUGSC_variant_1	TCGA_MC3.TCGA-L5-A4OP-01A-11D-A27G-09.cleaned.bam	9227685640	02bba932f40e1c8b883f90cb2c8dfa56	bb3b5778-b172-4d61-b4b2-a76b0cdd356f	bba70246-cc50-48cf-af2a-4e725334d2a4	97031483-1185-41d6-9722-0a03b63caa19	ba02d5b4-9ca9-4455-81d4-e5f2c8c0df74	L5		2016-01-10	2015-11-14	2016-01-10	Live
_TCGA_MC3	TCGA-L5-A4OP-11A-11D-A27G-09	ESCA	Esophageal carcinoma	NT	11	DNA	WXS	BI	BI	ILLUMINA	Illumina	GRCh37-lite_WUGSC_variant_1	TCGA_MC3.TCGA-L5-A4OP-11A-11D-A27G-09.cleaned.bam	11060906486	c780ff521a82aa06773d025e80f2ed53	64790f99-09da-48a5-bd3c-831e4343113c	ebf1e76d-bce2-4ee7-ab3c-6b004e11303d	97031483-1185-41d6-9722-0a03b63caa19	81e97df8-7363-46b0-8150-d1993e54f8cf	L5		2016-01-09	2015-11-13	2016-01-09	Live
_TCGA_MC3	TCGA-L5-A4OQ-01A-11D-A27G-09	ESCA	Esophageal carcinoma	TP	1	DNA	WXS	BI	BI	ILLUMINA	Illumina	GRCh37-lite_WUGSC_variant_1	TCGA_MC3.TCGA-L5-A4OQ-01A-11D-A27G-09.cleaned.bam	7919003089	dfbeb4d01976ebf367ba339e7b7a6b0e	4ca10ecb-b622-4043-8ae0-ea18054c170b	ef228907-c929-4e96-b91e-016838b393da	5530590b-8b5e-43a4-b2ca-877bfc6107f3	fa999248-4f5d-4dc3-857b-a6bfd8ac9d28	L5		2016-01-09	2015-11-13	2016-01-09	Live
_TCGA_MC3	TCGA-L5-A4OQ-11A-12D-A27G-09	ESCA	Esophageal carcinoma	NT	11	DNA	WXS	BI	BI	ILLUMINA	Illumina	GRCh37-lite_WUGSC_variant_1	TCGA_MC3.TCGA-L5-A4OQ-11A-12D-A27G-09.cleaned.bam	8747769717	2454a9dedf435bc7981ee1be103d3ff6	0645a6c5-02cf-40e7-9d74-d2e049b18f91	deb263ba-4437-4d37-bde6-67d28cff9bf3	5530590b-8b5e-43a4-b2ca-877bfc6107f3	1e703f43-c1dc-453c-9eb7-bf50e0c1c756	L5		2016-01-05	2015-11-13	2016-01-05	Live
_TCGA_MC3	TCGA-L5-A4OR-01A-11D-A27G-09	ESCA	Esophageal carcinoma	TP	1	DNA	WXS	BI	BI	ILLUMINA	Illumina	GRCh37-lite_WUGSC_variant_1	TCGA_MC3.TCGA-L5-A4OR-01A-11D-A27G-09.cleaned.bam	9610169842	091fea7ec6f73bb2af74cfdbf9563efe	80388ebf-db56-4164-8ab7-73500f86dd4e	7aeafb55-1cdd-4496-83c4-1a7360effc90	09eacbfd-3f4a-4d2b-b7a7-c021535e2981	7da8e467-c347-4c47-9e2d-aa46840b5cd5	L5		2016-01-10	2015-11-13	2016-01-10	Live
_TCGA_MC3	TCGA-L5-A4OR-11A-11D-A27G-09	ESCA	Esophageal carcinoma	NT	11	DNA	WXS	BI	BI	ILLUMINA	Illumina	GRCh37-lite_WUGSC_variant_1	TCGA_MC3.TCGA-L5-A4OR-11A-11D-A27G-09.cleaned.bam	7900692063	108744310fedff7e51ef31dd41cf22f1	e1c6528d-b54a-4426-9a2f-fd14fa63650f	bdf32094-4e16-4cea-906e-c047bf493e06	09eacbfd-3f4a-4d2b-b7a7-c021535e2981	29773d2b-78dd-4bb2-b44b-a02653783773	L5		2016-01-09	2015-11-14	2016-01-09	Live
_TCGA_MC3	TCGA-L5-A4OS-01A-11D-A28B-09	ESCA	Esophageal carcinoma	TP	1	DNA	WXS	BI	BI	ILLUMINA	Illumina	GRCh37-lite_WUGSC_variant_1	TCGA_MC3.TCGA-L5-A4OS-01A-11D-A28B-09.cleaned.bam	12698281513	c4ba655576941ac40269c58034645ca8	0a78d220-bc0f-42fa-a9d7-a43dd3178cfa	e119c5d2-fdd0-4a8a-a6ce-3c68f3dbca52	d5ac647f-0c6d-40d7-87a8-faa1cc968c82	8734680b-ca7b-49f4-a539-0182b45454f3	L5		2016-01-05	2015-11-13	2016-01-05	Live
_TCGA_MC3	TCGA-L5-A4OS-11A-11D-A28E-09	ESCA	Esophageal carcinoma	NT	11	DNA	WXS	BI	BI	ILLUMINA	Illumina	GRCh37-lite_WUGSC_variant_1	TCGA_MC3.TCGA-L5-A4OS-11A-11D-A28E-09.cleaned.bam	10817760500	7b3ef3efa6317a1166eb1ceefcc2837d	e00ff5b8-1288-462f-ad15-8583c87abb0c	ecbcc636-eb77-4e8b-8759-082bec11dc34	d5ac647f-0c6d-40d7-87a8-faa1cc968c82	feeb1de4-55ba-4a18-a8b8-117063525780	L5		2016-01-09	2015-11-14	2016-01-09	Live
_TCGA_MC3	TCGA-L5-A4OT-01A-11D-A28B-09	ESCA	Esophageal carcinoma	TP	1	DNA	WXS	BI	BI	ILLUMINA	Illumina	GRCh37-lite_WUGSC_variant_1	TCGA_MC3.TCGA-L5-A4OT-01A-11D-A28B-09.cleaned.bam	11803289697	4db6ba7e585adba0e941cf4a4c84ff48	09239d4b-10d7-47fc-b7db-155c5793429d	2c72cd7c-a75c-4cec-b906-195a719b282a	9559f579-5d9a-4c96-9836-8a039d394795	6671c9b7-5445-40f1-adb6-fcc8bad25301	L5		2016-01-05	2015-11-13	2016-01-05	Live
_TCGA_MC3	TCGA-L5-A4OT-11A-11D-A28E-09	ESCA	Esophageal carcinoma	NT	11	DNA	WXS	BI	BI	ILLUMINA	Illumina	GRCh37-lite_WUGSC_variant_1	TCGA_MC3.TCGA-L5-A4OT-11A-11D-A28E-09.cleaned.bam	9760598341	7a4d575e0fb45cb7f37701ff60732223	40b59672-841f-4c4d-911e-39b5ae5d4e6e	eb5fbbea-f23a-43fa-9799-e24846ff415b	9559f579-5d9a-4c96-9836-8a039d394795	1acc1158-82f7-4dfd-8dd3-400c3b050482	L5		2016-01-08	2015-11-13	2016-01-08	Live
_TCGA_MC3	TCGA-L5-A4OU-01A-11D-A28B-09	ESCA	Esophageal carcinoma	TP	1	DNA	WXS	BI	BI	ILLUMINA	Illumina	GRCh37-lite_WUGSC_variant_1	TCGA_MC3.TCGA-L5-A4OU-01A-11D-A28B-09.cleaned.bam	11637758474	8e3b7c9618a40ff7cb9fd9e71217b376	667348b6-a65c-4faa-9960-a9325c43820e	c810202c-4f14-44fd-a6bd-9444a3e129d2	ae6c307a-ca04-4618-b270-e8641afd1daa	715e82d6-e2ae-481f-8570-0384bc3f9cc8	L5		2016-01-09	2015-11-13	2016-01-09	Live
_TCGA_MC3	TCGA-L5-A4OU-11A-11D-A28E-09	ESCA	Esophageal carcinoma	NT	11	DNA	WXS	BI	BI	ILLUMINA	Illumina	GRCh37-lite_WUGSC_variant_1	TCGA_MC3.TCGA-L5-A4OU-11A-11D-A28E-09.cleaned.bam	11175226399	82b823bb75b4f39f82ebb1305883d08b	2130fc46-7315-414a-be3b-6c22b2d1b67b	4193b59f-a175-4ab2-844b-1975c5563fbc	ae6c307a-ca04-4618-b270-e8641afd1daa	db0a3914-c4a1-43f0-83a7-b97b689b6181	L5		2016-01-10	2015-11-13	2016-01-10	Live
_TCGA_MC3	TCGA-L5-A88T-01A-11D-A351-09	ESCA	Esophageal carcinoma	TP	1	DNA	WXS	BI	BI	ILLUMINA	Illumina	GRCh37-lite_WUGSC_variant_1	TCGA_MC3.TCGA-L5-A88T-01A-11D-A351-09.cleaned.bam	12448278603	59681d4eb3726ff6b43e4f52c7ede6cf	a0d0975e-9eef-41d9-881c-434371bfa9fd	0c0de631-e459-4b8a-9a6d-12ef96cd4db6	6826bcdd-24a4-4dd1-9fab-201cf774e166	9c6a272a-49ed-4415-921d-664088a76e81	L5		2016-01-10	2015-11-13	2016-01-10	Live
_TCGA_MC3	TCGA-L5-A88T-11A-11D-A351-09	ESCA	Esophageal carcinoma	NT	11	DNA	WXS	BI	BI	ILLUMINA	Illumina	GRCh37-lite_WUGSC_variant_1	TCGA_MC3.TCGA-L5-A88T-11A-11D-A351-09.cleaned.bam	12601533284	b12d481e0243bb788304cb7a5d1bde30	99ec0535-0cf8-4b87-bfa4-e0982064d10e	568152ed-685a-4d60-b2aa-bd470368a875	6826bcdd-24a4-4dd1-9fab-201cf774e166	46753e70-3d3c-4b71-af93-f30457a6ecf1	L5		2016-01-05	2015-11-13	2016-01-05	Live
_TCGA_MC3	TCGA-L5-A88Y-01A-11D-A351-09	ESCA	Esophageal carcinoma	TP	1	DNA	WXS	BI	BI	ILLUMINA	Illumina	GRCh37-lite_WUGSC_variant_1	TCGA_MC3.TCGA-L5-A88Y-01A-11D-A351-09.cleaned.bam	10809334196	73a44b09cd36b36831d82ed1a9c5f875	4a3a79ea-16a5-40b6-bc38-11f05e267868	a7f776b7-6084-4cc7-9f51-d142e12da180	fd43a93a-a26d-427b-be04-466630f3d949	0c13d508-523c-451e-b26e-8486386c17cb	L5		2016-01-09	2015-11-13	2016-01-09	Live
_TCGA_MC3	TCGA-L5-A88Y-11A-11D-A351-09	ESCA	Esophageal carcinoma	NT	11	DNA	WXS	BI	BI	ILLUMINA	Illumina	GRCh37-lite_WUGSC_variant_1	TCGA_MC3.TCGA-L5-A88Y-11A-11D-A351-09.cleaned.bam	8729088034	0ac8ac1bdedd7c744a52656eb6c4c460	75e1918c-7e84-4a26-868b-dcab17ed1f01	90570d8c-57d8-430a-bf1e-38b4365fc803	fd43a93a-a26d-427b-be04-466630f3d949	030291f8-bf99-404d-8682-773dfec020f9	L5		2016-01-09	2015-11-13	2016-01-09	Live
_TCGA_MC3	TCGA-L5-A891-01A-11D-A36J-09	ESCA	Esophageal carcinoma	TP	1	DNA	WXS	BI	BI	ILLUMINA	Illumina	GRCh37-lite_WUGSC_variant_1	TCGA_MC3.TCGA-L5-A891-01A-11D-A36J-09.cleaned.bam	11024934948	53756b0c0515ec62697564c452043c32	10bdcedd-e411-4589-91e0-40096610e60f	207ea57e-655d-4008-81e3-27fa7b2b1ff6	f28f37a0-8e24-4a36-90f0-83cf5a27be10	5a565170-727c-4398-ac9a-2ad3b7688760	L5		2016-01-05	2015-11-13	2016-01-05	Live
_TCGA_MC3	TCGA-L5-A891-11A-21D-A36M-09	ESCA	Esophageal carcinoma	NT	11	DNA	WXS	BI	BI	ILLUMINA	Illumina	GRCh37-lite_WUGSC_variant_1	TCGA_MC3.TCGA-L5-A891-11A-21D-A36M-09.cleaned.bam	13237845855	44ce475847970fa2415cdedab7727326	bc727454-0dfd-4149-9e85-666adfacc028	b224c840-9566-4aa5-9f0d-7386909da464	f28f37a0-8e24-4a36-90f0-83cf5a27be10	7110bdac-0d52-4e69-bfc0-d6094129556d	L5		2016-01-10	2015-11-14	2016-01-10	Live
_TCGA_MC3	TCGA-L5-A893-01A-11D-A36J-09	ESCA	Esophageal carcinoma	TP	1	DNA	WXS	BI	BI	ILLUMINA	Illumina	GRCh37-lite_WUGSC_variant_1	TCGA_MC3.TCGA-L5-A893-01A-11D-A36J-09.cleaned.bam	10700265336	e4247b04f5ff90b5c78bc32ae9f8776b	d617719c-fe0f-46de-bba4-c6fd6410ccbc	814014d1-4227-42ae-acea-0a97cd792ff3	fb777a96-2e24-4b60-9c7e-9d5dc3e7f35a	7e28806b-f0f8-4f9a-a185-9c17a794ad1b	L5		2016-01-09	2015-11-14	2016-01-09	Live
_TCGA_MC3	TCGA-L5-A893-11A-21D-A36M-09	ESCA	Esophageal carcinoma	NT	11	DNA	WXS	BI	BI	ILLUMINA	Illumina	GRCh37-lite_WUGSC_variant_1	TCGA_MC3.TCGA-L5-A893-11A-21D-A36M-09.cleaned.bam	11503060703	d64e3f48f5ee10385916949d992b2e01	ecf5019c-c603-47ec-b040-181ebd629823	84ca4bf4-8d3c-42c4-8374-4fd8f95f30f6	fb777a96-2e24-4b60-9c7e-9d5dc3e7f35a	03e27567-6dc6-46ad-9952-4434bc022094	L5		2016-01-09	2015-11-14	2016-01-09	Live
_TCGA_MC3	TCGA-L5-A8NF-01A-11D-A37C-09	ESCA	Esophageal carcinoma	TP	1	DNA	WXS	BI	BI	ILLUMINA	Illumina	GRCh37-lite_WUGSC_variant_1	TCGA_MC3.TCGA-L5-A8NF-01A-11D-A37C-09.cleaned.bam	9137199289	3d377fc3b7a09d08719cfedeacb1ecc5	b43038e9-30d5-4bf2-b9a0-23101bd5766b	344221f6-4b8a-46e4-885b-b2e2205529f2	df78950c-198d-4afc-a81e-8cfa4dea0abd	c5bfe9a0-c788-4c19-943b-6fa77d75b765	L5		2016-01-10	2015-11-14	2016-01-10	Live
_TCGA_MC3	TCGA-L5-A8NF-11A-11D-A37F-09	ESCA	Esophageal carcinoma	NT	11	DNA	WXS	BI	BI	ILLUMINA	Illumina	GRCh37-lite_WUGSC_variant_1	TCGA_MC3.TCGA-L5-A8NF-11A-11D-A37F-09.cleaned.bam	8627135032	bad1a17ef9520377538b3566451e84fa	2129a893-9451-4c86-a294-abe25e0c892e	6c3798fb-7b20-4c5c-9d02-492c8d972ec2	df78950c-198d-4afc-a81e-8cfa4dea0abd	55329739-ea09-44cc-b0e8-1b5e6504f6e6	L5		2016-01-10	2015-11-13	2016-01-10	Live
_TCGA_MC3	TCGA-L5-A8NG-01A-11D-A37C-09	ESCA	Esophageal carcinoma	TP	1	DNA	WXS	BI	BI	ILLUMINA	Illumina	GRCh37-lite_WUGSC_variant_1	TCGA_MC3.TCGA-L5-A8NG-01A-11D-A37C-09.cleaned.bam	5929060406	e58a1ac90fffff107ebf7bb92340a909	01e6bb77-cc72-41e7-b5b9-46b1a2bab52c	c63e7bd8-4fcd-42af-9df4-5403e90653ae	81be56da-bea2-426b-9576-950a909cc153	394d8e73-2f89-48a2-840b-8dbbf021ec3d	L5		2016-01-05	2015-11-13	2016-01-05	Live
_TCGA_MC3	TCGA-L5-A8NG-11A-11D-A37F-09	ESCA	Esophageal carcinoma	NT	11	DNA	WXS	BI	BI	ILLUMINA	Illumina	GRCh37-lite_WUGSC_variant_1	TCGA_MC3.TCGA-L5-A8NG-11A-11D-A37F-09.cleaned.bam	11652351286	e1206ab73a621356b188a43942068ae9	0566d584-64c8-41b1-8f48-71bca345df78	ba900120-b0b0-4733-8a20-d6f83a03b0d0	81be56da-bea2-426b-9576-950a909cc153	fc88f300-b7bb-4a45-ac45-c08bdaf5ce7a	L5		2016-01-05	2015-11-13	2016-01-05	Live
_TCGA_MC3	TCGA-L5-A8NH-01A-11D-A37C-09	ESCA	Esophageal carcinoma	TP	1	DNA	WXS	BI	BI	ILLUMINA	Illumina	GRCh37-lite_WUGSC_variant_1	TCGA_MC3.TCGA-L5-A8NH-01A-11D-A37C-09.cleaned.bam	8790665363	40b828d406de32c671e5f29c7af947b5	cbc029c8-04dd-4b96-8bd6-b056e2b24b3f	4eeafbb8-0bb7-43f2-8095-6dcd260ba5f8	5af0e222-3dc8-400b-ba61-2225921f2fd3	7d82d2b8-85e1-4959-b440-d4c4cf2fbbb4	L5		2016-01-09	2015-11-14	2016-01-09	Live
_TCGA_MC3	TCGA-L5-A8NH-11A-11D-A37F-09	ESCA	Esophageal carcinoma	NT	11	DNA	WXS	BI	BI	ILLUMINA	Illumina	GRCh37-lite_WUGSC_variant_1	TCGA_MC3.TCGA-L5-A8NH-11A-11D-A37F-09.cleaned.bam	10708669848	1cb1a1c8d6fbba65cc5194aee877e3c7	a0490b5d-e12b-4a63-8cd9-be9fb6801e5e	ddee75f6-4848-4756-b16c-c467cf1cb918	5af0e222-3dc8-400b-ba61-2225921f2fd3	f3c67dfe-4165-4231-a4ad-61a3719d5749	L5		2016-01-10	2015-11-13	2016-01-10	Live
_TCGA_MC3	TCGA-L5-A8NI-01A-11D-A37C-09	ESCA	Esophageal carcinoma	TP	1	DNA	WXS	BI	BI	ILLUMINA	Illumina	GRCh37-lite_WUGSC_variant_1	TCGA_MC3.TCGA-L5-A8NI-01A-11D-A37C-09.cleaned.bam	9722056885	721d07fbd29c16b666720ffc674949b9	c3feef82-3271-41a9-8e55-d57c43068fbc	189b15ae-53a6-40c5-b334-157f0b896a3b	4b0274a5-56bd-4e69-9616-f878392edb13	c8ecebe1-1ca0-4806-9dad-2c56d7cbd849	L5		2016-01-08	2015-11-14	2016-01-08	Live
_TCGA_MC3	TCGA-L5-A8NI-11A-11D-A37F-09	ESCA	Esophageal carcinoma	NT	11	DNA	WXS	BI	BI	ILLUMINA	Illumina	GRCh37-lite_WUGSC_variant_1	TCGA_MC3.TCGA-L5-A8NI-11A-11D-A37F-09.cleaned.bam	10667008672	7dfafdd141f1d38bb1c13c0778c8c1ee	af59c3ca-f72d-4f8e-b3c5-61c30e47756a	9125397b-fddd-47bb-b4c0-6c9007d878ce	4b0274a5-56bd-4e69-9616-f878392edb13	3edcedf1-605e-4917-a3ed-cd0ef1783a3b	L5		2016-01-10	2015-11-14	2016-01-10	Live
_TCGA_MC3	TCGA-L5-A8NL-01A-12D-A37C-09	ESCA	Esophageal carcinoma	TP	1	DNA	WXS	BI	BI	ILLUMINA	Illumina	GRCh37-lite_WUGSC_variant_1	TCGA_MC3.TCGA-L5-A8NL-01A-12D-A37C-09.cleaned.bam	9314299598	5c7718b811c250ab5763011695e42a2a	b4bc4546-0259-462d-8ba1-fff5af6432bf	b6b94782-491a-4150-bcb6-7c4cc2d0ef25	9c32a8f1-49a4-4662-a5fb-b99f955c3b1a	40d04cff-1d7b-4567-95d8-3db9b66c7163	L5		2016-01-10	2015-11-14	2016-01-10	Live
_TCGA_MC3	TCGA-L5-A8NL-11A-12D-A37F-09	ESCA	Esophageal carcinoma	NT	11	DNA	WXS	BI	BI	ILLUMINA	Illumina	GRCh37-lite_WUGSC_variant_1	TCGA_MC3.TCGA-L5-A8NL-11A-12D-A37F-09.cleaned.bam	10313475835	5bdf868617c7ed01c0c183cd5ead38a6	84f64a39-bbbc-4e17-9464-98c99991098f	46ff075c-bad7-476a-8841-bb8e7378c3b9	9c32a8f1-49a4-4662-a5fb-b99f955c3b1a	7c345b4b-15d0-44ba-964a-72e843c451ae	L5		2016-01-05	2015-11-13	2016-01-05	Live
_TCGA_MC3	TCGA-L5-A8NN-01A-11D-A37C-09	ESCA	Esophageal carcinoma	TP	1	DNA	WXS	BI	BI	ILLUMINA	Illumina	GRCh37-lite_WUGSC_variant_1	TCGA_MC3.TCGA-L5-A8NN-01A-11D-A37C-09.cleaned.bam	9828491931	d173c6225589f7ac1f897820335ee5ba	a7ded3b1-75e4-432b-b7c7-79ae9e761934	7a1853e1-b739-4c77-9b03-ce2e590953e8	90940ff1-c270-44f5-9949-f726838aaa57	eb2fb364-415b-4f67-a1d1-b69f20b9445d	L5		2016-01-10	2015-11-14	2016-01-10	Live
_TCGA_MC3	TCGA-L5-A8NN-11A-11D-A37F-09	ESCA	Esophageal carcinoma	NT	11	DNA	WXS	BI	BI	ILLUMINA	Illumina	GRCh37-lite_WUGSC_variant_1	TCGA_MC3.TCGA-L5-A8NN-11A-11D-A37F-09.cleaned.bam	9898044236	24650ad8f2b73ac4426e7e511550024a	0e432943-98b4-429a-a7cd-ac034c82dc20	f47b1dab-3bc6-4050-917e-5e94d4bb2c7e	90940ff1-c270-44f5-9949-f726838aaa57	8464afcb-4202-4226-860b-a8d67bf8086e	L5		2016-01-05	2015-11-13	2016-01-05	Live
_TCGA_MC3	TCGA-L5-A8NR-01A-11D-A37C-09	ESCA	Esophageal carcinoma	TP	1	DNA	WXS	BI	BI	ILLUMINA	Illumina	GRCh37-lite_WUGSC_variant_1	TCGA_MC3.TCGA-L5-A8NR-01A-11D-A37C-09.cleaned.bam	9724479318	b24c9c28ecce4d75de48757a173000b2	5588aa98-0332-4586-b2bc-0ab534dc108a	b154131f-fe7b-4e83-96b4-81b23fad84e2	da33c637-e9db-4a67-9198-2eda750dead7	33d6e3a1-8191-4492-835b-d8fea2c65650	L5		2016-01-09	2015-11-13	2016-01-09	Live
_TCGA_MC3	TCGA-L5-A8NR-11A-11D-A37F-09	ESCA	Esophageal carcinoma	NT	11	DNA	WXS	BI	BI	ILLUMINA	Illumina	GRCh37-lite_WUGSC_variant_1	TCGA_MC3.TCGA-L5-A8NR-11A-11D-A37F-09.cleaned.bam	12243599753	716a8e8dab9880e0f38d66f12b858e4e	e95343b5-4354-4241-b107-9260953cb004	5884f0ba-19ec-4f30-bd6d-86742a79b271	da33c637-e9db-4a67-9198-2eda750dead7	c85cfa5c-3d44-4287-b504-cc99ba52a962	L5		2016-01-09	2015-11-14	2016-01-09	Live
_TCGA_MC3	TCGA-L5-A8NU-01A-11D-A36J-09	ESCA	Esophageal carcinoma	TP	1	DNA	WXS	BI	BI	ILLUMINA	Illumina	GRCh37-lite_WUGSC_variant_1	TCGA_MC3.TCGA-L5-A8NU-01A-11D-A36J-09.cleaned.bam	9400101644	b29c2c066f3fa4c60fbf8529c3d47e3d	a8538c52-36e0-4756-af15-f3ae15fe122e	917fd740-cafe-43d8-b6fa-276dcc14838c	cf7b2de3-f4be-4d29-b537-499dd948c1b7	0d782974-ae70-4d49-98f3-c95096c15337	L5		2016-01-10	2015-11-14	2016-01-10	Live
_TCGA_MC3	TCGA-L5-A8NU-11A-11D-A36M-09	ESCA	Esophageal carcinoma	NT	11	DNA	WXS	BI	BI	ILLUMINA	Illumina	GRCh37-lite_WUGSC_variant_1	TCGA_MC3.TCGA-L5-A8NU-11A-11D-A36M-09.cleaned.bam	12132708697	00197aa827a783d3a4953d0eb85b855b	c0cb6b83-c615-4a0d-b0f5-0cc79fea3cf5	303bf8fd-fe5c-4e93-ac3f-15411403fef0	cf7b2de3-f4be-4d29-b537-499dd948c1b7	403beae4-836f-4cd2-b8a8-483ee74d22f0	L5		2016-01-08	2015-11-14	2016-01-08	Live
_TCGA_MC3	TCGA-L5-A8NV-01A-11D-A37C-09	ESCA	Esophageal carcinoma	TP	1	DNA	WXS	BI	BI	ILLUMINA	Illumina	GRCh37-lite_WUGSC_variant_1	TCGA_MC3.TCGA-L5-A8NV-01A-11D-A37C-09.cleaned.bam	9308087770	9e727aba7e2ab7c760be4bf57f9c87a7	d4cbb55f-7fbe-48d3-b87c-08aa5b5273f3	a5818360-5a6d-4513-9b7b-07a0fd43189a	c6ae1d70-a6a2-4a46-b67a-d1bff73a1709	7a95b68f-6e73-4483-8faf-8acd07b0f87d	L5		2016-01-09	2015-11-14	2016-01-09	Live
_TCGA_MC3	TCGA-L5-A8NV-11A-11D-A37F-09	ESCA	Esophageal carcinoma	NT	11	DNA	WXS	BI	BI	ILLUMINA	Illumina	GRCh37-lite_WUGSC_variant_1	TCGA_MC3.TCGA-L5-A8NV-11A-11D-A37F-09.cleaned.bam	8960003685	ad8ba3db779d679835900bef8ce31e03	61b8cf51-1c16-4073-86e9-e7a69183bc3d	6b659589-badb-4cff-9ca1-e9c1c2c1c86f	c6ae1d70-a6a2-4a46-b67a-d1bff73a1709	0ad099a5-d1f4-40ab-9403-98771519e9c4	L5		2016-01-09	2015-11-13	2016-01-09	Live
_TCGA_MC3	TCGA-L5-A8NW-01A-11D-A37C-09	ESCA	Esophageal carcinoma	TP	1	DNA	WXS	BI	BI	ILLUMINA	Illumina	GRCh37-lite_WUGSC_variant_1	TCGA_MC3.TCGA-L5-A8NW-01A-11D-A37C-09.cleaned.bam	8865462773	bfdd22260365fecfc2948cad55a4d0fe	4bcdc29c-3415-463d-9e97-d4be4796655b	370d63ba-ca43-476e-95e4-77d91bb19934	d30ab67a-a40c-49b4-8fbc-d7dd5442277d	d4f5dfe0-c0af-4c2b-b32d-e1cb98d13157	L5		2016-01-09	2015-11-13	2016-01-09	Live
_TCGA_MC3	TCGA-L5-A8NW-11A-11D-A37F-09	ESCA	Esophageal carcinoma	NT	11	DNA	WXS	BI	BI	ILLUMINA	Illumina	GRCh37-lite_WUGSC_variant_1	TCGA_MC3.TCGA-L5-A8NW-11A-11D-A37F-09.cleaned.bam	10810850413	db58122d7fd04984d72a8cc67f841fd9	4bf433b0-5671-4f8e-9901-52c03a954069	f3654dd1-89bb-48df-ac30-c7a2e12c32e7	d30ab67a-a40c-49b4-8fbc-d7dd5442277d	4ad72cac-80a8-4471-9fa2-a10f00926628	L5		2016-01-09	2015-11-13	2016-01-09	Live
_TCGA_MC3	TCGA-L7-A6VZ-01A-12D-A33E-09	ESCA	Esophageal carcinoma	TP	1	DNA	WXS	BI	BI	ILLUMINA	Illumina	GRCh37-lite_WUGSC_variant_1	TCGA_MC3.TCGA-L7-A6VZ-01A-12D-A33E-09.cleaned.bam	9341621525	b1a789aa243350903b609f9902f7076a	1f40486d-fde1-41d1-ab31-2cb4618f8b35	18c1ba92-261a-4755-99ac-e9b0f4a44d0c	dc4062d7-1c81-4b19-aabd-8307a0df5029	11a58ec0-e27e-4fbb-9119-e8109b8b670a	L7		2016-01-10	2015-11-13	2016-01-10	Live
_TCGA_MC3	TCGA-L7-A6VZ-10A-01D-A33H-09	ESCA	Esophageal carcinoma	NB	10	DNA	WXS	BI	BI	ILLUMINA	Illumina	GRCh37-lite_WUGSC_variant_1	TCGA_MC3.TCGA-L7-A6VZ-10A-01D-A33H-09.cleaned.bam	9044837953	1e3f3fd1bab058a1f61409f10ea2b87e	0167f83e-e029-49df-8ed1-67c5a49fe249	b8f11b6f-eb01-4f1c-910e-3b713b5c0aa5	dc4062d7-1c81-4b19-aabd-8307a0df5029	e4046766-e08c-4f74-8528-ef45ce597c73	L7		2016-01-05	2015-11-13	2016-01-05	Live
_TCGA_MC3	TCGA-M9-A5M8-01A-11D-A28B-09	ESCA	Esophageal carcinoma	TP	1	DNA	WXS	BI	BI	ILLUMINA	Illumina	GRCh37-lite_WUGSC_variant_1	TCGA_MC3.TCGA-M9-A5M8-01A-11D-A28B-09.cleaned.bam	12469250698	71f6a51eae7663365864d67fa5c9b482	44ed542e-2a9c-4a0b-81e2-cdc89b4aad23	978c5bbb-bdc3-4ebe-a42f-55c0bbdbfe67	124c1d54-1836-4f8f-920f-14047376120f	75e92eaf-2c34-433b-978c-388a0bec9fcd	M9		2016-01-08	2015-11-13	2016-01-08	Live
_TCGA_MC3	TCGA-M9-A5M8-10A-01D-A28E-09	ESCA	Esophageal carcinoma	NB	10	DNA	WXS	BI	BI	ILLUMINA	Illumina	GRCh37-lite_WUGSC_variant_1	TCGA_MC3.TCGA-M9-A5M8-10A-01D-A28E-09.cleaned.bam	10948196404	f446c002715b241a27a6309256224a3b	6aa034c1-611a-4f31-9d88-62a9bc1df161	c8e4d1cd-6bfe-4cc0-8eb6-114d3ab4f097	124c1d54-1836-4f8f-920f-14047376120f	e22eec00-ece4-4702-95d9-a22eef54c379	M9		2016-01-09	2015-11-13	2016-01-09	Live
_TCGA_MC3	TCGA-Q9-A6FW-01A-31D-A31U-09	ESCA	Esophageal carcinoma	TP	1	DNA	WXS	BI	BI	ILLUMINA	Illumina	GRCh37-lite_WUGSC_variant_1	TCGA_MC3.TCGA-Q9-A6FW-01A-31D-A31U-09.cleaned.bam	9629048988	d1e8a2bfacd1c9e9eb2e5161a302a715	736b1648-5fa7-4553-bf39-425b461a3c06	bd8ca45f-20bb-436a-a6a2-352ecab2a6f9	c89f6ea5-786d-4d3c-aa93-681664a908f9	b60c7c0c-d9d3-413c-9263-2e6ebf7e4471	Q9		2016-01-09	2015-11-13	2016-01-09	Live
_TCGA_MC3	TCGA-Q9-A6FW-10A-01D-A31U-09	ESCA	Esophageal carcinoma	NB	10	DNA	WXS	BI	BI	ILLUMINA	Illumina	GRCh37-lite_WUGSC_variant_1	TCGA_MC3.TCGA-Q9-A6FW-10A-01D-A31U-09.cleaned.bam	10509395846	d92c9404f731a97989a9bdf1ce9803e9	f44c058f-753f-4653-8137-ce53e60703f6	dc525144-6ff0-4091-af35-bce44d680e37	c89f6ea5-786d-4d3c-aa93-681664a908f9	e9785009-71c1-41eb-adf1-cb7ac9534db9	Q9		2016-01-09	2015-11-14	2016-01-09	Live
_TCGA_MC3	TCGA-R6-A6DN-01B-11D-A31U-09	ESCA	Esophageal carcinoma	TP	1	DNA	WXS	BI	BI	ILLUMINA	Illumina	GRCh37-lite_WUGSC_variant_1	TCGA_MC3.TCGA-R6-A6DN-01B-11D-A31U-09.cleaned.bam	7927427581	aec020f25399cbe56fd9cd41f257d2f6	6897959f-1ac8-4ad6-87a3-e9b546596bcf	8f2b78b4-047e-4f81-be75-6acd061c3bbc	ac437816-e057-4f2c-9443-6289199431ed	e987d5a1-d089-439f-8e9e-4eaf71cf752a	R6		2016-01-09	2015-11-13	2016-01-09	Live
_TCGA_MC3	TCGA-R6-A6DN-10A-01D-A31U-09	ESCA	Esophageal carcinoma	NB	10	DNA	WXS	BI	BI	ILLUMINA	Illumina	GRCh37-lite_WUGSC_variant_1	TCGA_MC3.TCGA-R6-A6DN-10A-01D-A31U-09.cleaned.bam	10160391042	f66469474331a40a5ba8ed04e8fa0c50	ee25f7ab-6bb3-4605-9c17-5311ee5c5163	d17db4e5-5501-4125-b262-33777500f95a	ac437816-e057-4f2c-9443-6289199431ed	dbb87aa9-6756-4470-8811-5e7cedec46ac	R6		2016-01-09	2015-11-14	2016-01-09	Live
_TCGA_MC3	TCGA-R6-A6DQ-01B-11D-A31U-09	ESCA	Esophageal carcinoma	TP	1	DNA	WXS	BI	BI	ILLUMINA	Illumina	GRCh37-lite_WUGSC_variant_1	TCGA_MC3.TCGA-R6-A6DQ-01B-11D-A31U-09.cleaned.bam	8535526215	8722028786ea0f30062390014dc851cb	f9c8e1ce-6e0f-4820-b559-14e2d33e67e6	eb5953cd-9098-40e7-9251-5f1cfdc44aa9	dde17514-bd86-41e7-ae6d-88dda6d854bb	184cfa7d-86d4-4505-9226-249a2a205f3b	R6		2016-01-10	2015-11-14	2016-01-10	Live
_TCGA_MC3	TCGA-R6-A6DQ-10A-01D-A31U-09	ESCA	Esophageal carcinoma	NB	10	DNA	WXS	BI	BI	ILLUMINA	Illumina	GRCh37-lite_WUGSC_variant_1	TCGA_MC3.TCGA-R6-A6DQ-10A-01D-A31U-09.cleaned.bam	8469656049	94f6d1ebbba9ec64f8d9607b1081532f	9729cdeb-9606-4f36-8264-fb0e8409c1fe	5019f200-1913-4d8e-9d70-89c985ae55e2	dde17514-bd86-41e7-ae6d-88dda6d854bb	9bbe853f-fa67-4d3b-80d4-d2c916559c00	R6		2016-01-05	2015-11-13	2016-01-05	Live
_TCGA_MC3	TCGA-R6-A6KZ-01A-11D-A31U-09	ESCA	Esophageal carcinoma	TP	1	DNA	WXS	BI	BI	ILLUMINA	Illumina	GRCh37-lite_WUGSC_variant_1	TCGA_MC3.TCGA-R6-A6KZ-01A-11D-A31U-09.cleaned.bam	9821778376	5eaff8a4b044a79b3b7d36a3830cc443	42c9a569-b2a9-4fb9-ab9c-d4b5d862ee84	5f717602-cfc7-4f44-993c-c6720e73bd58	8d5788ca-9131-4604-870f-c7eea84c9ff6	b275ff0b-d309-4943-a003-7abbd5a27cce	R6		2016-01-09	2015-11-13	2016-01-09	Live
_TCGA_MC3	TCGA-R6-A6KZ-10A-01D-A31U-09	ESCA	Esophageal carcinoma	NB	10	DNA	WXS	BI	BI	ILLUMINA	Illumina	GRCh37-lite_WUGSC_variant_1	TCGA_MC3.TCGA-R6-A6KZ-10A-01D-A31U-09.cleaned.bam	8839749528	85bd8f732cf8d5c8773c490a21cd9a3b	eff73607-41a5-417f-97f1-df80f76e0a1e	82845513-d7b1-4105-9755-79715706372e	8d5788ca-9131-4604-870f-c7eea84c9ff6	8b444cff-639a-44f8-b9b9-9d9d1622aa42	R6		2016-01-09	2015-11-14	2016-01-09	Live
_TCGA_MC3	TCGA-R6-A6L4-01A-11D-A31U-09	ESCA	Esophageal carcinoma	TP	1	DNA	WXS	BI	BI	ILLUMINA	Illumina	GRCh37-lite_WUGSC_variant_1	TCGA_MC3.TCGA-R6-A6L4-01A-11D-A31U-09.cleaned.bam	6889548786	25490550ebc78ae81a34794deb666cdf	18bbdcbe-895d-4701-97ae-ca655fa62bb6	73e30098-463c-4d83-b6f7-dcc43fad6592	d125a297-88be-4500-8ef8-b8bb02362f2b	b29b5b89-ef84-4532-9df0-f6bede55e01c	R6		2016-01-05	2015-11-13	2016-01-05	Live
_TCGA_MC3	TCGA-R6-A6L4-10A-01D-A31U-09	ESCA	Esophageal carcinoma	NB	10	DNA	WXS	BI	BI	ILLUMINA	Illumina	GRCh37-lite_WUGSC_variant_1	TCGA_MC3.TCGA-R6-A6L4-10A-01D-A31U-09.cleaned.bam	9946498676	79ff31a71542529447d67d41d3520916	500b2977-e6d1-44c8-a9b3-f5d19e3b1eb5	3fc2bd45-8cf9-420d-b900-a0fee703731d	d125a297-88be-4500-8ef8-b8bb02362f2b	3751c9ad-c987-4bb0-b6e3-95d23d2ee96e	R6		2016-01-09	2015-11-13	2016-01-09	Live
_TCGA_MC3	TCGA-R6-A6L6-01B-11D-A33E-09	ESCA	Esophageal carcinoma	TP	1	DNA	WXS	BI	BI	ILLUMINA	Illumina	GRCh37-lite_WUGSC_variant_1	TCGA_MC3.TCGA-R6-A6L6-01B-11D-A33E-09.cleaned.bam	9867397046	f3d98c8c921a0b25d630e0fc12c3f737	9fe983b1-de94-4b71-a86e-116019473be0	a11a03e7-daed-4928-91bd-6e39606e95be	7e53564c-4132-40bd-a4d5-1d35473f224f	58ac6453-f187-4676-a8fe-054284f1a673	R6		2016-01-10	2015-11-13	2016-01-10	Live
_TCGA_MC3	TCGA-R6-A6L6-10A-01D-A33H-09	ESCA	Esophageal carcinoma	NB	10	DNA	WXS	BI	BI	ILLUMINA	Illumina	GRCh37-lite_WUGSC_variant_1	TCGA_MC3.TCGA-R6-A6L6-10A-01D-A33H-09.cleaned.bam	9277561553	c1b16624560726bd1551325c5f61c8c8	7782ca9b-f889-4b9c-949c-bcda83cedb22	d6ddfca3-2910-436f-be68-5307de6276a1	7e53564c-4132-40bd-a4d5-1d35473f224f	18f7c421-7a47-43e6-924d-8a634de8c54d	R6		2016-01-10	2015-11-13	2016-01-10	Live
_TCGA_MC3	TCGA-R6-A6XQ-01B-11D-A33E-09	ESCA	Esophageal carcinoma	TP	1	DNA	WXS	BI	BI	ILLUMINA	Illumina	GRCh37-lite_WUGSC_variant_1	TCGA_MC3.TCGA-R6-A6XQ-01B-11D-A33E-09.cleaned.bam	7910469669	0137c44e71d2fc05b08deca86d9a112f	cf02fb2a-05db-4787-abad-7980922f30e8	054b1b1a-f530-4fa5-badc-e4fca6d2b898	8373bc4a-490d-4050-bbb1-48b6472eba34	610d9004-db0b-4c8e-9c1d-7eebfae5b570	R6		2016-01-09	2015-11-14	2016-01-09	Live
_TCGA_MC3	TCGA-R6-A6XQ-10A-01D-A33H-09	ESCA	Esophageal carcinoma	NB	10	DNA	WXS	BI	BI	ILLUMINA	Illumina	GRCh37-lite_WUGSC_variant_1	TCGA_MC3.TCGA-R6-A6XQ-10A-01D-A33H-09.cleaned.bam	9712618254	07960e5d7e5711acabe4477518ca48f6	b49d070d-33cc-4236-bdfa-3819f10df0e8	cf40064b-0e80-4dea-ae65-c6db0c79d07d	8373bc4a-490d-4050-bbb1-48b6472eba34	223395c0-d04d-4836-9618-56e44018c29b	R6		2016-01-10	2015-11-14	2016-01-10	Live
_TCGA_MC3	TCGA-R6-A6Y0-01B-11D-A33E-09	ESCA	Esophageal carcinoma	TP	1	DNA	WXS	BI	BI	ILLUMINA	Illumina	GRCh37-lite_WUGSC_variant_1	TCGA_MC3.TCGA-R6-A6Y0-01B-11D-A33E-09.cleaned.bam	11496531357	ad63da7095d6f4b6bd6ceadb32e1103f	3ee2b59b-4290-43c2-a0cf-820a5a914d5d	456e2823-cc87-4c9d-9b2a-0f64ca6dc37f	77b3ec30-1e9f-466a-944b-6b187635edb7	c2f4de31-1202-4cf5-89db-32f0900f75e8	R6		2016-01-10	2015-11-13	2016-01-10	Live
_TCGA_MC3	TCGA-R6-A6Y0-10A-01D-A33H-09	ESCA	Esophageal carcinoma	NB	10	DNA	WXS	BI	BI	ILLUMINA	Illumina	GRCh37-lite_WUGSC_variant_1	TCGA_MC3.TCGA-R6-A6Y0-10A-01D-A33H-09.cleaned.bam	7577495577	8a04218b871620874e185d635b2fd494	b61f5aec-8b7d-4bcd-aaeb-7efadbd64dfb	3915e0c1-2ad5-46d6-ba8c-adc6eebb9946	77b3ec30-1e9f-466a-944b-6b187635edb7	b08d820f-77cf-4403-b2ca-c2f8123a3f11	R6		2016-01-10	2015-11-14	2016-01-10	Live
_TCGA_MC3	TCGA-R6-A6Y2-01B-11D-A33E-09	ESCA	Esophageal carcinoma	TP	1	DNA	WXS	BI	BI	ILLUMINA	Illumina	GRCh37-lite_WUGSC_variant_1	TCGA_MC3.TCGA-R6-A6Y2-01B-11D-A33E-09.cleaned.bam	8918667278	c68e2820b6521516279b008486ae682d	6e2b9622-5d9d-4bcf-b6a0-0e73e9db18eb	d9b507c0-00e5-440e-a987-b77be148c1a6	b2b8c6bc-509b-4c5b-b0fb-d07a5628fa80	5922f255-5f09-451a-bec9-92e691b9c014	R6		2016-01-09	2015-11-13	2016-01-09	Live
_TCGA_MC3	TCGA-R6-A6Y2-10A-01D-A33H-09	ESCA	Esophageal carcinoma	NB	10	DNA	WXS	BI	BI	ILLUMINA	Illumina	GRCh37-lite_WUGSC_variant_1	TCGA_MC3.TCGA-R6-A6Y2-10A-01D-A33H-09.cleaned.bam	13003833169	eae99cd9893901b592b76a841dbb5618	c44b7971-7359-44e8-8b7a-224b7eba0823	4a6de380-0322-4441-8de9-87e447b213f4	b2b8c6bc-509b-4c5b-b0fb-d07a5628fa80	743d5a01-8fd8-49d5-ab0b-d61dab976ddc	R6		2016-01-09	2015-11-14	2016-01-09	Live
_TCGA_MC3	TCGA-R6-A8W5-01B-11D-A37C-09	ESCA	Esophageal carcinoma	TP	1	DNA	WXS	BI	BI	ILLUMINA	Illumina	GRCh37-lite_WUGSC_variant_1	TCGA_MC3.TCGA-R6-A8W5-01B-11D-A37C-09.cleaned.bam	11502428582	fb308529618ae14ba3c3775fc1237c8e	f7bad2dc-6ce7-4049-a63c-33eb41b706b4	c89f2492-fb5e-4695-8b16-0d83398c99ed	1946f60d-51ca-48ba-8e94-79142594986e	05d2c0a5-b566-4bc7-89e9-eea6046b6cc6	R6		2016-01-10	2015-11-14	2016-01-10	Live
_TCGA_MC3	TCGA-R6-A8W5-10A-01D-A37F-09	ESCA	Esophageal carcinoma	NB	10	DNA	WXS	BI	BI	ILLUMINA	Illumina	GRCh37-lite_WUGSC_variant_1	TCGA_MC3.TCGA-R6-A8W5-10A-01D-A37F-09.cleaned.bam	11308786932	a8477db637223d3bcde946f93c5084de	22a9620a-947a-474c-8a72-6b6986e86ad7	bb7f548e-c22d-4847-ba3e-bd88958ff2cb	1946f60d-51ca-48ba-8e94-79142594986e	62f66911-052d-47dc-9677-d07092834a15	R6		2016-01-10	2015-11-13	2016-01-10	Live
_TCGA_MC3	TCGA-R6-A8W8-01B-11D-A37C-09	ESCA	Esophageal carcinoma	TP	1	DNA	WXS	BI	BI	ILLUMINA	Illumina	GRCh37-lite_WUGSC_variant_1	TCGA_MC3.TCGA-R6-A8W8-01B-11D-A37C-09.cleaned.bam	7898448750	35cbf2c7d475d589f9b99fc1e93f2a15	c516e8bf-f05b-4263-b78e-69e26b57dcae	ba30aa87-f4c3-4a28-991c-710d22fb6c3b	cccd0568-e267-44a2-8421-6471736bb45f	9d516397-1be1-421f-abb4-7d4697090ab8	R6		2016-01-09	2015-11-14	2016-01-09	Live
_TCGA_MC3	TCGA-R6-A8W8-10A-01D-A37F-09	ESCA	Esophageal carcinoma	NB	10	DNA	WXS	BI	BI	ILLUMINA	Illumina	GRCh37-lite_WUGSC_variant_1	TCGA_MC3.TCGA-R6-A8W8-10A-01D-A37F-09.cleaned.bam	7445879610	0a8b0e1805cbbb06af8efcf500e38618	69b4e6e9-9324-4457-84f9-d6beec017f4c	bca419df-bf41-4dab-bf70-f3c6c35b1fdf	cccd0568-e267-44a2-8421-6471736bb45f	74f52562-59a4-4f28-887e-32d149490960	R6		2016-01-09	2015-11-13	2016-01-09	Live
_TCGA_MC3	TCGA-R6-A8WC-01A-11D-A37C-09	ESCA	Esophageal carcinoma	TP	1	DNA	WXS	BI	BI	ILLUMINA	Illumina	GRCh37-lite_WUGSC_variant_1	TCGA_MC3.TCGA-R6-A8WC-01A-11D-A37C-09.cleaned.bam	10079476622	3bf0193ad24e190d5ccd2dee352a1a8c	1de04247-3eb2-41f5-9c12-48808a53f2df	587f25b3-3dcd-4457-8960-99e298297900	9a1c83cd-d746-4008-8ed3-22cd44951e29	e8e2d4f2-3d7e-432b-b1ea-d2823cbf9842	R6		2016-01-10	2015-11-13	2016-01-10	Live
_TCGA_MC3	TCGA-R6-A8WC-10A-01D-A37F-09	ESCA	Esophageal carcinoma	NB	10	DNA	WXS	BI	BI	ILLUMINA	Illumina	GRCh37-lite_WUGSC_variant_1	TCGA_MC3.TCGA-R6-A8WC-10A-01D-A37F-09.cleaned.bam	9204124845	826d8adaaed089cdff22c301f393da10	1f7f3af8-6aba-4854-9087-77fc290cfc95	2e955c1a-8b26-46fc-a05e-f2d7ac8eca8c	9a1c83cd-d746-4008-8ed3-22cd44951e29	7d022a26-2697-4703-a683-a0028e62eda5	R6		2016-01-10	2015-11-13	2016-01-10	Live
_TCGA_MC3	TCGA-R6-A8WG-01A-11D-A37C-09	ESCA	Esophageal carcinoma	TP	1	DNA	WXS	BI	BI	ILLUMINA	Illumina	GRCh37-lite_WUGSC_variant_1	TCGA_MC3.TCGA-R6-A8WG-01A-11D-A37C-09.cleaned.bam	9526126373	1ed7fbcf67034900dce359d4da76e414	f955eca6-fcd3-4e34-afff-916898a7437d	953942ba-2e1d-4b5b-9cd8-65cb545a9fd1	608ef42f-ccd7-4ae0-8156-8775a0f09bcf	b2dc3377-b856-40d4-b1aa-29a86764e206	R6		2016-01-10	2015-11-14	2016-01-10	Live
_TCGA_MC3	TCGA-R6-A8WG-10A-01D-A37F-09	ESCA	Esophageal carcinoma	NB	10	DNA	WXS	BI	BI	ILLUMINA	Illumina	GRCh37-lite_WUGSC_variant_1	TCGA_MC3.TCGA-R6-A8WG-10A-01D-A37F-09.cleaned.bam	9335606451	f9a4b7b8aef55da763ea7e915fefbb3d	5968aced-a6d5-45b2-bd80-1847645e32dd	cc398bf5-3f02-4e56-9433-4658701389fe	608ef42f-ccd7-4ae0-8156-8775a0f09bcf	13482906-9c1c-46a2-b990-23313e59925f	R6		2016-01-09	2015-11-13	2016-01-09	Live
_TCGA_MC3	TCGA-RE-A7BO-01A-11D-A33E-09	ESCA	Esophageal carcinoma	TP	1	DNA	WXS	BI	BI	ILLUMINA	Illumina	GRCh37-lite_WUGSC_variant_1	TCGA_MC3.TCGA-RE-A7BO-01A-11D-A33E-09.cleaned.bam	12563065185	56e6df63d5727803577fa5b34c7c2f95	d35161ea-df4d-4cba-8794-bba99649609b	fe65b7bb-a8ad-4182-a07f-2bc2b663558d	9112a681-e5a2-4dc8-b5af-0187d3bfc1d3	c574ea52-7c19-474f-b6a1-edcb12199bff	RE		2016-01-09	2015-11-14	2016-01-09	Live
_TCGA_MC3	TCGA-RE-A7BO-10A-01D-A33H-09	ESCA	Esophageal carcinoma	NB	10	DNA	WXS	BI	BI	ILLUMINA	Illumina	GRCh37-lite_WUGSC_variant_1	TCGA_MC3.TCGA-RE-A7BO-10A-01D-A33H-09.cleaned.bam	14725053767	73033a94b7eb29d31d5b47bb06218efc	21a2e029-7ca4-448c-a062-6b3e2a3b8c64	d9272e43-4e83-410c-b3fb-13ec8360c195	9112a681-e5a2-4dc8-b5af-0187d3bfc1d3	f1379fbe-ae23-4f68-ad56-9bc4fd381446	RE		2016-01-10	2015-11-13	2016-01-10	Live
_TCGA_MC3	TCGA-S8-A6BV-01A-21D-A31U-09	ESCA	Esophageal carcinoma	TP	1	DNA	WXS	BI	BI	ILLUMINA	Illumina	GRCh37-lite_WUGSC_variant_1	TCGA_MC3.TCGA-S8-A6BV-01A-21D-A31U-09.cleaned.bam	8953560076	87a2e62400a02aa72a92f8a19cc72ff4	828dabb8-7c71-430a-b573-0e2dd43ff0f4	68330017-cad8-4064-86c3-f414b8a9abf2	48633bb8-c5f3-45aa-a406-e46c624391b4	19c56682-f90f-4013-8d8f-e3695336a754	S8		2016-01-10	2015-11-13	2016-01-10	Live
_TCGA_MC3	TCGA-S8-A6BV-10A-01D-A31U-09	ESCA	Esophageal carcinoma	NB	10	DNA	WXS	BI	BI	ILLUMINA	Illumina	GRCh37-lite_WUGSC_variant_1	TCGA_MC3.TCGA-S8-A6BV-10A-01D-A31U-09.cleaned.bam	9399726309	a28449c717b7c100a436a1c925f08282	4a2cd9af-2a61-4ec5-8e82-d2f5e32245cb	4f02c2c2-9922-41d1-9709-a96b47bf869f	48633bb8-c5f3-45aa-a406-e46c624391b4	12ad52b3-7e8c-4e10-b857-fcec1b10c0bf	S8		2016-01-09	2015-11-13	2016-01-09	Live
_TCGA_MC3	TCGA-V5-A7RB-01A-11D-A351-09	ESCA	Esophageal carcinoma	TP	1	DNA	WXS	BI	BI	ILLUMINA	Illumina	GRCh37-lite_WUGSC_variant_1	TCGA_MC3.TCGA-V5-A7RB-01A-11D-A351-09.cleaned.bam	9442324841	446b34bac1db2caf952fa90be01918b8	b2922421-fdb6-43e3-ba0d-4f31e2caa201	238ca1a1-3689-4105-838e-7c62d355d0fc	cd2f37a3-1912-4e64-89c5-a92a070efd5b	69e5763f-3b18-409e-a2ff-80462e3cd139	V5		2016-01-10	2015-11-14	2016-01-10	Live
_TCGA_MC3	TCGA-V5-A7RB-10A-01D-A351-09	ESCA	Esophageal carcinoma	NB	10	DNA	WXS	BI	BI	ILLUMINA	Illumina	GRCh37-lite_WUGSC_variant_1	TCGA_MC3.TCGA-V5-A7RB-10A-01D-A351-09.cleaned.bam	11919113587	4993faa129fac73693ce0aca9cb908c4	84ddbbb1-30d8-4e71-9262-5d7fae27edbd	20e06ef0-ace9-4a23-bb45-3a7b8166690e	cd2f37a3-1912-4e64-89c5-a92a070efd5b	874b97d0-296f-478c-b611-d14eb3cd9b5d	V5		2016-01-05	2015-11-13	2016-01-05	Live
_TCGA_MC3	TCGA-V5-A7RE-01A-11D-A351-09	ESCA	Esophageal carcinoma	TP	1	DNA	WXS	BI	BI	ILLUMINA	Illumina	GRCh37-lite_WUGSC_variant_1	TCGA_MC3.TCGA-V5-A7RE-01A-11D-A351-09.cleaned.bam	11406647886	bc084cacbee565b645cbb9db92ece78c	82f22641-9f06-4147-917a-9738bf4cb198	ed6348e8-0f78-481c-8e9f-d69e105a6fda	3b076d77-6276-4233-867b-6a10d9e17343	c0bf9bcf-5219-470e-9b82-50e9a5e56a24	V5		2016-01-10	2015-11-13	2016-01-10	Live
_TCGA_MC3	TCGA-V5-A7RE-11A-11D-A351-09	ESCA	Esophageal carcinoma	NT	11	DNA	WXS	BI	BI	ILLUMINA	Illumina	GRCh37-lite_WUGSC_variant_1	TCGA_MC3.TCGA-V5-A7RE-11A-11D-A351-09.cleaned.bam	12299528754	acc3210f7eddd5e2416f8d616c6b1c52	740c98c9-3fe7-4544-80fb-5e2cfb173449	59063d0a-f411-414b-babe-d38f6b0b2b6a	3b076d77-6276-4233-867b-6a10d9e17343	7c5a7626-d549-45c0-ae47-5dee771ac0b0	V5		2016-01-09	2015-11-13	2016-01-09	Live
_TCGA_MC3	TCGA-V5-AASW-01A-11D-A403-09	ESCA	Esophageal carcinoma	TP	1	DNA	WXS	BI	BI	ILLUMINA	Illumina	GRCh37-lite_WUGSC_variant_1	TCGA_MC3.TCGA-V5-AASW-01A-11D-A403-09.cleaned.bam	10948850457	6b59012b84f6378907ecb078105b123f	84465e00-64b8-4e5a-8f62-32a55d134959	8546b3e1-e5d7-4020-bb50-f0459a2d32a8	ad2fe57c-2f44-4d57-83a9-349c8a25c414	3cc8e133-869b-47c7-969d-36b45752dbcf	V5		2016-01-05	2015-11-13	2016-01-05	Live
_TCGA_MC3	TCGA-V5-AASW-10A-01D-A403-09	ESCA	Esophageal carcinoma	NB	10	DNA	WXS	BI	BI	ILLUMINA	Illumina	GRCh37-lite_WUGSC_variant_1	TCGA_MC3.TCGA-V5-AASW-10A-01D-A403-09.cleaned.bam	11521259051	246799f7e3f8e645e23f4fc9ee80c897	da647826-5e53-42e7-98eb-4c01f191043d	2c1d5ac0-914f-4a71-b628-e03a40648085	ad2fe57c-2f44-4d57-83a9-349c8a25c414	9120c0c7-34b2-4733-b2e7-d2bff3da609d	V5		2016-01-09	2015-11-14	2016-01-09	Live
_TCGA_MC3	TCGA-VR-A8EQ-01A-11D-A36J-09	ESCA	Esophageal carcinoma	TP	1	DNA	WXS	BI	BI	ILLUMINA	Illumina	GRCh37-lite_WUGSC_variant_1	TCGA_MC3.TCGA-VR-A8EQ-01A-11D-A36J-09.cleaned.bam	7645329197	5491e0768cbfcd6be96dac44cfa86fcf	37ba3f96-8cab-4756-8995-9e4de385920c	331f86e1-29ff-42c6-bd8e-773984894438	49a3c7c6-81b0-4b14-8e13-03f6901171f8	bea9a30c-6d6e-4aef-9441-c98f8663052b	VR		2016-01-10	2015-11-13	2016-01-10	Live
_TCGA_MC3	TCGA-VR-A8EQ-10A-01D-A36M-09	ESCA	Esophageal carcinoma	NB	10	DNA	WXS	BI	BI	ILLUMINA	Illumina	GRCh37-lite_WUGSC_variant_1	TCGA_MC3.TCGA-VR-A8EQ-10A-01D-A36M-09.cleaned.bam	11141632810	d29e878c86a7e958c75aec35aaec6841	341b44b7-5286-40c9-8987-97673decf22a	bbb323d3-ba48-46f1-b6f5-8174dadc4287	49a3c7c6-81b0-4b14-8e13-03f6901171f8	5848f05e-c6e1-49cd-92db-65eb011c0f70	VR		2016-01-10	2015-11-13	2016-01-10	Live
_TCGA_MC3	TCGA-VR-AA4D-01A-11D-A37C-09	ESCA	Esophageal carcinoma	TP	1	DNA	WXS	BI	BI	ILLUMINA	Illumina	GRCh37-lite_WUGSC_variant_1	TCGA_MC3.TCGA-VR-AA4D-01A-11D-A37C-09.cleaned.bam	9586915958	ba31c1a848c60ca4ee00a9912819905f	08e9309d-d0cd-49fd-87b0-3ae0feaabd31	877fae34-7fbe-4e7b-8ada-ac5c7f4ab2a5	02d98b0a-8360-49b9-bbd6-b70c79cbd32d	34a41675-8ccf-47e9-8bd1-56460680a218	VR		2016-01-05	2015-11-13	2016-01-05	Live
_TCGA_MC3	TCGA-VR-AA4D-10A-01D-A37F-09	ESCA	Esophageal carcinoma	NB	10	DNA	WXS	BI	BI	ILLUMINA	Illumina	GRCh37-lite_WUGSC_variant_1	TCGA_MC3.TCGA-VR-AA4D-10A-01D-A37F-09.cleaned.bam	9413107881	20cf783ca165d0afc2ac180a552fff77	d2b9b98e-914b-48d4-a693-a68982d0879f	0802d748-b6aa-4262-a6fe-e6c0dc5161a6	02d98b0a-8360-49b9-bbd6-b70c79cbd32d	da6609f2-9237-45f9-8b75-a305d016514a	VR		2016-01-09	2015-11-14	2016-01-09	Live
_TCGA_MC3	TCGA-X8-AAAR-01A-11D-A403-09	ESCA	Esophageal carcinoma	TP	1	DNA	WXS	BI	BI	ILLUMINA	Illumina	GRCh37-lite_WUGSC_variant_1	TCGA_MC3.TCGA-X8-AAAR-01A-11D-A403-09.cleaned.bam	11854293943	aedc5953bc39cb3006db54b73e87d2a6	19687106-86f1-4ec2-a1a4-0b51c3343508	f1f10810-43c1-4ab2-a33a-89e4eaee28fa	caf9b681-af70-4a6d-a871-c45926220de5	5a598638-59c7-4233-b4a9-0a8d2c6fa229	X8		2016-01-10	2015-11-13	2016-01-10	Live
_TCGA_MC3	TCGA-X8-AAAR-10A-01D-A403-09	ESCA	Esophageal carcinoma	NB	10	DNA	WXS	BI	BI	ILLUMINA	Illumina	GRCh37-lite_WUGSC_variant_1	TCGA_MC3.TCGA-X8-AAAR-10A-01D-A403-09.cleaned.bam	10818083409	eac7ab98ab982d48ce27073600e8e7e5	494397ab-d5e8-4039-a7c9-284a20593712	a5eaf352-fd7f-449f-b7de-60660a280864	caf9b681-af70-4a6d-a871-c45926220de5	98d94ec5-e275-418b-acb2-99782c2a0ba1	X8		2016-01-09	2015-11-13	2016-01-09	Live
_TCGA_MC3	TCGA-ZR-A9CJ-01B-11D-A387-09	ESCA	Esophageal carcinoma	TP	1	DNA	WXS	BI	BI	ILLUMINA	Illumina	GRCh37-lite_WUGSC_variant_1	TCGA_MC3.TCGA-ZR-A9CJ-01B-11D-A387-09.cleaned.bam	12740600001	4b4756aa3d7995b89b0181243e383290	5e4679c6-efec-451e-89e3-d8b1fc539726	0847e32a-4c16-47a8-8117-d7f37a42c69e	fdcdf592-66f1-4027-962f-a64d49be474f	2325668d-1b9d-4124-b296-a70867907d98	ZR		2016-01-09	2015-11-13	2016-01-09	Live
_TCGA_MC3	TCGA-ZR-A9CJ-10A-01D-A38A-09	ESCA	Esophageal carcinoma	NB	10	DNA	WXS	BI	BI	ILLUMINA	Illumina	GRCh37-lite_WUGSC_variant_1	TCGA_MC3.TCGA-ZR-A9CJ-10A-01D-A38A-09.cleaned.bam	11071227538	a422ed15a61fa995f4813ae0688e7995	c48b8d36-3fa9-46ab-8fa2-9b04c18b27d8	98ee0b56-8d1d-489e-8c16-b55cd08b04ac	fdcdf592-66f1-4027-962f-a64d49be474f	a3536596-edb0-4e7e-94fd-630e34452818	ZR		2016-01-09	2015-11-14	2016-01-09	Live

## Sheet: UCS MSI-H (TCGA)
study	barcode	disease	disease_name	sample_type	sample_type_name	analyte_type	library_type	center	center_name	platform	platform_name	assembly	filename	files_size	checksum	analysis_id	aliquot_id	participant_id	sample_id	tss_id	sample_accession	published	uploaded	modified	state	reason
TCGA	TCGA-N7-A4Y0-10A-01D-A28U-08	UCS	Uterine Carcinosarcoma	NB	10	DNA	WXS	BI	BI	ILLUMINA	Illumina	HG19_Broad_variant	C1515.TCGA-N7-A4Y0-10A-01D-A28U-08.5.bam	18216668495	e314714713c2e5d76951a8b755d02f3e	db042e45-e59b-42ab-8031-2da836a8cd65	14126835-cedc-4c9b-bbb9-8dc9cc5be73e	b0770eff-dff2-4e10-8fc9-c07a81efcc5e	a948924a-39f1-46b0-9843-1a4dd2317047	N7		2014-02-21	2014-02-21	2016-02-25	Live
TCGA	TCGA-N7-A4Y0-01A-12D-A28R-08	UCS	Uterine Carcinosarcoma	TP	1	DNA	WXS	BI	BI	ILLUMINA	Illumina	HG19_Broad_variant	C1515.TCGA-N7-A4Y0-01A-12D-A28R-08.4.bam	13864574970	0e84852f557a066ae953fd50e33660eb	ebbe9156-abfe-449b-92f2-17c31f0d9600	ffa10f6e-3a4a-42c5-af29-409d32d734f1	b0770eff-dff2-4e10-8fc9-c07a81efcc5e	1b42deb8-6ac6-46f7-be00-1dbdc2c88c7b	N7		2013-12-19	2013-12-19	2016-02-25	Live
TCGA	TCGA-NA-A4R1-10A-01D-A28U-08	UCS	Uterine Carcinosarcoma	NB	10	DNA	WXS	BI	BI	ILLUMINA	Illumina	HG19_Broad_variant	C1515.TCGA-NA-A4R1-10A-01D-A28U-08.2.bam	12011842483	b54226bf70e35eddc0dd640a5a4ade4d	f77313cf-8249-4b8b-a230-ab42afdd8bc5	dd776c35-4bb8-48e6-a6d6-66963175fafa	98315e03-ffe8-449c-8f92-7fd2c0f20b79	2e5c513d-fda3-49b0-8b64-09f99befe015	NA		2014-02-21	2014-02-21	2016-02-25	Live
TCGA	TCGA-NA-A4R1-01A-11D-A28R-08	UCS	Uterine Carcinosarcoma	TP	1	DNA	WXS	BI	BI	ILLUMINA	Illumina	HG19_Broad_variant	C1515.TCGA-NA-A4R1-01A-11D-A28R-08.2.bam	14793828737	71cbadd39bcec5581be018516439ceda	28cdde3e-c225-422a-9ab5-f67b03f270d9	7b5cd9f8-2ef3-4705-871d-9ca861e99a17	98315e03-ffe8-449c-8f92-7fd2c0f20b79	54f3aaab-fd53-47b8-95ee-76a4a74d6f85	NA		2014-02-21	2014-02-21	2016-02-24	Live

## Sheet: UCS MSS (TCGA)
study	barcode	disease	disease_name	sample_type	sample_type_name	analyte_type	library_type	center	center_name	platform	platform_name	assembly	filename	files_size	checksum	analysis_id	aliquot_id	participant_id	sample_id	tss_id	sample_accession	published	uploaded	modified	state	reason
TCGA	TCGA-N5-A4RU-01A-31D-A28R-08	UCS	Uterine Carcinosarcoma	TP	1	DNA	WXS	BI	BI	ILLUMINA	Illumina	HG19_Broad_variant	C1515.TCGA-N5-A4RU-01A-31D-A28R-08.2.bam	12553382867	16db5ebbdbbdb957a2db00ac320f2f39	08b78bfd-ec85-44fa-9a47-e988689a5e6a	242dd42e-f133-49c1-be40-6a2705b818da	37c77a51-efce-46bd-ab8c-93e17c04c6ac	bc7458e8-f396-4e99-8632-189a932cdc69	N5		2014-02-21	2014-02-21	2016-02-24	Live
TCGA	TCGA-ND-A4W6-10A-01D-A28U-08	UCS	Uterine Carcinosarcoma	NB	10	DNA	WXS	BI	BI	ILLUMINA	Illumina	HG19_Broad_variant	C1515.TCGA-ND-A4W6-10A-01D-A28U-08.2.bam	8824949004	a2e4b0a9d1ca4075f426b546b05ac8e8	1222db1c-c99c-411c-9f51-6b0ec158a49d	6ef05129-3199-4859-9ae4-e0b4d7558fd5	605e9e51-270c-48fb-b198-46b5512b29da	4968d01f-1383-4ec2-8f1d-7abef55e7b21	ND		2014-02-21	2014-02-21	2016-02-24	Live
TCGA	TCGA-N8-A4PI-10A-01D-A28U-08	UCS	Uterine Carcinosarcoma	NB	10	DNA	WXS	BI	BI	ILLUMINA	Illumina	HG19_Broad_variant	C1515.TCGA-N8-A4PI-10A-01D-A28U-08.2.bam	10877647352	53624e916a2f4c72d2e346cce68a537a	184000f8-0963-4ce3-87dd-5acdab06c56e	737ff135-549c-468c-9ce9-d5b4a845cf64	8c8d4495-1a1d-4942-b0f0-1445fd05dfce	643b1beb-2be9-42c6-8bde-568e580adfe0	N8		2014-02-21	2014-02-21	2016-02-24	Live
TCGA	TCGA-N8-A4PL-10A-01D-A28U-08	UCS	Uterine Carcinosarcoma	NB	10	DNA	WXS	BI	BI	ILLUMINA	Illumina	HG19_Broad_variant	C1515.TCGA-N8-A4PL-10A-01D-A28U-08.2.bam	11936852657	06b6412d7fde6c185c4996471133b02b	18e815cd-6225-489a-ac9b-37132b635b53	4ab249eb-a59b-4065-a5f4-ad07b0596c48	8481dc3d-109a-4f2d-a0ad-8f0fd2a61a53	438f7080-c3bf-4243-bd09-09c03db28eb8	N8		2014-02-21	2014-02-21	2016-02-24	Live
TCGA	TCGA-N9-A4Q8-11A-11D-A28U-08	UCS	Uterine Carcinosarcoma	NT	11	DNA	WXS	BI	BI	ILLUMINA	Illumina	HG19_Broad_variant	C1515.TCGA-N9-A4Q8-11A-11D-A28U-08.2.bam	9290889668	4b331df91dfada058a60487052d9da21	1b65b29b-22bd-4706-867f-0d953e818453	0ff13793-87ed-4219-a372-f1cf13c2489e	6e22b287-5b45-4f5f-a825-b200aa6943e6	ba62bf41-a4c2-4fee-ba9b-eac73a06b100	N9		2014-02-21	2014-02-21	2016-02-24	Live
TCGA	TCGA-NA-A4QY-01A-11D-A28R-08	UCS	Uterine Carcinosarcoma	TP	1	DNA	WXS	BI	BI	ILLUMINA	Illumina	HG19_Broad_variant	C1515.TCGA-NA-A4QY-01A-11D-A28R-08.2.bam	15629007585	e867fa39b655d141799cae0803d35c42	1a258b34-1b4a-4a04-b4dc-c7aa4f7d972c	488e827e-d912-4b2e-9e0e-f0d442548c4f	ce2b2c41-7d28-4d8b-a037-af842a8fe20f	4c789412-2f7b-4cc1-a9bc-f87d5b457b38	NA		2014-02-21	2014-02-21	2016-02-24	Live
TCGA	TCGA-N6-A4VE-11A-12D-A28U-08	UCS	Uterine Carcinosarcoma	NT	11	DNA	WXS	BI	BI	ILLUMINA	Illumina	HG19_Broad_variant	C1515.TCGA-N6-A4VE-11A-12D-A28U-08.2.bam	13343273424	bb7161a6f831dc46acf9f2a3320bf881	0e1c1fa0-ae6f-4f34-aea9-657a801f04d9	aa58534e-57ed-44dd-be20-6f4a4ff1d11e	4f0124a6-4a5b-4e42-b9ff-d7de51d2148c	f5b468dd-fbd7-4cff-9729-ac6fa91c93e2	N6		2014-02-21	2014-02-21	2016-02-24	Live
TCGA	TCGA-NA-A4R0-01A-11D-A28R-08	UCS	Uterine Carcinosarcoma	TP	1	DNA	WXS	BI	BI	ILLUMINA	Illumina	HG19_Broad_variant	C1515.TCGA-NA-A4R0-01A-11D-A28R-08.2.bam	14981229222	a9aeac65b143f186843de0b9fc86c477	17a0df0b-ec93-40a5-b75c-4f338cd79c9e	ec89bdc8-d603-4989-a40b-1a113e74c6dd	89d0b316-65de-4f4c-988a-3c3861a68090	51ce18ac-b9c9-47c7-8551-f136e53ea263	NA		2014-02-21	2014-02-21	2016-02-24	Live
TCGA	TCGA-N9-A4Q8-01A-31D-A28R-08	UCS	Uterine Carcinosarcoma	TP	1	DNA	WXS	BI	BI	ILLUMINA	Illumina	HG19_Broad_variant	C1515.TCGA-N9-A4Q8-01A-31D-A28R-08.2.bam	18393771485	52928d13b0a2f1ebbc11cf753f351b3d	08771b42-065d-4ebc-b651-beb973840ed6	8be7078d-fea8-4251-a3ce-61b557ea7d2a	6e22b287-5b45-4f5f-a825-b200aa6943e6	ac67d6bb-12b7-42d9-b7c9-8a66fd3b675b	N9		2014-02-21	2014-02-21	2016-02-24	Live
TCGA	TCGA-N6-A4VD-11A-11D-A28U-08	UCS	Uterine Carcinosarcoma	NT	11	DNA	WXS	BI	BI	ILLUMINA	Illumina	HG19_Broad_variant	C1515.TCGA-N6-A4VD-11A-11D-A28U-08.2.bam	16710481845	7d2c1e169c2ceef56f368308652f3a28	103a746b-f2df-4f06-a5a0-90b92d823458	cda4ae33-d178-4d5d-8f91-aa585bcf4a79	14213209-2217-4812-9a19-d9b2b6718467	76b768b3-56c6-4bbc-abb7-55573c0fddc6	N6		2014-02-21	2014-02-21	2016-02-24	Live
TCGA	TCGA-N9-A4PZ-11A-11D-A28U-08	UCS	Uterine Carcinosarcoma	NT	11	DNA	WXS	BI	BI	ILLUMINA	Illumina	HG19_Broad_variant	C1515.TCGA-N9-A4PZ-11A-11D-A28U-08.2.bam	16501282910	416618a93a659ca83f16e31308e44ff2	10fd317c-6a26-4da3-9694-373e7b2066cd	54e22e93-595e-4bde-8e35-edcb044c0479	76b0106c-a4d2-4b29-bef4-fe03a25b5d21	0628894c-5a87-4067-a7d1-33a6e35a424b	N9		2014-02-21	2014-02-21	2016-02-24	Live
TCGA	TCGA-N5-A4RA-01A-11D-A28R-08	UCS	Uterine Carcinosarcoma	TP	1	DNA	WXS	BI	BI	ILLUMINA	Illumina	HG19_Broad_variant	C1515.TCGA-N5-A4RA-01A-11D-A28R-08.4.bam	12553210614	60b39d67113f6b3e956184b4df59e245	276f5b05-e9e5-4c2a-8e12-13a4da6607ce	d3dc3c63-8571-457e-b20e-775f7fd21b7b	2aa77a19-efde-478a-a113-c0af75708b31	55643054-fb08-431a-bf9a-4994ffce13de	N5		2013-12-19	2013-12-19	2016-02-24	Live
TCGA	TCGA-N6-A4V9-01A-11D-A28R-08	UCS	Uterine Carcinosarcoma	TP	1	DNA	WXS	BI	BI	ILLUMINA	Illumina	HG19_Broad_variant	C1515.TCGA-N6-A4V9-01A-11D-A28R-08.2.bam	11431737384	50927a6fbe677cba78b81d9687169285	279dc377-9329-4dd9-9949-ff9340a72aee	b58d961d-5aed-46f1-8661-c451574c842d	75a43851-8fa0-4259-b843-88dc6fbce270	bbd9612e-1c20-4f85-9cd9-e610f6200d6e	N6		2014-02-21	2014-02-21	2016-02-24	Live
TCGA	TCGA-N5-A4RF-10A-01D-A28U-08	UCS	Uterine Carcinosarcoma	NB	10	DNA	WXS	BI	BI	ILLUMINA	Illumina	HG19_Broad_variant	C1515.TCGA-N5-A4RF-10A-01D-A28U-08.2.bam	15128496296	1ba33333751d6c937cbaa8d6690fe9a4	585388db-c4fc-4b1d-b161-ebe19a4acd4c	39ed2a4e-81b1-4c89-bda1-be827d62cdf6	ee6083aa-9453-44ff-8cc5-79b71fea289d	1b520173-9567-4f7f-b9b0-b2dc77ecac08	N5		2014-02-21	2014-02-21	2016-02-24	Live
TCGA	TCGA-N9-A4PZ-01A-22D-A28R-08	UCS	Uterine Carcinosarcoma	TP	1	DNA	WXS	BI	BI	ILLUMINA	Illumina	HG19_Broad_variant	C1515.TCGA-N9-A4PZ-01A-22D-A28R-08.2.bam	15264071934	14349485181429f054dd0eeb2d1005f3	575c6de3-99a9-4db2-b46e-b2dd9fb3be12	890d1036-212b-411e-8b07-36d70d5dd880	76b0106c-a4d2-4b29-bef4-fe03a25b5d21	fa8ce538-b7d8-4f30-ab95-ee565b5ec88a	N9		2014-02-21	2014-02-21	2016-02-24	Live
TCGA	TCGA-N5-A4RN-10A-01D-A28U-08	UCS	Uterine Carcinosarcoma	NB	10	DNA	WXS	BI	BI	ILLUMINA	Illumina	HG19_Broad_variant	C1515.TCGA-N5-A4RN-10A-01D-A28U-08.2.bam	15501794761	12f510e8c1dce0e9efa19698e8f56023	556d0725-a072-4f94-9467-2f7a148d9e40	d81a5759-35b0-4357-9879-2ef15a12f84b	1d2937e8-6104-4330-b7dc-7bcd79dac927	9be92e01-dd12-4563-8bb0-2ae2cce0c493	N5		2014-02-21	2014-02-21	2016-02-24	Live
TCGA	TCGA-NA-A4QW-10A-01D-A28U-08	UCS	Uterine Carcinosarcoma	NB	10	DNA	WXS	BI	BI	ILLUMINA	Illumina	HG19_Broad_variant	C1515.TCGA-NA-A4QW-10A-01D-A28U-08.2.bam	11561961579	e6d14e02600367a486d5cb11d107854b	994d9165-bf0f-4412-a4af-16e4a0193cfe	c0493785-cc4a-4a03-bc34-0e14e890571b	4a31c620-5c6e-44ae-b7f0-0553c4b7eb33	b460d36f-b66f-4963-ac67-fd28ed73cd89	NA		2014-02-21	2014-02-21	2016-02-24	Live
TCGA	TCGA-N8-A4PN-10A-01D-A28U-08	UCS	Uterine Carcinosarcoma	NB	10	DNA	WXS	BI	BI	ILLUMINA	Illumina	HG19_Broad_variant	C1515.TCGA-N8-A4PN-10A-01D-A28U-08.3.bam	11755270918	e90c59f0a9f76e4896bc4845d2283d30	9957321a-c3d4-4a6b-a78b-a29f843c36ba	4e82a82d-6ec4-4b31-9bfc-1d86f4436235	8b7c42cd-fc2a-4023-843e-a411821f94ff	8ece3663-7df7-43a2-9b16-8b2c4e90c632	N8		2013-12-10	2013-12-10	2016-02-24	Live
TCGA	TCGA-N5-A59E-10A-01D-A28U-08	UCS	Uterine Carcinosarcoma	NB	10	DNA	WXS	BI	BI	ILLUMINA	Illumina	HG19_Broad_variant	C1515.TCGA-N5-A59E-10A-01D-A28U-08.2.bam	13695709704	1da4acabe28b9022ba416ea2beb583d9	9170a2b3-fd9f-4849-84a1-eeb1f89f2d02	5d62f932-3092-433a-801e-cb91dcc91ee2	9205fbf2-f4ba-475c-8351-1aae5ff3b8bf	a127ed94-4623-4463-bdea-c7254dd4abed	N5		2014-02-21	2014-02-21	2016-02-24	Live
TCGA	TCGA-N5-A4RJ-01A-11D-A28R-08	UCS	Uterine Carcinosarcoma	TP	1	DNA	WXS	BI	BI	ILLUMINA	Illumina	HG19_Broad_variant	C1515.TCGA-N5-A4RJ-01A-11D-A28R-08.2.bam	15997699724	20c689e3234885f726dc19fc59a440df	8d63dc03-ac95-486e-8426-06623e824a28	39f3072d-c24a-4583-95bc-4967588e6d82	108d4b89-d1d5-4528-a040-c7e5696c8417	d06c31a9-fa3e-4eea-907f-54b81a80f40c	N5		2014-02-21	2014-02-21	2016-02-24	Live
TCGA	TCGA-N6-A4VE-01A-11D-A28R-08	UCS	Uterine Carcinosarcoma	TP	1	DNA	WXS	BI	BI	ILLUMINA	Illumina	HG19_Broad_variant	C1515.TCGA-N6-A4VE-01A-11D-A28R-08.2.bam	15017821468	dd69b55ea0f64c312898271972383a45	8dc40f9c-e76e-42b7-8285-44974c631d3e	23e46a5d-8da7-43a0-b4a3-63dcc11fd071	4f0124a6-4a5b-4e42-b9ff-d7de51d2148c	174a5796-b44c-4c98-850e-fecdf2b06759	N6		2014-02-21	2014-02-21	2016-02-24	Live
TCGA	TCGA-NF-A4X2-01A-11D-A28R-08	UCS	Uterine Carcinosarcoma	TP	1	DNA	WXS	BI	BI	ILLUMINA	Illumina	HG19_Broad_variant	C1515.TCGA-NF-A4X2-01A-11D-A28R-08.2.bam	16993396918	f88dbb9e03146274f4f575e781cd693c	8ffe6bdc-b0aa-4b8f-aa77-bd5eda0c1246	e231bc3f-bb82-4de8-8003-6d37dc799332	276dd6d1-a5ad-4b64-8536-916584805091	56ebf5ab-16b7-4759-b255-ada9d4d13106	NF		2014-02-21	2014-02-21	2016-02-24	Live
TCGA	TCGA-NA-A5I1-01A-21D-A28R-08	UCS	Uterine Carcinosarcoma	TP	1	DNA	WXS	BI	BI	ILLUMINA	Illumina	HG19_Broad_variant	C1515.TCGA-NA-A5I1-01A-21D-A28R-08.2.bam	14857624729	23def9116731a7ac52454d1a886754b0	7dfb45b9-cd2b-40b7-9f61-e1fe16323d60	6b5f737c-f956-4cac-8f07-b58b22dca4dc	3428aa0a-127d-492a-bf4a-ee82563d3701	a2e13b6f-1719-42d6-a345-2cb6b992a358	NA		2014-02-21	2014-02-21	2016-02-24	Live
TCGA	TCGA-N6-A4VF-01A-31D-A28R-08	UCS	Uterine Carcinosarcoma	TP	1	DNA	WXS	BI	BI	ILLUMINA	Illumina	HG19_Broad_variant	C1515.TCGA-N6-A4VF-01A-31D-A28R-08.2.bam	12121261767	3272d7545363e566c1903dc0365982c0	7bba376c-601b-4c80-bf7d-a2fb8d9eedd0	bc7bface-208b-486a-b554-868c2c150a47	6dfe9121-29a0-4593-984f-1644166e1d39	2114be5d-39b1-41b4-b184-27793fb4564b	N6		2014-02-21	2014-02-21	2016-02-24	Live
TCGA	TCGA-N5-A4RV-10A-01D-A28U-08	UCS	Uterine Carcinosarcoma	NB	10	DNA	WXS	BI	BI	ILLUMINA	Illumina	HG19_Broad_variant	C1515.TCGA-N5-A4RV-10A-01D-A28U-08.2.bam	13575697163	3ccea244f2b242b0bf40c185bf74cfb1	7c116e6b-566e-4e20-aafc-aa68ea775fb8	17a3c4cd-4c9a-4b11-afae-e185e2f154f8	3af5b391-e72f-463d-a086-a86c6c30a51a	e151f18e-abc3-49e7-9c83-78a7966f55e2	N5		2014-02-21	2014-02-21	2016-02-24	Live
TCGA	TCGA-N7-A59B-01A-11D-A28R-08	UCS	Uterine Carcinosarcoma	TP	1	DNA	WXS	BI	BI	ILLUMINA	Illumina	HG19_Broad_variant	C1515.TCGA-N7-A59B-01A-11D-A28R-08.2.bam	13988769128	d86e8e7d51bb0ae78f43a8fe711a1f65	a958bc57-0f81-46f0-a80d-cc4f2941d25e	c136f0c7-c211-4ac9-a755-1ac6b32b1196	200f77a5-803c-4891-980b-5c3b08c91254	96eb9781-6913-4e21-8741-d24435352f45	N7		2014-02-21	2014-02-21	2016-02-25	Live
TCGA	TCGA-N5-A59E-01A-11D-A28R-08	UCS	Uterine Carcinosarcoma	TP	1	DNA	WXS	BI	BI	ILLUMINA	Illumina	HG19_Broad_variant	C1515.TCGA-N5-A59E-01A-11D-A28R-08.2.bam	12209769954	333923735bc33fb776fc072a4e8e6957	ac9ef051-4bb6-4af2-b85e-8421fba2d2e0	a1c40f05-739b-47fb-8438-96d08cb942a3	9205fbf2-f4ba-475c-8351-1aae5ff3b8bf	e04d1d7e-09e0-48d3-896c-666a58308cab	N5		2014-02-21	2014-02-21	2016-02-25	Live
TCGA	TCGA-N6-A4VG-10A-01D-A28U-08	UCS	Uterine Carcinosarcoma	NB	10	DNA	WXS	BI	BI	ILLUMINA	Illumina	HG19_Broad_variant	C1515.TCGA-N6-A4VG-10A-01D-A28U-08.2.bam	11501934704	fb08f42cdfe5c3cb38ac9c4168431214	aa25fc96-c66b-4629-9e23-70ca0661cb6c	07de55d3-eae6-4710-ab52-6de07c1216b6	ae10b73d-e7f4-4334-8452-167b60d71cb5	22b5c13f-954e-4975-a92d-570d2de39062	N6		2014-02-21	2014-02-21	2016-02-25	Live
TCGA	TCGA-N8-A56S-01A-11D-A28R-08	UCS	Uterine Carcinosarcoma	TP	1	DNA	WXS	BI	BI	ILLUMINA	Illumina	HG19_Broad_variant	C1515.TCGA-N8-A56S-01A-11D-A28R-08.2.bam	16113489974	9293b5cbf3bc8a12184281bc93c64fc8	aa7b5c04-10a9-4a8c-9a24-a0daea704eee	86211ee6-0559-4825-a102-ed909f5328ee	33ad8d6e-10f4-4965-9721-1a9984f9e87d	4f4dc90b-ed39-4cee-95c9-719fd36d2a89	N8		2014-02-21	2014-02-21	2016-02-25	Live
TCGA	TCGA-NA-A4QW-01A-11D-A28R-08	UCS	Uterine Carcinosarcoma	TP	1	DNA	WXS	BI	BI	ILLUMINA	Illumina	HG19_Broad_variant	C1515.TCGA-NA-A4QW-01A-11D-A28R-08.2.bam	15294282022	e6bacd5e32840ceb3d36d1078dcfd866	94205474-c67e-4e78-9ded-96e5b0ee955a	1c486c36-01d0-4ff7-9478-19b0104898b1	4a31c620-5c6e-44ae-b7f0-0553c4b7eb33	e33cc16f-7974-4238-95b9-cf7749502660	NA		2014-02-21	2014-02-21	2016-02-24	Live
TCGA	TCGA-N5-A4RD-10A-01D-A28U-08	UCS	Uterine Carcinosarcoma	NB	10	DNA	WXS	BI	BI	ILLUMINA	Illumina	HG19_Broad_variant	C1515.TCGA-N5-A4RD-10A-01D-A28U-08.2.bam	12035173485	d6ebaafd7d0fe429e6db76a69ddd1500	948e4ecc-676b-44d4-90ad-4539f82cafc3	cd3a0e8f-8fe3-42bb-9c1e-d7191c8f1ab9	d9952e44-b573-4854-893e-b3bbc5287f2f	1e0819fa-81b4-408b-bd82-0d186a58cade	N5		2014-02-21	2014-02-21	2016-02-24	Live
TCGA	TCGA-N8-A4PQ-01A-11D-A28R-08	UCS	Uterine Carcinosarcoma	TP	1	DNA	WXS	BI	BI	ILLUMINA	Illumina	HG19_Broad_variant	C1515.TCGA-N8-A4PQ-01A-11D-A28R-08.2.bam	14053498936	42186de91cdbec9d216d802ad706a9ac	6cc47fca-bbc2-42bb-aeef-fe87cc14635c	a3eaab79-ec94-43ea-bdeb-8e2b2a0ef27f	51f6692d-a05b-474b-ba99-637c8bc49b30	591dc5be-cf05-4bf7-bcf8-2112bd2cdd40	N8		2014-02-21	2014-02-21	2016-02-24	Live
TCGA	TCGA-N5-A4RF-01A-11D-A28R-08	UCS	Uterine Carcinosarcoma	TP	1	DNA	WXS	BI	BI	ILLUMINA	Illumina	HG19_Broad_variant	C1515.TCGA-N5-A4RF-01A-11D-A28R-08.2.bam	15990405075	a332d8e048a80b90b157a1cb0ae03138	752a4e09-e0f7-4cb8-a386-b8393dbd59dc	d3e50113-790a-4113-b65b-3712ac8d076d	ee6083aa-9453-44ff-8cc5-79b71fea289d	60942b60-bbc7-48dd-b920-0314c379ea77	N5		2014-02-21	2014-02-21	2016-02-24	Live
TCGA	TCGA-N5-A4RM-01A-11D-A28R-08	UCS	Uterine Carcinosarcoma	TP	1	DNA	WXS	BI	BI	ILLUMINA	Illumina	HG19_Broad_variant	C1515.TCGA-N5-A4RM-01A-11D-A28R-08.2.bam	20288922553	6945e9674271bacfb1a0de2dd47939fb	866da90f-7767-4b0a-a6b9-e50a5ef6f748	643ce1e5-5d7b-42a7-be84-fff6e1f00788	254f6921-82ac-4fe1-b1b4-ace94c420d05	3165ff33-e042-4c34-8bc4-ab2358f16803	N5		2014-02-21	2014-02-21	2016-02-24	Live
TCGA	TCGA-ND-A4WC-10A-01D-A28U-08	UCS	Uterine Carcinosarcoma	NB	10	DNA	WXS	BI	BI	ILLUMINA	Illumina	HG19_Broad_variant	C1515.TCGA-ND-A4WC-10A-01D-A28U-08.2.bam	8261967453	ff89f7a81ce61bab349abd9d570fee8f	823e8f5e-34ff-4751-a696-6e1270e57ba9	c1de6b18-0ef6-4116-9c50-3abf60f52e24	6385194a-d75b-4bd3-9e70-9aa36250d5b9	80ea40ec-143d-491f-87b4-dd2294e4cd9d	ND		2014-02-21	2014-02-21	2016-02-24	Live
TCGA	TCGA-NF-A5CP-01A-12D-A28R-08	UCS	Uterine Carcinosarcoma	TP	1	DNA	WXS	BI	BI	ILLUMINA	Illumina	HG19_Broad_variant	C1515.TCGA-NF-A5CP-01A-12D-A28R-08.2.bam	18959100469	c3856bd64a49cd5480fbc0010de59d77	8a59ab65-d765-4854-8841-bbf9b3db4a9c	5a5cd1b0-e7bd-4f5f-afb5-e9fc3be14d5d	ddfdd05e-058c-4877-b389-724a6c101353	240f0742-8b4d-44c5-9109-e39b6da26fb5	NF		2014-02-21	2014-02-21	2016-02-24	Live
TCGA	TCGA-N8-A4PP-01A-11D-A28R-08	UCS	Uterine Carcinosarcoma	TP	1	DNA	WXS	BI	BI	ILLUMINA	Illumina	HG19_Broad_variant	C1515.TCGA-N8-A4PP-01A-11D-A28R-08.2.bam	18698781649	f0e7b8afbe2a5dd3715ec450e2be0a28	b23cabdd-66d2-4a6f-b4cb-3650305a2054	8e6eb56d-1825-41f7-93fe-665c0bac1c15	ebb834c6-374e-4077-a4ce-c74a850be358	62d8f36d-bc78-47c6-bc5c-159cee5b8ca3	N8		2014-02-21	2014-02-21	2016-02-25	Live
TCGA	TCGA-N5-A4RA-10A-01D-A28U-08	UCS	Uterine Carcinosarcoma	NB	10	DNA	WXS	BI	BI	ILLUMINA	Illumina	HG19_Broad_variant	C1515.TCGA-N5-A4RA-10A-01D-A28U-08.2.bam	17160483059	700a626cdaa9fbb2c8eb0353885f316e	a4603f50-94d0-49f5-8686-b3579e5c393a	81db3ca2-9fc2-41e6-8d59-f99d874a163d	2aa77a19-efde-478a-a113-c0af75708b31	303c3752-f196-40cc-9155-4504289bb87c	N5		2014-02-21	2014-02-21	2016-02-25	Live
TCGA	TCGA-N8-A4PM-10A-01D-A28U-08	UCS	Uterine Carcinosarcoma	NB	10	DNA	WXS	BI	BI	ILLUMINA	Illumina	HG19_Broad_variant	C1515.TCGA-N8-A4PM-10A-01D-A28U-08.2.bam	14101885972	a8bf117feba2955e339494a923b61b7e	a4edf06b-db69-448e-9317-18629e102b91	1e5842cc-eef6-4cf3-b869-b7dacdba7d92	eec002c4-7602-4179-8eb3-2b0508d5ee1c	195a130c-0d6a-41fc-94dd-8ef606894a55	N8		2014-02-21	2014-02-21	2016-02-25	Live
TCGA	TCGA-N5-A4RJ-10A-01D-A28U-08	UCS	Uterine Carcinosarcoma	NB	10	DNA	WXS	BI	BI	ILLUMINA	Illumina	HG19_Broad_variant	C1515.TCGA-N5-A4RJ-10A-01D-A28U-08.2.bam	14844880469	3753133904fe9ff4227a4421eadf50d3	a0cd9f50-fbc7-4d76-badb-204a58de275f	623428f9-997a-484d-98e4-f6ef172d75a3	108d4b89-d1d5-4528-a040-c7e5696c8417	53f7f77e-b807-4e51-b03f-0232e109196b	N5		2014-02-21	2014-02-21	2016-02-24	Live
TCGA	TCGA-N6-A4VF-11A-11D-A28U-08	UCS	Uterine Carcinosarcoma	NT	11	DNA	WXS	BI	BI	ILLUMINA	Illumina	HG19_Broad_variant	C1515.TCGA-N6-A4VF-11A-11D-A28U-08.2.bam	11373129495	48fee5494e99ff52f4ea7c41782c5743	9c8afe1b-1690-4f8d-8771-9f277a6ea1c9	e2d2cb02-4f0d-4b59-b69e-20d52775f899	6dfe9121-29a0-4593-984f-1644166e1d39	641cdb62-cc74-4c8c-acfc-9707428d9498	N6		2014-02-21	2014-02-21	2016-02-24	Live
TCGA	TCGA-NG-A4VU-01A-11D-A28R-08	UCS	Uterine Carcinosarcoma	TP	1	DNA	WXS	BI	BI	ILLUMINA	Illumina	HG19_Broad_variant	C1515.TCGA-NG-A4VU-01A-11D-A28R-08.2.bam	13843987414	d39d26136df16192f7d7efe4640fe9ce	9e3b1571-40d5-4570-b310-c68027524a7d	13a72df3-4f78-47e7-ba26-f59dd23f3e86	6db758a1-dd0f-4abb-a0ca-80c4b135e8a5	986b9004-9450-41b0-8c94-2759060c6a0f	NG		2014-02-21	2014-02-21	2016-02-24	Live
TCGA	TCGA-QM-A5NM-01A-11D-A28R-08	UCS	Uterine Carcinosarcoma	TP	1	DNA	WXS	BI	BI	ILLUMINA	Illumina	HG19_Broad_variant	C1515.TCGA-QM-A5NM-01A-11D-A28R-08.2.bam	14409569911	de67f6ee04ab128287143254c4477425	a553f443-b5e0-43ea-b08f-0ba9c4d5fbdc	7aa385ed-8791-4ca0-8356-2e687ed33bc9	485b221f-f40f-46a0-a9cf-023f807e6146	9975969d-a63f-4bbf-8b26-5a10299b5706	QM		2014-02-21	2014-02-21	2016-02-25	Live
TCGA	TCGA-N7-A4Y8-01A-11D-A28R-08	UCS	Uterine Carcinosarcoma	TP	1	DNA	WXS	BI	BI	ILLUMINA	Illumina	HG19_Broad_variant	C1515.TCGA-N7-A4Y8-01A-11D-A28R-08.2.bam	16635240222	bc3e47801e535ecf4fc7f3573a01bb5a	a5812f13-12c9-4769-a85a-ccf22e3ca395	7a243088-bff7-435b-9f10-ddede7b3113f	8703c5c3-d519-4d78-a5f6-2ef53fca277a	5061a930-eac9-4466-8a46-083f5927e27b	N7		2014-02-21	2014-02-21	2016-02-25	Live
TCGA	TCGA-ND-A4WF-01A-11D-A28R-08	UCS	Uterine Carcinosarcoma	TP	1	DNA	WXS	BI	BI	ILLUMINA	Illumina	HG19_Broad_variant	C1515.TCGA-ND-A4WF-01A-11D-A28R-08.2.bam	11568257508	cae696d36b1c42fa4ff27a3d33ba26b8	e27099b3-df36-4e45-97a6-0f271dd9e42e	272251fa-e9b3-4808-9f03-2b9c9ce7c175	6717b82e-889d-45a4-9638-4d0e023399cc	1febe3a0-92db-4e67-8288-de28a14e7638	ND		2014-02-21	2014-02-21	2016-02-25	Live
TCGA	TCGA-N9-A4Q7-10B-01D-A28U-08	UCS	Uterine Carcinosarcoma	NB	10	DNA	WXS	BI	BI	ILLUMINA	Illumina	HG19_Broad_variant	C1515.TCGA-N9-A4Q7-10B-01D-A28U-08.2.bam	12924593345	01f428f9e18fd170df353dc3a08c3a2c	e2d04a29-694d-446a-80d1-b957b1f0f9e4	43f5a1ae-b52c-4f69-9da1-c16cfa218bd1	9f15bf13-11d2-400f-b6f9-c8be0a57c763	6ce0f70a-c8be-44fd-9235-a010cb36934d	N9		2014-02-21	2014-02-21	2016-02-25	Live
TCGA	TCGA-NF-A5CP-10A-01D-A28U-08	UCS	Uterine Carcinosarcoma	NB	10	DNA	WXS	BI	BI	ILLUMINA	Illumina	HG19_Broad_variant	C1515.TCGA-NF-A5CP-10A-01D-A28U-08.2.bam	9814018859	18433235c2dc8bd34f960216909af5ca	e2dc9062-a426-402c-a0f0-f147580d8bcd	9abdb8aa-e659-4785-9f8a-3664d9dcca2a	ddfdd05e-058c-4877-b389-724a6c101353	b1fae9af-cb3a-4826-871f-a711e214125d	NF		2014-02-21	2014-02-21	2016-02-25	Live
TCGA	TCGA-N6-A4V9-10A-01D-A28U-08	UCS	Uterine Carcinosarcoma	NB	10	DNA	WXS	BI	BI	ILLUMINA	Illumina	HG19_Broad_variant	C1515.TCGA-N6-A4V9-10A-01D-A28U-08.2.bam	12479885643	6897aa2de4d6fe3bc1afbd0381833db0	e07b0cb2-d492-4dad-94ed-81d53cd1f4aa	edefaab7-d004-4ab1-9049-42511bbefe5f	75a43851-8fa0-4259-b843-88dc6fbce270	b2df9fa2-6d1c-4f59-bc08-336748d802db	N6		2014-02-21	2014-02-21	2016-02-25	Live
TCGA	TCGA-N5-A59F-10A-01D-A28U-08	UCS	Uterine Carcinosarcoma	NB	10	DNA	WXS	BI	BI	ILLUMINA	Illumina	HG19_Broad_variant	C1515.TCGA-N5-A59F-10A-01D-A28U-08.2.bam	14043855271	a5223ec0382ebbbbcb97815d7b4c84b5	e0974afe-5847-4fd3-b78d-43dce6851a2d	10f926f4-b281-46f0-9d46-a1c231b10ca5	158fd4c2-68dc-4ca4-8130-d5589c80d825	f72f527b-614a-48b8-82b6-354970f7b5d7	N5		2014-02-21	2014-02-21	2016-02-25	Live
TCGA	TCGA-N9-A4Q1-10B-01D-A28U-08	UCS	Uterine Carcinosarcoma	NB	10	DNA	WXS	BI	BI	ILLUMINA	Illumina	HG19_Broad_variant	C1515.TCGA-N9-A4Q1-10B-01D-A28U-08.2.bam	16406174641	0ceb6caf5b74466cd2dd2542da2e1cbe	de931de2-38c0-4b8e-b21e-35cebbe9d2b4	2a7a47d8-6e46-43e3-8262-9f7444070369	a1206473-cf9d-4bca-97c9-67f35817b806	b8eb753b-dbdc-4ee6-baf6-c1f55e505ece	N9		2014-02-21	2014-02-21	2016-02-25	Live
TCGA	TCGA-NA-A4QX-01A-11D-A28R-08	UCS	Uterine Carcinosarcoma	TP	1	DNA	WXS	BI	BI	ILLUMINA	Illumina	HG19_Broad_variant	C1515.TCGA-NA-A4QX-01A-11D-A28R-08.2.bam	11346817075	39264dc2e4eeb483638fcaf1d066f805	dbf7f814-f47d-4f40-b012-431ae4c0a6b5	3d2e39c3-47c6-4241-85b5-17f7793a3afe	79823022-7feb-49de-8de7-607721b595d2	4237934b-8a8a-42c4-9603-f7f0e9ce3308	NA		2014-02-21	2014-02-21	2016-02-25	Live
TCGA	TCGA-NG-A4VW-01A-11D-A28R-08	UCS	Uterine Carcinosarcoma	TP	1	DNA	WXS	BI	BI	ILLUMINA	Illumina	HG19_Broad_variant	C1515.TCGA-NG-A4VW-01A-11D-A28R-08.2.bam	20152937261	a94690abc1d2d02f35ddb67a179d3686	c79a4160-0137-4b8a-b009-3851eb598c67	036c7c6a-32e0-4837-a8a6-4d230860dc1c	82c37e7c-0899-497e-9753-84da21f8e0fe	c0132fcf-d345-46ea-b72f-528addcfa824	NG		2014-02-21	2014-02-21	2016-02-25	Live
TCGA	TCGA-N5-A4RS-10A-01D-A28U-08	UCS	Uterine Carcinosarcoma	NB	10	DNA	WXS	BI	BI	ILLUMINA	Illumina	HG19_Broad_variant	C1515.TCGA-N5-A4RS-10A-01D-A28U-08.2.bam	21433366371	d3235da7b7fc044bdf26ee4bf00cf0ef	e58159cb-ff8c-4b7c-b136-f044a6424c46	a5091274-8175-4e71-831a-a07f6aef2908	4daeefc3-0e2e-4537-8e13-af9717b3ce29	31c90429-f6dd-49d8-8eb2-3a4b9527e111	N5		2014-02-21	2014-02-21	2016-02-25	Live
TCGA	TCGA-N5-A4RV-01A-21D-A28R-08	UCS	Uterine Carcinosarcoma	TP	1	DNA	WXS	BI	BI	ILLUMINA	Illumina	HG19_Broad_variant	C1515.TCGA-N5-A4RV-01A-21D-A28R-08.2.bam	16229427677	97304b72f6c4fa75a2b2d026e13b415f	e8ba4893-398f-4917-a558-1f2386bc199e	058c10d9-88b8-4ac5-90a8-181dbad8b90c	3af5b391-e72f-463d-a086-a86c6c30a51a	fafb2550-3101-45b8-bfcd-4550eb031621	N5		2014-02-21	2014-02-21	2016-02-25	Live
TCGA	TCGA-N6-A4VD-01A-11D-A28R-08	UCS	Uterine Carcinosarcoma	TP	1	DNA	WXS	BI	BI	ILLUMINA	Illumina	HG19_Broad_variant	C1515.TCGA-N6-A4VD-01A-11D-A28R-08.2.bam	11094408811	13ba52feee84c652266f14f34360c3ba	e6b9ba46-7fbe-46b8-94e7-0f93cfe328d5	2d33a481-d2dd-4205-86a8-bf35b0de3a71	14213209-2217-4812-9a19-d9b2b6718467	56c9a562-e195-41da-9e39-8c19dca82b97	N6		2014-02-21	2014-02-21	2016-02-25	Live
TCGA	TCGA-N5-A4RN-01A-12D-A28R-08	UCS	Uterine Carcinosarcoma	TP	1	DNA	WXS	BI	BI	ILLUMINA	Illumina	HG19_Broad_variant	C1515.TCGA-N5-A4RN-01A-12D-A28R-08.2.bam	13847083537	7b48811645d87f2f567e57dd1023142b	ea32953c-a412-439b-a5ee-f3ab8cca0c2a	16e9dbc9-970e-4862-ae7b-385f9cff0a1e	1d2937e8-6104-4330-b7dc-7bcd79dac927	1639381a-5315-49b1-bbcb-c077da3bf7a0	N5		2014-02-21	2014-02-21	2016-02-25	Live
TCGA	TCGA-N5-A4RS-01A-11D-A28R-08	UCS	Uterine Carcinosarcoma	TP	1	DNA	WXS	BI	BI	ILLUMINA	Illumina	HG19_Broad_variant	C1515.TCGA-N5-A4RS-01A-11D-A28R-08.2.bam	13605476364	088c6409454df5bb3064df1acfbcfe90	e7ff259a-ce5d-4d08-8f9f-3737fc0b8670	5af5265b-b489-4307-b4b7-9ea5d8f1b461	4daeefc3-0e2e-4537-8e13-af9717b3ce29	05f09c06-192e-49e0-bf99-d12938a1a2a2	N5		2014-02-21	2014-02-21	2016-02-25	Live
TCGA	TCGA-N8-A4PI-01A-21D-A28R-08	UCS	Uterine Carcinosarcoma	TP	1	DNA	WXS	BI	BI	ILLUMINA	Illumina	HG19_Broad_variant	C1515.TCGA-N8-A4PI-01A-21D-A28R-08.2.bam	13759330892	1613392569a165f046d483c67f44e5b4	dd3a536f-9b59-48c6-b942-1ebfe1366188	6d1461c3-5dbf-4c2b-be33-d525dab72592	8c8d4495-1a1d-4942-b0f0-1445fd05dfce	9e383cfe-bc6d-40a2-a234-68a6af2658bd	N8		2014-02-21	2014-02-21	2016-02-25	Live
TCGA	TCGA-N8-A4PM-01A-11D-A28R-08	UCS	Uterine Carcinosarcoma	TP	1	DNA	WXS	BI	BI	ILLUMINA	Illumina	HG19_Broad_variant	C1515.TCGA-N8-A4PM-01A-11D-A28R-08.2.bam	14290922904	770321d2e33a8381c40f2c37ef76ae9c	d80f2d8a-6b31-4baa-877f-37d7a9f3a9f3	f45fce6a-f718-486c-8e24-57f062f20b37	eec002c4-7602-4179-8eb3-2b0508d5ee1c	b02d436c-9885-466f-9960-0a96918c84df	N8		2014-02-21	2014-02-21	2016-02-25	Live
TCGA	TCGA-N5-A4RM-10A-01D-A28U-08	UCS	Uterine Carcinosarcoma	NB	10	DNA	WXS	BI	BI	ILLUMINA	Illumina	HG19_Broad_variant	C1515.TCGA-N5-A4RM-10A-01D-A28U-08.2.bam	12545138535	b2433ce9cbc250477d84dc266a7d8498	d2c491bf-7ce4-44cb-b735-dde9cd6bffc3	fbe85c1e-c6b0-4a9a-91cc-189ca341431f	254f6921-82ac-4fe1-b1b4-ace94c420d05	7eacabb7-584e-490a-be55-c74dd9ccf5a2	N5		2014-02-21	2014-02-21	2016-02-25	Live
TCGA	TCGA-NF-A4WU-01A-11D-A28R-08	UCS	Uterine Carcinosarcoma	TP	1	DNA	WXS	BI	BI	ILLUMINA	Illumina	HG19_Broad_variant	C1515.TCGA-NF-A4WU-01A-11D-A28R-08.2.bam	17945296716	f3b2f898e1d846d8359795a83dfbf007	d5232b6e-00ed-4df6-bbc9-d12a8fa682dd	c6090017-f654-44df-a9f1-de8cebd17800	f2cc142b-9fc0-44d9-9ae3-558b4eace375	882c2e0e-c377-47ef-8f3b-4101482ff8fb	NF		2014-02-21	2014-02-21	2016-02-25	Live
TCGA	TCGA-N8-A4PP-10A-01D-A28U-08	UCS	Uterine Carcinosarcoma	NB	10	DNA	WXS	BI	BI	ILLUMINA	Illumina	HG19_Broad_variant	C1515.TCGA-N8-A4PP-10A-01D-A28U-08.2.bam	18978274979	769c98ff95e1f55656a6d2ef502526d9	d7736ff5-ab09-40b0-b634-70367b17fb42	db457003-170c-4835-8f37-a73bb4da8189	ebb834c6-374e-4077-a4ce-c74a850be358	dc18de99-515f-49b0-82ac-a4a1f4eee77d	N8		2014-02-21	2014-02-21	2016-02-25	Live
TCGA	TCGA-N9-A4Q7-01A-11D-A28R-08	UCS	Uterine Carcinosarcoma	TP	1	DNA	WXS	BI	BI	ILLUMINA	Illumina	HG19_Broad_variant	C1515.TCGA-N9-A4Q7-01A-11D-A28R-08.2.bam	16203775774	6d0a43cfb96ca6dbe5068b744f74f5d9	d48d62b5-c933-4585-a5b1-1bd626a233eb	272fa0b4-6b90-4f05-bf1a-5b02bd90dfa7	9f15bf13-11d2-400f-b6f9-c8be0a57c763	5ccfd055-ec96-4976-916d-a4d2becb8f6f	N9		2014-02-21	2014-02-21	2016-02-25	Live
TCGA	TCGA-N9-A4Q4-01A-11D-A28R-08	UCS	Uterine Carcinosarcoma	TP	1	DNA	WXS	BI	BI	ILLUMINA	Illumina	HG19_Broad_variant	C1515.TCGA-N9-A4Q4-01A-11D-A28R-08.2.bam	10582649078	ebc61b9e3c6e3b2daabf6b51b8ecc14c	d04610d1-fa53-4ee8-92b7-374f2a8fcccf	c706ee71-26f2-43c9-aa9a-22bf9a393d89	ffedc8be-1056-4205-b9d9-99b5bdb872db	d90a2617-bf0b-453f-a483-ceac82781a6c	N9		2014-02-21	2014-02-21	2016-02-25	Live
TCGA	TCGA-N8-A4PQ-10A-01D-A28U-08	UCS	Uterine Carcinosarcoma	NB	10	DNA	WXS	BI	BI	ILLUMINA	Illumina	HG19_Broad_variant	C1515.TCGA-N8-A4PQ-10A-01D-A28U-08.2.bam	14171028276	8e5e4bb7b821a0e07597a32978fdb1c7	c704a3b7-05ee-4340-854a-dcdd7f8168a1	cab88f55-36e4-4645-a74e-6e3a2911e9c8	51f6692d-a05b-474b-ba99-637c8bc49b30	af4f4ab4-dc87-4630-8c90-0b7cc6efac67	N8		2014-02-21	2014-02-21	2016-02-25	Live
TCGA	TCGA-N8-A4PN-01A-11D-A28R-08	UCS	Uterine Carcinosarcoma	TP	1	DNA	WXS	BI	BI	ILLUMINA	Illumina	HG19_Broad_variant	C1515.TCGA-N8-A4PN-01A-11D-A28R-08.3.bam	12262821421	e434c508489391008f509c294b4098e1	fa46a994-e0e4-4f4c-bc94-9b7152651f52	76c6bebb-add9-4a40-96bc-5063289d5e64	8b7c42cd-fc2a-4023-843e-a411821f94ff	fb57df69-928b-43ee-9ceb-b76386abc8c0	N8		2013-12-10	2013-12-10	2016-02-25	Live
TCGA	TCGA-N7-A4Y5-10A-01D-A28U-08	UCS	Uterine Carcinosarcoma	NB	10	DNA	WXS	BI	BI	ILLUMINA	Illumina	HG19_Broad_variant	C1515.TCGA-N7-A4Y5-10A-01D-A28U-08.2.bam	14176190075	15dd034f6107c9108a6facf86131ead7	faaae401-c7b6-40f3-9491-28adcfb1550a	ae33ea51-4262-478c-b4d9-1eb469541715	245e4254-dbc1-45bd-b5df-504d8c3822de	29f29532-41e7-4c81-8ab1-a854a3ad035a	N7		2014-02-21	2014-02-21	2016-02-25	Live
TCGA	TCGA-NF-A4WX-01A-11D-A28R-08	UCS	Uterine Carcinosarcoma	TP	1	DNA	WXS	BI	BI	ILLUMINA	Illumina	HG19_Broad_variant	C1515.TCGA-NF-A4WX-01A-11D-A28R-08.2.bam	12897154076	028974599612c5ba26749aafb760abed	fe69ad9f-2cba-43f5-9374-10dafa6d7d13	09a88841-5d21-4363-bc57-503b9c2be4d2	64d00705-5070-4338-9433-ba74424528b3	e47933fa-634c-426e-9822-4b0e239b872c	NF		2014-02-21	2014-02-21	2016-02-25	Live
TCGA	TCGA-NA-A4QV-01A-11D-A28R-08	UCS	Uterine Carcinosarcoma	TP	1	DNA	WXS	BI	BI	ILLUMINA	Illumina	HG19_Broad_variant	C1515.TCGA-NA-A4QV-01A-11D-A28R-08.2.bam	15599291949	6c0fa3ca26bbc7cb92f3ac5dc37c58e0	ee19d90e-e73b-4cec-b933-e1c45693a776	8598452d-d3c0-4c2e-b090-53cba35fb1dc	cdde118f-4673-4e7e-b965-1f9fe007050d	b95b948f-0d88-42a6-9a20-9da1ead9f3a9	NA		2014-02-21	2014-02-21	2016-02-25	Live
TCGA	TCGA-N5-A4RU-10A-01D-A28U-08	UCS	Uterine Carcinosarcoma	NB	10	DNA	WXS	BI	BI	ILLUMINA	Illumina	HG19_Broad_variant	C1515.TCGA-N5-A4RU-10A-01D-A28U-08.2.bam	17022041780	e4a0072c590a7743412f948be5240ced	f8238d45-38a4-4b43-941f-fe5500ee4d40	ecba6980-a54c-4260-a022-f43e92e84e79	37c77a51-efce-46bd-ab8c-93e17c04c6ac	b30f2570-cac0-4e62-819b-37547290ba92	N5		2014-02-21	2014-02-21	2016-02-25	Live
TCGA	TCGA-N9-A4Q1-01A-11D-A28R-08	UCS	Uterine Carcinosarcoma	TP	1	DNA	WXS	BI	BI	ILLUMINA	Illumina	HG19_Broad_variant	C1515.TCGA-N9-A4Q1-01A-11D-A28R-08.2.bam	16264533198	f376df7c015feca8a845d33b586d2127	f298c98a-10a0-4475-83e9-5e590426e29d	f4b4c142-2d19-4ab4-92a4-ba0e6d8e8ed2	a1206473-cf9d-4bca-97c9-67f35817b806	e8dc4a59-fdfb-40d0-afc9-f7f21eb0f339	N9		2014-02-21	2014-02-21	2016-02-25	Live
TCGA	TCGA-ND-A4WF-10A-01D-A28U-08	UCS	Uterine Carcinosarcoma	NB	10	DNA	WXS	BI	BI	ILLUMINA	Illumina	HG19_Broad_variant	C1515.TCGA-ND-A4WF-10A-01D-A28U-08.2.bam	12512805480	d963512b05fe4b87e2d89296b63cfe79	eccb6457-4629-49d7-91d3-0329a9943bc9	3441e5ff-7295-4777-8516-a7238d9d441b	6717b82e-889d-45a4-9638-4d0e023399cc	3ff98469-de3a-4800-866d-82ce28d66267	ND		2014-02-21	2014-02-21	2016-02-25	Live
TCGA	TCGA-N7-A59B-10A-01D-A28U-08	UCS	Uterine Carcinosarcoma	NB	10	DNA	WXS	BI	BI	ILLUMINA	Illumina	HG19_Broad_variant	C1515.TCGA-N7-A59B-10A-01D-A28U-08.2.bam	14144089809	37643c9d330a16e450f48a2f8c5a0a9f	ed64e08c-40c2-4712-aaf7-6625dcad4aaf	8cc077f9-7398-4135-b4c3-dc18247f0879	200f77a5-803c-4891-980b-5c3b08c91254	8dd7ed92-4af6-44f3-ad5d-597ad3b6312b	N7		2014-02-21	2014-02-21	2016-02-25	Live
TCGA	TCGA-N6-A4VC-11A-11D-A28U-08	UCS	Uterine Carcinosarcoma	NT	11	DNA	WXS	BI	BI	ILLUMINA	Illumina	HG19_Broad_variant	C1515.TCGA-N6-A4VC-11A-11D-A28U-08.5.bam	11285839579	a12c114ae314fe381bd4331aa0eb3667	08e12a8e-5220-4770-a50d-00ee4046ccaf	1e474ebc-3552-4fb7-8ee8-8d0df5c67f3b	f98c183e-aaa1-40c4-83e7-c248cc3adb55	d838cda9-4923-47e4-aef8-74ec78c862dc	N6		2014-02-21	2014-02-21	2016-02-24	Live
TCGA	TCGA-QM-A5NM-10A-01D-A28U-08	UCS	Uterine Carcinosarcoma	NB	10	DNA	WXS	BI	BI	ILLUMINA	Illumina	HG19_Broad_variant	C1515.TCGA-QM-A5NM-10A-01D-A28U-08.2.bam	11672495734	8db046bb4d90f5392ec47adbe38cfccf	0b8434ac-f295-437d-acdd-08e6d428936d	a8d35bbb-deef-4ead-b501-a8ac2c36b976	485b221f-f40f-46a0-a9cf-023f807e6146	eade3ad6-45a3-4279-9dae-5237d7bcd153	QM		2014-02-21	2014-02-21	2016-02-24	Live
TCGA	TCGA-ND-A4W6-01A-11D-A28R-08	UCS	Uterine Carcinosarcoma	TP	1	DNA	WXS	BI	BI	ILLUMINA	Illumina	HG19_Broad_variant	C1515.TCGA-ND-A4W6-01A-11D-A28R-08.2.bam	15102344111	18a09f518dc87f291baaea10f089c8cf	05349d0a-6e11-4b74-942f-72c26f627f58	72a15de6-7832-4e02-a888-999ad45192ad	605e9e51-270c-48fb-b198-46b5512b29da	8efba839-2630-42c0-899c-217a3bc64078	ND		2014-02-21	2014-02-21	2016-02-24	Live
TCGA	TCGA-N9-A4Q3-01A-11D-A28R-08	UCS	Uterine Carcinosarcoma	TP	1	DNA	WXS	BI	BI	ILLUMINA	Illumina	HG19_Broad_variant	C1515.TCGA-N9-A4Q3-01A-11D-A28R-08.2.bam	10756625132	f958c3009a7d52f24b93d9ebbb37e7f6	3520224d-4057-4beb-bd09-dfaeadde8086	5063826c-65ef-461a-af85-577824a4bd4e	83059a0f-4de9-454c-8e51-9265ab5f3558	5f0a4512-a5d3-4ef7-be46-c09e9347815d	N9		2014-02-21	2014-02-21	2016-02-24	Live
TCGA	TCGA-N5-A4RO-10A-01D-A28U-08	UCS	Uterine Carcinosarcoma	NB	10	DNA	WXS	BI	BI	ILLUMINA	Illumina	HG19_Broad_variant	C1515.TCGA-N5-A4RO-10A-01D-A28U-08.2.bam	15922895158	30bd405adab8b7b01165b9e1f8b543dd	30085e74-ced4-43d2-9eb9-cc0ff4402d7d	37c9ce50-b763-446c-94de-5c8528d68602	4f4906dc-7ebd-47f1-a8f5-b35d3950e740	769f312f-73f3-4577-8b8a-bb9c5d8cc3a6	N5		2014-02-21	2014-02-21	2016-02-24	Live
TCGA	TCGA-N7-A4Y8-10A-01D-A28U-08	UCS	Uterine Carcinosarcoma	NB	10	DNA	WXS	BI	BI	ILLUMINA	Illumina	HG19_Broad_variant	C1515.TCGA-N7-A4Y8-10A-01D-A28U-08.2.bam	13936650770	8d089481d44dddd1a09f752608e04e23	1c7b7652-0311-45bf-9cb8-18b3b7caced2	7ca039c3-049f-4f57-999d-68d6bd34060f	8703c5c3-d519-4d78-a5f6-2ef53fca277a	ea25ba3e-a2be-4684-9841-baba723c7c74	N7		2014-02-21	2014-02-21	2016-02-24	Live
TCGA	TCGA-ND-A4WC-01A-21D-A28R-08	UCS	Uterine Carcinosarcoma	TP	1	DNA	WXS	BI	BI	ILLUMINA	Illumina	HG19_Broad_variant	C1515.TCGA-ND-A4WC-01A-21D-A28R-08.2.bam	16618244806	35a928ac52ffa922af88324505946979	1c8e109d-676a-426b-92b4-b12819bfaedb	112e587b-c2ae-4cf2-94c6-9dd3d20e7c17	6385194a-d75b-4bd3-9e70-9aa36250d5b9	ed0fb756-04b1-4205-a998-3eafffe43190	ND		2014-02-21	2014-02-21	2016-02-24	Live
TCGA	TCGA-NA-A5I1-10A-01D-A28U-08	UCS	Uterine Carcinosarcoma	NB	10	DNA	WXS	BI	BI	ILLUMINA	Illumina	HG19_Broad_variant	C1515.TCGA-NA-A5I1-10A-01D-A28U-08.2.bam	9301319494	e06cde43bc4b44a0925cb5c3dbe7882f	1e515b00-58c4-4ce4-8c19-73a27eaaa707	c63a2da8-53fa-4e7e-bb63-eaf1db77c9cb	3428aa0a-127d-492a-bf4a-ee82563d3701	0b0d661b-7871-4fe8-a8b9-42bbb42e523f	NA		2014-02-21	2014-02-21	2016-02-24	Live
TCGA	TCGA-NF-A4X2-10A-01D-A28U-08	UCS	Uterine Carcinosarcoma	NB	10	DNA	WXS	BI	BI	ILLUMINA	Illumina	HG19_Broad_variant	C1515.TCGA-NF-A4X2-10A-01D-A28U-08.2.bam	12189969653	d477502be4f1d80c7eab6546d5cb241d	2299c370-db0f-4d36-abce-894a039d6895	cfbc4df1-a359-4e3b-bb47-af77647ca523	276dd6d1-a5ad-4b64-8536-916584805091	c24f6209-3881-4d0b-b8be-2b11bb3db08c	NF		2014-02-21	2014-02-21	2016-02-24	Live
TCGA	TCGA-NA-A4QV-10A-01D-A28U-08	UCS	Uterine Carcinosarcoma	NB	10	DNA	WXS	BI	BI	ILLUMINA	Illumina	HG19_Broad_variant	C1515.TCGA-NA-A4QV-10A-01D-A28U-08.2.bam	8977025514	f2db360d161e7d65547430db2753960a	22d1b470-710d-415c-bdae-786e14ff68e3	35e196fa-e68d-4353-b327-f166bcea7ced	cdde118f-4673-4e7e-b965-1f9fe007050d	730905b9-aad3-491f-878c-7683659ac259	NA		2014-02-21	2014-02-21	2016-02-24	Live
TCGA	TCGA-NA-A4QX-10A-01D-A28U-08	UCS	Uterine Carcinosarcoma	NB	10	DNA	WXS	BI	BI	ILLUMINA	Illumina	HG19_Broad_variant	C1515.TCGA-NA-A4QX-10A-01D-A28U-08.2.bam	9411478101	db3b39f39f74c94df4966b272c81b889	22dfbcbd-2b8d-49ac-9a50-02dffe45263e	f8a81e5f-712b-4863-b8c6-679ccccfb81f	79823022-7feb-49de-8de7-607721b595d2	633ea1aa-4f1f-43bb-8697-f7bca21007e2	NA		2014-02-21	2014-02-21	2016-02-24	Live
TCGA	TCGA-ND-A4WA-01A-12D-A28R-08	UCS	Uterine Carcinosarcoma	TP	1	DNA	WXS	BI	BI	ILLUMINA	Illumina	HG19_Broad_variant	C1515.TCGA-ND-A4WA-01A-12D-A28R-08.2.bam	11678801505	616526809b7d17a5ac63989014fe4ab8	25382702-2b98-4bc0-b21b-14d520b72767	7258a48f-d4e4-4176-a15b-375751e10e91	76e4538f-3383-46b0-884d-978d031ee182	f16f59fc-e3e3-4b18-9038-02a4f0100de5	ND		2014-02-21	2014-02-21	2016-02-24	Live
TCGA	TCGA-N8-A4PL-01A-11D-A28R-08	UCS	Uterine Carcinosarcoma	TP	1	DNA	WXS	BI	BI	ILLUMINA	Illumina	HG19_Broad_variant	C1515.TCGA-N8-A4PL-01A-11D-A28R-08.2.bam	10920396369	ca6925d71c1e2dd661a0cee6a00fa478	25a55158-2c15-4f9e-9fe2-962e375d7766	84e0da33-7bb8-457f-a191-143ec728aa63	8481dc3d-109a-4f2d-a0ad-8f0fd2a61a53	f154c27c-eec9-469a-ac2c-8c2415448072	N8		2014-02-21	2014-02-21	2016-02-24	Live
TCGA	TCGA-N9-A4Q3-10B-01D-A28U-08	UCS	Uterine Carcinosarcoma	NB	10	DNA	WXS	BI	BI	ILLUMINA	Illumina	HG19_Broad_variant	C1515.TCGA-N9-A4Q3-10B-01D-A28U-08.2.bam	11686946409	4f00a63bb082f7f1dbd29d131b38500a	29a60b4a-8b42-4394-ad99-a6704da8274c	41b977af-1f55-410f-8858-f88c7c739a3f	83059a0f-4de9-454c-8e51-9265ab5f3558	da822aeb-3b84-4246-938b-ca3763bfe5a7	N9		2014-02-21	2014-02-21	2016-02-24	Live
TCGA	TCGA-NF-A4WX-10A-01D-A28U-08	UCS	Uterine Carcinosarcoma	NB	10	DNA	WXS	BI	BI	ILLUMINA	Illumina	HG19_Broad_variant	C1515.TCGA-NF-A4WX-10A-01D-A28U-08.2.bam	12376196031	232f84c213cfa7d1b747294952d9ee6d	26fd12f9-0c59-470d-8ef2-31ad48ded9d8	86a042ba-233d-45e8-9fd6-fcaba878cfb8	64d00705-5070-4338-9433-ba74424528b3	91b0da1e-2047-43e8-b5e0-953129ee384d	NF		2014-02-21	2014-02-21	2016-02-24	Live
TCGA	TCGA-ND-A4WA-10B-01D-A28U-08	UCS	Uterine Carcinosarcoma	NB	10	DNA	WXS	BI	BI	ILLUMINA	Illumina	HG19_Broad_variant	C1515.TCGA-ND-A4WA-10B-01D-A28U-08.2.bam	6555623312	76006be1d848ff637015b442f0c0fb84	5b969f8b-2484-4cdf-ae77-fd77d40a2ac5	ee4803a3-d432-4dcd-ba69-2ccaae1eafd2	76e4538f-3383-46b0-884d-978d031ee182	8dc58cc6-ed21-4f17-bcbb-67de92661242	ND		2014-02-21	2014-02-21	2016-02-24	Live
TCGA	TCGA-NF-A4WU-10A-01D-A28U-08	UCS	Uterine Carcinosarcoma	NB	10	DNA	WXS	BI	BI	ILLUMINA	Illumina	HG19_Broad_variant	C1515.TCGA-NF-A4WU-10A-01D-A28U-08.2.bam	11531091481	1fdab15b21ef605eb163a722c7fbef2e	5c29cdfc-5120-423b-98ad-ba2fbb91833d	70bbf359-1999-4ac8-9cda-79d8abdebad0	f2cc142b-9fc0-44d9-9ae3-558b4eace375	f027e3ce-cf44-4f0e-8206-bd7da1212cf6	NF		2014-02-21	2014-02-21	2016-02-24	Live
TCGA	TCGA-NA-A4QY-10A-01D-A28U-08	UCS	Uterine Carcinosarcoma	NB	10	DNA	WXS	BI	BI	ILLUMINA	Illumina	HG19_Broad_variant	C1515.TCGA-NA-A4QY-10A-01D-A28U-08.2.bam	10617859799	27884905e7fbefb22291d0aa5f06b2ee	5d582226-0942-447b-a834-7c7d578b652a	a8ed63a8-ba8a-49c1-bf64-00388e7eb226	ce2b2c41-7d28-4d8b-a037-af842a8fe20f	353b75f6-6cd6-4a89-89d2-4e0bb443cda4	NA		2014-02-21	2014-02-21	2016-02-24	Live
TCGA	TCGA-N6-A4VG-01A-31D-A28R-08	UCS	Uterine Carcinosarcoma	TP	1	DNA	WXS	BI	BI	ILLUMINA	Illumina	HG19_Broad_variant	C1515.TCGA-N6-A4VG-01A-31D-A28R-08.2.bam	13844855413	30ebd569d08005f43c95d850cfb83c0e	5e2a914f-01d5-44b7-9d1a-634bf8d8c321	b16ca6e2-7702-4936-87ef-06844abfbbcd	ae10b73d-e7f4-4334-8452-167b60d71cb5	0230f8fb-ea80-4678-9a5d-62aa36d37e59	N6		2014-02-21	2014-02-21	2016-02-24	Live
TCGA	TCGA-N8-A56S-10A-01D-A28U-08	UCS	Uterine Carcinosarcoma	NB	10	DNA	WXS	BI	BI	ILLUMINA	Illumina	HG19_Broad_variant	C1515.TCGA-N8-A56S-10A-01D-A28U-08.2.bam	14866706698	5fcaf7ba5c09e0d08a5c907f510af3e3	b61f6646-0e70-4a54-ae8b-87c4ba21880d	cf639b94-ef71-448e-80fe-eeb0283bd015	33ad8d6e-10f4-4965-9721-1a9984f9e87d	49a16d94-1ba0-4cfb-9823-9f8c133a92a3	N8		2014-02-21	2014-02-21	2016-02-25	Live
TCGA	TCGA-N6-A4VC-01A-11D-A28R-08	UCS	Uterine Carcinosarcoma	TP	1	DNA	WXS	BI	BI	ILLUMINA	Illumina	HG19_Broad_variant	C1515.TCGA-N6-A4VC-01A-11D-A28R-08.4.bam	11121815197	37b83f6667725744ea79d6a7be9d8457	b80977d3-4f8a-41b2-915b-b1fef3ab1700	d3fadc22-cfbf-4cba-957e-5a792cafcd32	f98c183e-aaa1-40c4-83e7-c248cc3adb55	eccf2f6c-9917-4672-b96a-80862ad5eeff	N6		2013-12-19	2013-12-19	2016-02-25	Live
TCGA	TCGA-N5-A4RD-01A-11D-A28R-08	UCS	Uterine Carcinosarcoma	TP	1	DNA	WXS	BI	BI	ILLUMINA	Illumina	HG19_Broad_variant	C1515.TCGA-N5-A4RD-01A-11D-A28R-08.2.bam	10910928334	322cbd5279138af99d28ad84fe69a133	b8991a22-5f51-47f6-bc24-a553b23d8bf2	5fe34f43-2bce-4a6d-ad0d-7e577ba98ed5	d9952e44-b573-4854-893e-b3bbc5287f2f	bdf3c2c9-172d-4ec9-bbee-cad2b09d7aa5	N5		2014-02-21	2014-02-21	2016-02-25	Live
TCGA	TCGA-N5-A59F-01A-11D-A28R-08	UCS	Uterine Carcinosarcoma	TP	1	DNA	WXS	BI	BI	ILLUMINA	Illumina	HG19_Broad_variant	C1515.TCGA-N5-A59F-01A-11D-A28R-08.2.bam	18443452689	d2c138a4a6f6b30fbeb8842591de301d	6429b690-f31a-4a94-bea7-d2a4262eb47b	dd5c58ec-271c-4f39-ab26-b6e9ae076a7e	158fd4c2-68dc-4ca4-8130-d5589c80d825	9dcc425f-677e-4143-82cd-dc213d00a217	N5		2014-02-21	2014-02-21	2016-02-24	Live
TCGA	TCGA-N5-A4RO-01A-11D-A28R-08	UCS	Uterine Carcinosarcoma	TP	1	DNA	WXS	BI	BI	ILLUMINA	Illumina	HG19_Broad_variant	C1515.TCGA-N5-A4RO-01A-11D-A28R-08.2.bam	13680364207	d5f0725188da2c9bbdcc147889d76f3c	65117566-d308-46fd-87f9-4e3ee957f495	b84520b2-e8e8-42bc-ad82-94c0f8e04473	4f4906dc-7ebd-47f1-a8f5-b35d3950e740	2c3397a5-3492-4c8e-8e1d-a49e594db54d	N5		2014-02-21	2014-02-21	2016-02-24	Live
TCGA	TCGA-NG-A4VU-10A-01D-A28U-08	UCS	Uterine Carcinosarcoma	NB	10	DNA	WXS	BI	BI	ILLUMINA	Illumina	HG19_Broad_variant	C1515.TCGA-NG-A4VU-10A-01D-A28U-08.2.bam	10410883394	a62e78051330aada27f7d1cea9fa2097	5b1a7d51-92f7-4003-aee2-0fa68764e400	2551e882-f53e-42d6-84a3-ed52888aacea	6db758a1-dd0f-4abb-a0ca-80c4b135e8a5	dfb1f548-4a17-4070-a57c-89eb77a3ffb9	NG		2014-02-21	2014-02-21	2016-02-24	Live
TCGA	TCGA-N9-A4Q4-10B-01D-A28U-08	UCS	Uterine Carcinosarcoma	NB	10	DNA	WXS	BI	BI	ILLUMINA	Illumina	HG19_Broad_variant	C1515.TCGA-N9-A4Q4-10B-01D-A28U-08.2.bam	15927417478	725ab5bb4b941ba31514557a744a2c9a	8eef9582-d240-4df8-b8e9-b5e521060653	3cb2acb2-e4c6-46de-a515-ee7d5d8a472c	ffedc8be-1056-4205-b9d9-99b5bdb872db	4bdd9df0-e9a1-4539-a11d-e9de0ad9c42d	N9		2014-02-21	2014-02-21	2016-02-24	Live
TCGA	TCGA-N7-A4Y5-01A-12D-A28R-08	UCS	Uterine Carcinosarcoma	TP	1	DNA	WXS	BI	BI	ILLUMINA	Illumina	HG19_Broad_variant	C1515.TCGA-N7-A4Y5-01A-12D-A28R-08.2.bam	11208209920	24ecdbcb91beb2d93f4d629eafa66773	c20126d0-2b17-445d-983a-6e168cd3463b	42067f30-2429-4387-b816-990afa9365e3	245e4254-dbc1-45bd-b5df-504d8c3822de	235ed659-e33e-453a-8d7a-212b03b69ead	N7		2014-02-21	2014-02-21	2016-02-25	Live
TCGA	TCGA-NA-A4R0-10A-01D-A28U-08	UCS	Uterine Carcinosarcoma	NB	10	DNA	WXS	BI	BI	ILLUMINA	Illumina	HG19_Broad_variant	C1515.TCGA-NA-A4R0-10A-01D-A28U-08.2.bam	8198832029	05bae179991d5528147836da8770c53d	be3f17b4-65d7-45a4-8bc9-686c298184fa	a8070b85-a83f-4ac4-a7de-05934dc2af36	89d0b316-65de-4f4c-988a-3c3861a68090	91f047e0-3a49-47cd-b93a-f2335f20938b	NA		2014-02-21	2014-02-21	2016-02-25	Live
TCGA	TCGA-NG-A4VW-10A-01D-A28U-08	UCS	Uterine Carcinosarcoma	NB	10	DNA	WXS	BI	BI	ILLUMINA	Illumina	HG19_Broad_variant	C1515.TCGA-NG-A4VW-10A-01D-A28U-08.2.bam	9721103419	0cd097cbe07cb41234e051b41f58a2a4	c0a5553c-b623-45ae-a369-42fefff00109	c3915350-561b-448e-af59-7d96f4e95b64	82c37e7c-0899-497e-9753-84da21f8e0fe	2cfce347-12d0-4097-b0e2-05f5e1274775	NG		2014-02-21	2014-02-21	2016-02-25	Live

[truncated: 2 more sheets: PRAD MSI-H (SU2C), PRAD MSS (SU2C)]
