# Supplementary material for: Performance evaluation for rapid detection of pan-cancer microsatellite instability with MANTIS
Source: Oncotarget. 2016 Dec 12;8(5):7452–63. doi: 10.18632/oncotarget.13918 (PMC5352334; doi:10.18632/oncotarget.13918)
Supplement: Supplementary file 3 [file oncotarget-08-7452-s003.xlsx]

## Sheet: COAD|READ MSI-H
Sample	mSINGS	MSISensor	MANTIS
TCGA-A6-2672	0.4553	31.71	0.9537
TCGA-A6-2676	0.5286	36.11	1.0858
TCGA-A6-2686	0.3454	87.84	1.173
TCGA-A6-3809	0.4776	77.35	0.9693
TCGA-AA-3492	0.5072	85.2	1.2491
TCGA-AA-3516	0.5294	19.05	0.9908
TCGA-AA-3518	0.4315	4.55	0.5676
TCGA-AA-3525	0.3431	16.13	0.8195
TCGA-AA-3543	0.5933	6.67	0.7106
TCGA-AA-3554	0.3378	0	0.4485
TCGA-AA-3672	0.1519	89.08	1.2025
TCGA-AA-3710	0.3848	77.13	0.8476
TCGA-AA-3715	0.1626	88.97	1.0566
TCGA-AA-3811	0.5426	85.52	1.07
TCGA-AA-3815	0.3043	78.53	0.9011
TCGA-AA-3821	0.2439	76.04	0.8794
TCGA-AA-3833	0.3093	60.08	0.6841
TCGA-AA-3845	0.4337	75.38	0.8861
TCGA-AA-3864	0.3522	72.48	0.8745
TCGA-AA-3877	0.3995	76.35	0.8844
TCGA-AA-3947	0.5518	89.91	1.2219
TCGA-AA-3949	0.3661	61.69	0.7335
TCGA-AA-3950	0.4177	73.85	0.7416
TCGA-AA-3966	0.1467	85.6	1.0597
TCGA-AA-A00A	0.2778	15.38	0.7608
TCGA-AA-A00E	0.3691	42.86	0.9488
TCGA-AA-A00J	0.4596	50	1.1668
TCGA-AA-A00R	0.2286	0	0.741
TCGA-AA-A01P	0.373	54.36	0.669
TCGA-AA-A01Q	0.2758	0	0.639
TCGA-AA-A01R	0.2469	58.01	0.7477
TCGA-AA-A022	0.4241	87.07	1.1383
TCGA-AA-A02R	0.1216	88.97	1.2634
TCGA-AG-A02N	0.106	86.98	1.1533
TCGA-AZ-4313	0.5074	51.28	0.7398
TCGA-AZ-4615	0.6108	76.62	1.0308
TCGA-CK-4951	0.1899	61.38	0.7698
TCGA-CM-4746	0.4545	62.68	0.8617

## Sheet: COAD|READ MSS
Sample	mSINGS	MSISensor	MANTIS
TCGA-A6-3810	0.1161	14.27	0.4708
TCGA-AA-3495	0.004	0.08	0.3839
TCGA-AA-3506	0.0058	0.07	0.3536
TCGA-AA-3509	0.002	0.16	0.3825
TCGA-AA-3514	0.0049	0	0.3097
TCGA-AA-3521	0.0056	5.08	0.3475
TCGA-AA-3524	0.0052	0.88	0.2887
TCGA-AA-3538	0.0069	0	0.3434
TCGA-AA-3561	0.0362	2.94	0.3337
TCGA-AA-3666	0.002	1.72	0.2786
TCGA-AA-3679	0.0775	0.99	0.2583
TCGA-AA-3685	0.1178	0.83	0.2703
TCGA-AA-3693	0.0604	2.98	0.289
TCGA-AA-3695	0.0323	0.82	0.2858
TCGA-AA-3831	0.0611	1.09	0.2734
TCGA-AA-3837	0.0022	1.99	0.2789
TCGA-AA-3844	0.0054	1.69	0.3395
TCGA-AA-3846	0.0059	0.36	0.3191
TCGA-AA-3862	0.0075	1.23	0.3843
TCGA-AA-3869	0	0.72	0.3609
TCGA-AA-3979	0	3.21	0.333
TCGA-AA-3980	0.0132	0.2	0.3264
TCGA-AA-A01D	0.0094	0.52	0.2677
TCGA-AA-A01K	0.0166	1.52	0.277
TCGA-AA-A01X	0.0057	0.62	0.3172
TCGA-AA-A03J	0.0056	0.15	0.3197
TCGA-AF-2689	0.0047	0	0.3462
TCGA-AF-2691	0.0038	0	0.3391
TCGA-AG-3598	0.0051	0	0.3391
TCGA-AG-3599	0.0035	0.9	0.336
TCGA-AG-3602	0.0048	1.75	0.3289
TCGA-AG-3881	0.0805	1.04	0.2807
TCGA-AG-3883	0.0998	0.43	0.28
TCGA-AG-3896	0.0109	1.9	0.2733
TCGA-AG-3909	0.0074	1.72	0.2551
TCGA-AG-3999	0.0054	15.99	0.3548
TCGA-AG-A00Y	0.0142	1.11	0.268
TCGA-CA-5256	0.0057	0	0.3752

## Sheet: UCEC MSI-H
Sample	mSINGS	MSISensor	MANTIS
TCGA-A5-A0G1	0.0793	3.58	0.312
TCGA-A5-A0GA	0.1586	45.63	0.5124
TCGA-A5-A0GG	0.1279	21.89	0.4125
TCGA-A5-A0GH	0.2804	74.84	0.9801
TCGA-A5-A0GI	0.1364	45.21	0.5634
TCGA-A5-A0GW	0.3154	67.48	0.6759
TCGA-A5-A0VP	0.1295	41.21	0.5743
TCGA-A5-A0VQ	0.2132	44.29	0.6533
TCGA-AP-A051	0.241	70.46	0.6755
TCGA-AP-A0LD	0.3064	78.61	1.0297
TCGA-AP-A0LE	0.2683	77.45	0.9934
TCGA-AP-A0LS	0.1916	51.98	0.8278
TCGA-AP-A1DH	0.2124	52.04	0.707
TCGA-AP-A1DK	0.1118	23.19	0.5307
TCGA-AP-A1E1	0.2546	52.1	0.7585
TCGA-AX-A2HD	0.2873	70.04	0.9841
TCGA-B5-A0JR	0.2614	68.16	0.8098
TCGA-B5-A0K9	0.4238	68.85	0.7607
TCGA-B5-A11H	0.3369	87.2	0.9591
TCGA-B5-A11J	0.2201	63.46	0.7073
TCGA-B5-A11U	0.2314	70.82	0.7559
TCGA-B5-A1MW	0.1829	52.9	0.8288
TCGA-BG-A0M4	0.3041	75.33	0.8377
TCGA-BG-A0MQ	0.3446	66.38	0.8445
TCGA-BG-A0VW	0.1667	51.57	0.5592
TCGA-BG-A220	0.3338	68.21	1.0434
TCGA-BS-A0TE	0.0686	37.54	0.4848
TCGA-BS-A0U7	0.0933	10.92	0.3803
TCGA-BS-A0U8	0.2336	64.21	0.7932
TCGA-BS-A0UL	0.1864	35.64	0.4661
TCGA-D1-A0ZO	0.198	71.25	0.7342
TCGA-D1-A0ZS	0.2132	68.91	0.7408
TCGA-D1-A103	0.1494	12.18	0.4126
TCGA-D1-A160	0.1409	59.83	0.6663
TCGA-D1-A163	0.2818	76.65	0.9198
TCGA-D1-A16F	0.242	63.07	0.6105
TCGA-D1-A16N	0.0451	10.82	0.366
TCGA-D1-A177	0.2517	77.26	1.0224
TCGA-D1-A17A	0.1061	39.91	0.5393
TCGA-D1-A17B	0.1553	20.23	0.4327
TCGA-D1-A17U	0.2715	73.85	0.7802
TCGA-D1-A1NS	0.115	21.57	0.5162
TCGA-D1-A1NY	0.3209	65.27	0.896
TCGA-D1-A1O7	0.207	33.42	0.6163
TCGA-D1-A2G5	0.1043	7.39	0.4736
TCGA-D1-A2G6	0.052	0.21	0.3359
TCGA-EY-A1GU	0.186	60.66	0.9318
TCGA-FI-A2D4	0.1793	57.97	0.8163
TCGA-FI-A2D6	0.2368	74	1.0853

## Sheet: UCEC MSS
Sample	mSINGS	MSISensor	MANTIS
TCGA-A5-A0GJ	0.0364	0.38	0.2928
TCGA-A5-A0GN	0.0212	0.65	0.2668
TCGA-A5-A0GQ	0.019	0	0.2589
TCGA-A5-A0R8	0.0921	0	0.3037
TCGA-AP-A053	0.0323	0.29	0.2738
TCGA-AP-A05A	0.0185	0.24	0.2491
TCGA-AP-A05D	0.0201	0.45	0.2776
TCGA-AP-A05H	0.0231	5.17	0.3192
TCGA-AP-A05J	0.0313	0.4	0.2664
TCGA-AP-A0LH	0.082	0.39	0.241
TCGA-AP-A0LI	0.0187	0	0.2677
TCGA-AP-A1E3	0.0282	0	0.2923
TCGA-AX-A05Z	0.0266	0.37	0.262
TCGA-AX-A1CR	0.0352	0	0.3461
TCGA-AX-A2HH	0.0646	0	0.2972
TCGA-B5-A0K0	0.0223	0.06	0.2466
TCGA-B5-A0K1	0.0302	0.06	0.2468
TCGA-B5-A11F	0.0998	0.48	0.2939
TCGA-B5-A11P	0.0326	1.88	0.315
TCGA-B5-A11R	0.0536	1.14	0.294
TCGA-B5-A11S	0.0255	0.21	0.2556
TCGA-B5-A11V	0.0825	0.35	0.2907
TCGA-B5-A11Z	0.0607	0	0.2747
TCGA-B5-A1MR	0.0837	0	0.3669
TCGA-BG-A0M3	0.0265	0.2	0.2797
TCGA-BG-A0MC	0.0195	0.2	0.2562
TCGA-BG-A0VT	0.0342	0.14	0.2894
TCGA-BG-A0YU	0.0544	0	0.2854
TCGA-BG-A0YV	0.055	0.57	0.2942
TCGA-BG-A2AE	0.0328	0	0.3149
TCGA-BK-A0CA	0.0232	0.07	0.2818
TCGA-BK-A0CB	0.0625	0.21	0.2794
TCGA-BS-A0T9	0.0208	0	0.2633
TCGA-BS-A0TI	0.0464	0.89	0.3875
TCGA-BS-A0V7	0.0248	0	0.2534
TCGA-D1-A0ZQ	0.0153	0.29	0.2643
TCGA-D1-A15V	0.0237	1.18	0.2679
TCGA-D1-A16B	0.0319	0	0.2728
TCGA-D1-A16G	0.0256	0	0.2712
TCGA-D1-A16J	0.0208	0.12	0.2606
TCGA-D1-A17K	0.0241	0.38	0.2817
TCGA-D1-A17N	0.0256	0.06	0.2705
TCGA-D1-A1O0	0.0485	0.39	0.3108
TCGA-EO-A1Y8	0.0458	0	0.3231
TCGA-EY-A1G8	0.0226	0.27	0.3132
TCGA-EY-A1GH	0.0314	0	0.2965
TCGA-EY-A1GJ	0.0286	0.2	0.2955
TCGA-EY-A1GP	0.0235	1.06	0.3202
TCGA-EY-A1GT	0.0306	0	0.2746
TCGA-FI-A2EX	0.0503	0	0.3071

## Sheet: STAD MSI-H
Sample	mSINGS	MSISensor	MANTIS
TCGA-B7-5816	0.3356	72.03	0.712
TCGA-B7-A5TI	0.2353	46.78	0.6932
TCGA-B7-A5TJ	0.0984	1.32	0.4121
TCGA-BR-4184	0.3713	85.6	1.0253
TCGA-BR-4201	0.2451	73.16	0.721
TCGA-BR-4280	0.2255	73.06	0.9848
TCGA-BR-4292	0.2855	85.08	1.0956
TCGA-BR-4363	0.1772	61.67	0.7359
TCGA-BR-4370	0.2544	67.16	0.6805
TCGA-BR-6802	0.1556	14.35	0.482
TCGA-BR-7707	0.4085	65.61	0.8454
TCGA-BR-8078	0.4002	88.77	1.1917
TCGA-BR-8360	0.3534	82.64	0.9756
TCGA-BR-8361	0.3801	86.95	1.1024
TCGA-BR-8368	0.3476	80.12	1.0443
TCGA-BR-8487	0.4585	87.86	1.3172
TCGA-CD-8536	0.3206	70.26	0.7671
TCGA-CD-A4MG	0.4617	88.53	1.1274
TCGA-CD-A4MI	0.2779	36.36	0.5759
TCGA-CD-A4MJ	0.2942	67.77	0.8648
TCGA-CG-4305	0.2765	76.22	0.7729
TCGA-CG-4460	0.2485	81.04	0.9945
TCGA-CG-4465	0.2139	67.13	0.7779
TCGA-CG-5726	0.3705	89.66	1.3383
TCGA-CG-5728	0.3436	84.37	0.8301
TCGA-D7-A4YV	0.2875	58.46	0.7474
TCGA-D7-A4YY	0.1512	34.14	0.6303
TCGA-D7-A6EY	0.398	65.16	0.7252
TCGA-F1-6177	0.3157	87.44	1.3986
TCGA-F1-6874	0.2773	64.72	0.7974
TCGA-F1-A448	0.3223	30.88	0.5943
TCGA-FP-A4BE	0.3613	79.53	0.9849
TCGA-HF-7132	0.3704	59.88	0.7199
TCGA-HF-A5NB	0.2868	88.9	1.4435
TCGA-HJ-7597	0.3035	38.46	0.6729
TCGA-HU-8602	0.3711	78.95	0.9581
TCGA-HU-A4G9	0.2861	78.72	1.1529
TCGA-HU-A4GQ	0.3454	83.86	0.9917
TCGA-HU-A4GX	0.3169	63.12	0.8042
TCGA-HU-A4H3	0.3466	80.81	1.0184
TCGA-MX-A5UJ	0.3899	73.58	0.8276
TCGA-R5-A7ZI	0.2308	35.48	0.6108
TCGA-RD-A8NB	0.324	55.84	0.5358
TCGA-SW-A7EA	0.2418	61.36	0.8004
TCGA-VQ-A8E3	0.3585	68.59	0.8602
TCGA-VQ-A8PB	0.2917	67.34	0.8814
TCGA-VQ-A8PT	0.3222	87.2	1.2054
TCGA-VQ-A8PX	0.258	34.98	0.6412
TCGA-VQ-A91E	0.3394	45.75	0.6714
TCGA-VQ-A924	0.3398	72.17	0.8931

## Sheet: STAD MSS
Sample	mSINGS	MSISensor	MANTIS
TCGA-3M-AB46	0.0388	0.68	0.3548
TCGA-B7-A5TK	0.0496	0	0.3206
TCGA-BR-4187	0.0141	0	0.2844
TCGA-BR-4369	0.0228	0.29	0.2882
TCGA-BR-6706	0.0319	0	0.3299
TCGA-BR-7715	0.0555	0	0.346
TCGA-BR-8060	0.0632	0.16	0.3309
TCGA-BR-8365	0.0386	0	0.3305
TCGA-BR-8369	0.0436	0	0.3169
TCGA-BR-8588	0.0478	0	0.3361
TCGA-BR-A44T	0.0299	0	0.3279
TCGA-BR-A4IU	0.0703	0	0.3116
TCGA-BR-A4J2	0.064	0	0.3344
TCGA-CD-5800	0.0314	0.12	0.3302
TCGA-CD-5813	0.0233	0	0.2723
TCGA-CD-8530	0.0397	0	0.3292
TCGA-CD-A4MH	0.0358	0.34	0.3107
TCGA-CG-4301	0.0227	0	0.2801
TCGA-CG-4462	0.0243	0	0.2736
TCGA-CG-5718	0.0206	0.6	0.2848
TCGA-D7-5577	0.0195	0.08	0.2693
TCGA-D7-6526	0.0198	0.19	0.319
TCGA-D7-6822	0.0344	1.76	0.3436
TCGA-D7-8572	0.0364	0	0.3441
TCGA-D7-A6F2	0.0323	1.03	0.3259
TCGA-EQ-8122	0.0437	0.22	0.3224
TCGA-F1-6875	0.0897	1.08	0.3532
TCGA-FP-7735	0.0758	0	0.3688
TCGA-FP-7998	0.1053	0	0.3337
TCGA-FP-8209	0.0404	0	0.3368
TCGA-HF-7133	0.0459	0.43	0.3681
TCGA-HU-8245	0.0403	0.15	0.3418
TCGA-HU-A4G2	0.0475	0	0.329
TCGA-HU-A4H6	0.0295	0	0.3398
TCGA-HU-A4HB	0.0498	0	0.2893
TCGA-IN-A6RI	0.038	0.14	0.3386
TCGA-IN-A6RN	0.0554	0	0.3471
TCGA-IN-A7NU	0.037	0	0.3391
TCGA-KB-A6F7	0.047	0	0.3354
TCGA-MX-A666	0.0405	0	0.3299
TCGA-R5-A7ZF	0.0524	0	0.3455
TCGA-RD-A7BW	0.0331	0	0.3233
TCGA-SW-A7EB	0.0378	0	0.3414
TCGA-VQ-A8DT	0.0593	0	0.3462
TCGA-VQ-A8P3	0.0408	0	0.3332
TCGA-VQ-A8PD	0.0482	0	0.3412
TCGA-VQ-A8PH	0.0476	0	0.3487
TCGA-VQ-A8PU	0.0396	0	0.3521
TCGA-VQ-A928	0.0372	0	0.322
TCGA-ZA-A8F6	0.0446	0	0.34

## Sheet: ESCA MSI-H
Sample	mSINGS	MSISensor	MANTIS
TCGA-L5-A4OI	0.3892	85.33	1.3424
TCGA-L5-A8NM	0.4197	68.48	0.819

## Sheet: ESCA MSS
Sample	mSINGS	MSISensor	MANTIS
TCGA-2H-A9GH	0.0423	0.14	0.3706
TCGA-2H-A9GI	0.0361	0.22	0.3594
TCGA-2H-A9GJ	0.0358	0.97	0.3621
TCGA-2H-A9GK	0.0402	0	0.3522
TCGA-2H-A9GL	0.0463	0.33	0.3627
TCGA-2H-A9GM	0.039	0.46	0.3537
TCGA-2H-A9GN	0.0475	1.58	0.3738
TCGA-2H-A9GO	0.0391	0	0.3549
TCGA-2H-A9GQ	0.0312	0.8	0.3558
TCGA-IC-A6RE	0.0336	0.87	0.3514
TCGA-IG-A4QS	0.0406	1.29	0.3675
TCGA-IG-A7DP	0.0451	0	0.3522
TCGA-JY-A938	0.0367	0	0.339
TCGA-JY-A939	0.0421	0	0.3435
TCGA-JY-A93C	0.0374	0	0.3495
TCGA-JY-A93D	0.0478	0	0.3516
TCGA-JY-A93E	0.0429	0	0.3597
TCGA-L5-A43E	0.0485	0.97	0.3216
TCGA-L5-A43I	0.0242	0.19	0.3294
TCGA-L5-A43M	0.0319	0.27	0.3031
TCGA-L5-A4OE	0.0615	0	0.3436
TCGA-L5-A4OF	0.0483	0.25	0.3401
TCGA-L5-A4OH	0.0625	0.22	0.3562
TCGA-L5-A4ON	0.0311	1.03	0.3582
TCGA-L5-A4OO	0.0439	0.15	0.3574
TCGA-L5-A4OP	0.0461	0.46	0.3322
TCGA-L5-A4OQ	0.0395	0.27	0.3543
TCGA-L5-A4OR	0.0422	0.37	0.3461
TCGA-L5-A4OS	0.027	0	0.3007
TCGA-L5-A4OT	0.0331	0.98	0.3193
TCGA-L5-A4OU	0.0355	0.37	0.3145
TCGA-L5-A88T	0.0405	0	0.3263
TCGA-L5-A88Y	0.0384	0.57	0.3746
TCGA-L5-A891	0.025	0.76	0.3478
TCGA-L5-A893	0.0458	0.11	0.3494
TCGA-L5-A8NF	0.0394	0.57	0.3698
TCGA-L5-A8NG	0.0458	0	0.3429
TCGA-L5-A8NH	0.0498	0.73	0.3558
TCGA-L5-A8NI	0.0428	0.11	0.3536
TCGA-L5-A8NL	0.0367	0	0.3573
TCGA-L5-A8NN	0.0411	0.11	0.3641
TCGA-L5-A8NR	0.0515	0.63	0.359
TCGA-L5-A8NU	0.0351	0	0.339
TCGA-L5-A8NV	0.0371	0	0.3574
TCGA-L5-A8NW	0.0346	1.12	0.3732
TCGA-L7-A6VZ	0.0432	0.79	0.3708
TCGA-M9-A5M8	0.026	0	0.3107
TCGA-Q9-A6FW	0.0357	0.12	0.357
TCGA-R6-A6DN	0.0481	1.66	0.3941
TCGA-R6-A6DQ	0.0529	0	0.3705
TCGA-R6-A6KZ	0.0406	0.26	0.3619
TCGA-R6-A6L4	0.0539	0	0.3554
TCGA-R6-A6L6	0.0416	0	0.3558
TCGA-R6-A6XQ	0.0521	0.64	0.382
TCGA-R6-A6Y0	0.0385	0.16	0.3388
TCGA-R6-A6Y2	0.0424	0.27	0.3683
TCGA-R6-A8W5	0.0402	0	0.3417
TCGA-R6-A8W8	0.0478	0.78	0.3717
TCGA-R6-A8WC	0.0456	1.31	0.3769
TCGA-R6-A8WG	0.0472	0.26	0.3597
TCGA-RE-A7BO	0.0364	0.86	0.3433
TCGA-S8-A6BV	0.0458	0	0.3524
TCGA-V5-A7RB	0.0534	0	0.3579
TCGA-V5-A7RE	0.0556	0.1	0.354
TCGA-V5-AASW	0.0407	0.35	0.3415
TCGA-VR-A8EQ	0.0444	0	0.3513
TCGA-VR-AA4D	0.0364	0	0.3605
TCGA-X8-AAAR	0.045	0.75	0.3313
TCGA-ZR-A9CJ	0.0454	0	0.3527

## Sheet: UCS MSI-H
Sample	mSINGS	MSISensor	MANTIS
TCGA-N7-A4Y0	0.2691	76.38	1.0504
TCGA-NA-A4R1	0.0679	10.42	0.463

## Sheet: UCS MSS
Sample	mSINGS	MSISensor	MANTIS
TCGA-N5-A4RA	0.0661	0.5	0.3471
TCGA-N5-A4RD	0.0397	0	0.3016
TCGA-N5-A4RF	0.051	0.5	0.3379
TCGA-N5-A4RJ	0.0409	0.3	0.3338
TCGA-N5-A4RM	0.0417	0.26	0.3265
TCGA-N5-A4RN	0.0419	0	0.3415
TCGA-N5-A4RO	0.0457	0.24	0.3266
TCGA-N5-A4RS	0.0451	0.28	0.3279
TCGA-N5-A4RU	0.0672	0	0.3086
TCGA-N5-A4RV	0.0496	0	0.3348
TCGA-N5-A59E	0.0512	0	0.3454
TCGA-N5-A59F	0.0611	0.24	0.3188
TCGA-N6-A4V9	0.0499	0.23	0.3367
TCGA-N6-A4VC	0.0409	0.26	0.3432
TCGA-N6-A4VD	0.0618	0	0.323
TCGA-N6-A4VE	0.0469	0.3	0.3158
TCGA-N6-A4VF	0.0421	0.33	0.3311
TCGA-N6-A4VG	0.0479	0.94	0.3366
TCGA-N7-A4Y5	0.0612	0.64	0.3263
TCGA-N7-A4Y8	0.0637	0.29	0.3254
TCGA-N7-A59B	0.0492	0.31	0.3357
TCGA-N8-A4PI	0.0527	0	0.3103
TCGA-N8-A4PL	0.0639	0	0.3221
TCGA-N8-A4PM	0.0431	0	0.3199
TCGA-N8-A4PN	0.0498	0.53	0.3339
TCGA-N8-A4PP	0.0462	0	0.319
TCGA-N8-A4PQ	0.0533	0	0.3203
TCGA-N8-A56S	0.0487	0	0.3363
TCGA-N9-A4PZ	0.056	0.25	0.3325
TCGA-N9-A4Q1	0.0542	1.26	0.3526
TCGA-N9-A4Q3	0.0624	0	0.3189
TCGA-N9-A4Q4	0.0632	0.93	0.3412
TCGA-N9-A4Q7	0.0675	0.35	0.3297
TCGA-N9-A4Q8	0.0551	0.27	0.3352
TCGA-NA-A4QV	0.0554	0	0.3405
TCGA-NA-A4QW	0.069	0	0.3512
TCGA-NA-A4QX	0.0563	0	0.326
TCGA-NA-A4QY	0.0578	0.25	0.3273
TCGA-NA-A4R0	0.0428	0	0.3311
TCGA-NA-A5I1	0.0502	0	0.3163
TCGA-ND-A4W6	0.0734	0	0.3321
TCGA-ND-A4WA	0.052	0	0.3295
TCGA-ND-A4WC	0.044	0.26	0.3308
TCGA-ND-A4WF	0.0656	0.47	0.3379
TCGA-NF-A4WU	0.0577	0	0.3116
TCGA-NF-A4WX	0.0758	0.66	0.3305
TCGA-NF-A4X2	0.0396	0	0.3193
TCGA-NF-A5CP	0.0388	0.23	0.3273
TCGA-NG-A4VU	0.0583	0.76	0.3416
TCGA-NG-A4VW	0.0421	0	0.306
TCGA-QM-A5NM	0.0526	0.23	0.3297

[truncated: 2 more sheets: PRAD MSI-H, PRAD MSS]
