# Supplementary material for: Performance evaluation for rapid detection of pan-cancer microsatellite instability with MANTIS
Source: Oncotarget. 2016 Dec 12;8(5):7452–63. doi: 10.18632/oncotarget.13918 (PMC5352334; doi:10.18632/oncotarget.13918)
Supplement: Supplementary file 4 [file oncotarget-08-7452-s004.xlsx]

## Sheet: COAD|READ BI
study	barcode	disease	disease_name	sample_type	sample_type_name	analyte_type	library_type	center	center_name	platform	platform_name	assembly	filename	files_size	checksum	analysis_id	aliquot_id	participant_id	sample_id	tss_id	sample_accession	published	uploaded	modified	state	reason
_TCGA_MC3	TCGA-A6-2686-01A-01D-1408-10	COAD	Colon adenocarcinoma	TP	1	DNA	WXS	BI	BI	ILLUMINA	Illumina	HG19_Broad_variant	TCGA_MC3.TCGA-A6-2686-01A-01D-1408-10.bam	14950072683	e2e8f4f78f201686a8ea4cca19397bed	020837cb-0ce7-4d73-96b0-295c980018c4	5028b968-30e7-427c-97ca-75d2e9833013	19d1a5fc-3ce9-4e43-a364-a4150bcf911b	510e5040-0834-4b92-9277-d60b523a22e8	A6		2015-05-29	2015-05-07	2015-07-02	Live
_TCGA_MC3	TCGA-A6-2686-10A-01D-2188-10	COAD	Colon adenocarcinoma	NB	10	DNA	WXS	BI	BI	ILLUMINA	Illumina	HG19_Broad_variant	TCGA_MC3.TCGA-A6-2686-10A-01D-2188-10.bam	12617346096	dfc62f58196bdff513fc96222bc55eef	7136865c-53fd-4665-af9e-934aaa60cb6a	5a0ad53d-7f17-49b0-8b55-54f6d162d9dc	19d1a5fc-3ce9-4e43-a364-a4150bcf911b	86f2e951-3390-4027-b1fd-9ac9c2b29533	A6		2015-06-04	2015-05-07	2015-07-02	Live
_TCGA_MC3	TCGA-A6-3809-01A-01D-A270-10	COAD	Colon adenocarcinoma	TP	1	DNA	WXS	BI	BI	ILLUMINA	Illumina	HG19_Broad_variant	TCGA_MC3.TCGA-A6-3809-01A-01D-A270-10.bam	10257520708	b011c32b6dbf48c26ed4a392d2973c3e	3c75ac2f-97f5-424e-a3f8-6d3879ab0c68	fac14e6a-319f-4132-8222-01194f4d6e60	8632579e-d318-4dab-9994-d3945afc42ab	2b12e104-94f6-4945-a50f-d00ef9514748	A6		2015-06-06	2015-05-07	2015-07-02	Live
_TCGA_MC3	TCGA-A6-3809-10A-01D-A270-10	COAD	Colon adenocarcinoma	NB	10	DNA	WXS	BI	BI	ILLUMINA	Illumina	HG19_Broad_variant	TCGA_MC3.TCGA-A6-3809-10A-01D-A270-10.bam	11123890865	726e4f4eb33eb293487d532364b51f59	b0f0d695-aad7-42d6-983b-a63c2a668133	5647af96-fc68-4a69-9569-5df264d8565f	8632579e-d318-4dab-9994-d3945afc42ab	879e850f-6ce7-4de0-bd42-dd2770b8e243	A6		2015-06-04	2015-05-07	2015-07-02	Live
_TCGA_MC3	TCGA-CK-4951-01A-01D-1408-10	COAD	Colon adenocarcinoma	TP	1	DNA	WXS	BI	BI	ILLUMINA	Illumina	HG19_Broad_variant	TCGA_MC3.TCGA-CK-4951-01A-01D-1408-10.bam	14247366032	db01a33b150ef3a4461be34a76c4b95d	b9e173aa-12e9-4049-a92d-8ed30ac584ec	34768009-454c-47c7-91da-39314a27c69f	2db3c23d-c591-4ea0-b0a8-ed9c4343c80e	ea9e7e8c-4151-4cfc-8631-5880c6f1a21f	CK		2015-05-14	2015-05-07	2015-07-02	Live
_TCGA_MC3	TCGA-CK-4951-10A-01D-2188-10	COAD	Colon adenocarcinoma	NB	10	DNA	WXS	BI	BI	ILLUMINA	Illumina	HG19_Broad_variant	TCGA_MC3.TCGA-CK-4951-10A-01D-2188-10.bam	11755056066	1382eb1b98ed97c62db46e5f93b4a0c0	2856b6e0-360a-4edf-9aa2-6f97ffb29168	8785d6b7-589c-4d3f-9aa2-50d46d12d65b	2db3c23d-c591-4ea0-b0a8-ed9c4343c80e	38bb4c4a-4414-411e-b94b-6a1044286106	CK		2015-05-20	2015-05-07	2015-07-02	Live
_TCGA_MC3	TCGA-CM-4746-01A-01D-1408-10	COAD	Colon adenocarcinoma	TP	1	DNA	WXS	BI	BI	ILLUMINA	Illumina	HG19_Broad_variant	TCGA_MC3.TCGA-CM-4746-01A-01D-1408-10.bam	18910571491	263f5e750a795cd5e38e72935ebe686c	00fb11c1-97b7-463b-af35-9fe07ad12206	06a4e09c-8606-408e-8e35-8ae9f2eb19d6	c0b8c55c-b993-481d-aeea-9ebfa64ee20e	85991716-6807-4f31-be63-bf80cec40cc2	CM		2015-05-27	2015-05-07	2015-07-02	Live
_TCGA_MC3	TCGA-CM-4746-10A-01D-1408-10	COAD	Colon adenocarcinoma	NB	10	DNA	WXS	BI	BI	ILLUMINA	Illumina	HG19_Broad_variant	TCGA_MC3.TCGA-CM-4746-10A-01D-1408-10.bam	15028808602	a0a1d3a784096443df6e76d231447761	b60bdc1b-6721-4f35-bf37-0963141edba2	31a225cb-f14b-4b5b-8bed-b7c948a6edda	c0b8c55c-b993-481d-aeea-9ebfa64ee20e	3ed6a50c-8ac3-49db-9dc1-c2f8c49d78a1	CM		2015-05-15	2015-05-07	2015-07-02	Live

## Sheet: COAD|READ BCM
study	barcode	disease	disease_name	sample_type	sample_type_name	analyte_type	library_type	center	center_name	platform	platform_name	assembly	filename	files_size	checksum	analysis_id	aliquot_id	participant_id	sample_id	tss_id	sample_accession	published	uploaded	modified	state	reason
TCGA	TCGA-A6-2686-01A-01D-1408-10	COAD	Colon adenocarcinoma	TP	1	DNA	WXS	BCM	BCM	ILLUMINA	Illumina	HG19_Broad_variant	TCGA_MC3.TCGA-A6-2686-01A-01D-1408-10.bam	14950072683	e2e8f4f78f201686a8ea4cca19397bed	65b6d375-d02e-4d60-b4c0-86f95593d5e7	5028b968-30e7-427c-97ca-75d2e9833013	19d1a5fc-3ce9-4e43-a364-a4150bcf911b	510e5040-0834-4b92-9277-d60b523a22e8	A6		2015-11-20	2015-11-06	2015-11-20	Live
TCGA	TCGA-A6-2686-10A-01D-2188-10	COAD	Colon adenocarcinoma	NB	10	DNA	WXS	BCM	BCM	ILLUMINA	Illumina	HG19_Broad_variant	TCGA_MC3.TCGA-A6-2686-10A-01D-2188-10.bam	12617346096	dfc62f58196bdff513fc96222bc55eef	03e4fdbf-4c29-4df0-9d14-2e2103254ab2	5a0ad53d-7f17-49b0-8b55-54f6d162d9dc	19d1a5fc-3ce9-4e43-a364-a4150bcf911b	86f2e951-3390-4027-b1fd-9ac9c2b29533	A6		2015-11-20	2015-11-06	2015-11-20	Live
TCGA	TCGA-A6-3809-01A-01D-A270-10	COAD	Colon adenocarcinoma	TP	1	DNA	WXS	BCM	BCM	ILLUMINA	Illumina	GRCh37-lite	TCGA-A6-3809-01A-01D-A270-10_Illumina.bam	15405893487	106b8d20049aa4cf01084547423d8e2b	c31f0365-f7bd-4ef0-b22e-cdf043417ac5	fac14e6a-319f-4132-8222-01194f4d6e60	8632579e-d318-4dab-9994-d3945afc42ab	2b12e104-94f6-4945-a50f-d00ef9514748	A6		2013-11-13	2013-11-13	2016-05-16	Live
TCGA	TCGA-A6-3809-10A-01D-A270-10	COAD	Colon adenocarcinoma	NB	10	DNA	WXS	BCM	BCM	ILLUMINA	Illumina	GRCh37-lite	TCGA-A6-3809-10A-01D-A270-10_Illumina.bam	16206200420	372c10226c1c8d78a940aff55ae9f4d7	bfeb1396-84e0-4fbc-92f4-f51fb9d3c416	5647af96-fc68-4a69-9569-5df264d8565f	8632579e-d318-4dab-9994-d3945afc42ab	879e850f-6ce7-4de0-bd42-dd2770b8e243	A6		2013-11-13	2013-11-13	2016-05-16	Live
TCGA	TCGA-CK-4951-01A-01D-1408-10	COAD	Colon adenocarcinoma	TP	1	DNA	WXS	BCM	BCM	ILLUMINA	Illumina	HG19_Broad_variant	TCGA_MC3.TCGA-CK-4951-01A-01D-1408-10.bam	14247366032	db01a33b150ef3a4461be34a76c4b95d	118768ed-8bd0-42b7-8646-418871c41206	34768009-454c-47c7-91da-39314a27c69f	2db3c23d-c591-4ea0-b0a8-ed9c4343c80e	ea9e7e8c-4151-4cfc-8631-5880c6f1a21f	CK		2015-11-20	2015-11-06	2015-11-20	Live
TCGA	TCGA-CK-4951-10A-01D-2188-10	COAD	Colon adenocarcinoma	NB	10	DNA	WXS	BCM	BCM	ILLUMINA	Illumina	HG19_Broad_variant	TCGA_MC3.TCGA-CK-4951-10A-01D-2188-10.bam	11755056066	1382eb1b98ed97c62db46e5f93b4a0c0	46edd776-fcbd-49ea-8aa6-4109a58c0040	8785d6b7-589c-4d3f-9aa2-50d46d12d65b	2db3c23d-c591-4ea0-b0a8-ed9c4343c80e	38bb4c4a-4414-411e-b94b-6a1044286106	CK		2015-11-20	2015-11-06	2015-11-20	Live
TCGA	TCGA-CM-4746-01A-01D-1408-10	COAD	Colon adenocarcinoma	TP	1	DNA	WXS	BCM	BCM	ILLUMINA	Illumina	GRCh37-lite	TCGA-CM-4746-01A-01D-1408-10_hg19_Illumina.bam	19182184462	26baf258cd1a7c6ad3b4d496bb248667	87ecec25-f5e8-4587-b726-f179bb1b2131	06a4e09c-8606-408e-8e35-8ae9f2eb19d6	c0b8c55c-b993-481d-aeea-9ebfa64ee20e	85991716-6807-4f31-be63-bf80cec40cc2	CM		2012-12-29	2012-12-28	2016-05-16	Live
TCGA	TCGA-CM-4746-10A-01D-1408-10	COAD	Colon adenocarcinoma	NB	10	DNA	WXS	BCM	BCM	ILLUMINA	Illumina	GRCh37-lite	TCGA-CM-4746-10A-01D-1408-10_hg19_Illumina.bam	15675559906	20eeaf15a48426a72b4021d531841a91	acf187d8-973c-421d-8aa1-a7fe7bd68fcd	31a225cb-f14b-4b5b-8bed-b7c948a6edda	c0b8c55c-b993-481d-aeea-9ebfa64ee20e	3ed6a50c-8ac3-49db-9dc1-c2f8c49d78a1	CM		2012-12-29	2012-12-28	2016-05-16	Live

## Sheet: UCEC BI
study	barcode	disease	disease_name	sample_type	sample_type_name	analyte_type	library_type	center	center_name	platform	platform_name	assembly	filename	files_size	checksum	analysis_id	aliquot_id	participant_id	sample_id	tss_id	sample_accession	published	uploaded	modified	state	reason
_TCGA_MC3	TCGA-A5-A0GG-01A-11D-A122-09	UCEC	Uterine Corpus Endometrioid Carcinoma	TP	1	DNA	WXS	BI	BI	ILLUMINA	Illumina	HG19_Broad_variant	TCGA_MC3.TCGA-A5-A0GG-01A-11D-A122-09.bam	24677175482	0ee07b939aa8649c1c47844224cd7721	06dc1d9a-5487-42a0-a623-57cd30711c19	f7187888-f261-4a39-99b4-966fd7207117	a8614c49-c7f1-4de9-bd2f-4764b094d604	b5b941e3-f828-4091-b9b1-6b38d1493847	A5		2015-05-21	2015-05-07	2015-07-02	Live
_TCGA_MC3	TCGA-A5-A0GG-10A-01D-A122-09	UCEC	Uterine Corpus Endometrioid Carcinoma	NB	10	DNA	WXS	BI	BI	ILLUMINA	Illumina	HG19_Broad_variant	TCGA_MC3.TCGA-A5-A0GG-10A-01D-A122-09.bam	22759846634	0088590ba1acdf821ac2c38f851c19bb	81abafff-fcda-42ce-be25-9130589bd9c5	ee71ef18-e07d-438b-b31f-fbaed2a8a2a8	a8614c49-c7f1-4de9-bd2f-4764b094d604	92d9f630-53a4-43e6-802b-3453e52c38c0	A5		2015-05-17	2015-05-07	2015-07-02	Live
_TCGA_MC3	TCGA-AP-A0LS-01A-11D-A14G-09	UCEC	Uterine Corpus Endometrioid Carcinoma	TP	1	DNA	WXS	BI	BI	ILLUMINA	Illumina	HG19_Broad_variant	TCGA_MC3.TCGA-AP-A0LS-01A-11D-A14G-09.bam	8553728556	249e975a3665dae78e034bd49e91f60f	2b1a0322-f43d-4f2a-bf50-52a434478837	a8f2ccfa-719b-4085-b163-175503474993	c5a797d3-82ae-49dc-b2fe-0da64da271a2	c6f914f3-0888-4890-9323-6386f1035d81	AP		2015-06-07	2015-05-07	2015-07-02	Live
_TCGA_MC3	TCGA-AP-A0LS-10B-01D-A14G-09	UCEC	Uterine Corpus Endometrioid Carcinoma	NB	10	DNA	WXS	BI	BI	ILLUMINA	Illumina	HG19_Broad_variant	TCGA_MC3.TCGA-AP-A0LS-10B-01D-A14G-09.bam	8389263281	c635e6f4e20b212811e6748861676266	4cc5117a-e784-4ba4-aa5c-a4f565f0fc59	869b093e-539e-404e-b6e9-588a53760d98	c5a797d3-82ae-49dc-b2fe-0da64da271a2	aedba0d2-e406-4de0-93dd-0bc2addc6c0c	AP		2015-06-01	2015-05-07	2015-07-02	Live
_TCGA_MC3	TCGA-AP-A1DK-01A-11D-A135-09	UCEC	Uterine Corpus Endometrioid Carcinoma	TP	1	DNA	WXS	BI	BI	ILLUMINA	Illumina	HG19_Broad_variant	TCGA_MC3.TCGA-AP-A1DK-01A-11D-A135-09.bam	8910286200	f4212fa027527f2d2a3d7814a3c703d6	652c337c-5a2f-4661-9584-89181c30e2df	3ff82055-b06f-4056-b561-00027a0fbcca	51de7e94-e2fa-420b-9aa2-3637d17fc6ea	1cb12a0f-0081-441f-a86e-71d76ef5b8d0	AP		2015-05-21	2015-05-07	2015-07-02	Live
_TCGA_MC3	TCGA-AP-A1DK-10A-01D-A135-09	UCEC	Uterine Corpus Endometrioid Carcinoma	NB	10	DNA	WXS	BI	BI	ILLUMINA	Illumina	HG19_Broad_variant	TCGA_MC3.TCGA-AP-A1DK-10A-01D-A135-09.bam	9011321028	2d3f7e1f9c93e130801ccf0be3bf8c6b	40285777-0e26-4c01-b7a2-05f36d58a9f8	81a2170a-f7d9-435e-a750-ad08dc41bd99	51de7e94-e2fa-420b-9aa2-3637d17fc6ea	5f33f283-750b-4ea1-9f6c-e248bd93d792	AP		2015-05-26	2015-05-07	2015-07-02	Live
_TCGA_MC3	TCGA-AX-A06H-01A-11D-A122-09	UCEC	Uterine Corpus Endometrioid Carcinoma	TP	1	DNA	WXS	BI	BI	ILLUMINA	Illumina	HG19_Broad_variant	TCGA_MC3.TCGA-AX-A06H-01A-11D-A122-09.bam	13605301289	c96e50b09adec17eaaa924a0a1938b3d	5f8144c5-1f9f-4d11-bd5a-5c604f5282a5	11d8d059-34e4-4597-a62e-94e038923395	e5d74e47-b63f-410a-8b7a-c9aacc9aa337	b26a6c7e-5eef-4129-b635-cc40e60df0dd	AX		2015-06-01	2015-05-07	2015-07-02	Live
_TCGA_MC3	TCGA-AX-A06H-10A-01D-A122-09	UCEC	Uterine Corpus Endometrioid Carcinoma	NB	10	DNA	WXS	BI	BI	ILLUMINA	Illumina	HG19_Broad_variant	TCGA_MC3.TCGA-AX-A06H-10A-01D-A122-09.bam	26237067533	604e23425e95f824b37d33ef4acce425	b3c4bcc9-c029-4a93-8eb9-48bb71fe8b68	40123dc6-8f3a-48de-9a5a-61196884ecb5	e5d74e47-b63f-410a-8b7a-c9aacc9aa337	44fd0998-21d7-4fbb-9f21-9db0f9568dea	AX		2015-05-18	2015-05-07	2015-07-02	Live
_TCGA_MC3	TCGA-AX-A1C9-01A-11D-A135-09	UCEC	Uterine Corpus Endometrioid Carcinoma	TP	1	DNA	WXS	BI	BI	ILLUMINA	Illumina	HG19_Broad_variant	TCGA_MC3.TCGA-AX-A1C9-01A-11D-A135-09.bam	11113473927	1ac8778bee8f19fc4530058f5bb547fe	3668700e-76ae-4e32-bb07-d699b3f25a0d	72b8baf8-0f54-4615-96f8-cb2c5c6bfde0	2714af93-e200-4b4a-9df8-7d837b37489f	227cdca5-931d-4cda-a885-8e3aeb874d99	AX		2015-05-28	2015-05-07	2015-07-02	Live
_TCGA_MC3	TCGA-AX-A1C9-10A-01D-A135-09	UCEC	Uterine Corpus Endometrioid Carcinoma	NB	10	DNA	WXS	BI	BI	ILLUMINA	Illumina	HG19_Broad_variant	TCGA_MC3.TCGA-AX-A1C9-10A-01D-A135-09.bam	9710310039	a78c2d1f9ccb931ed86ee55948bf2e9d	0a17f4e8-e2f2-4845-927e-c55ad8a5b728	b8de7e63-9210-4d85-861f-056bba4ae147	2714af93-e200-4b4a-9df8-7d837b37489f	9733477c-87fe-450f-adb4-32050a78377e	AX		2015-05-25	2015-05-07	2015-07-02	Live
_TCGA_MC3	TCGA-AX-A2HD-01A-21D-A17D-09	UCEC	Uterine Corpus Endometrioid Carcinoma	TP	1	DNA	WXS	BI	BI	ILLUMINA	Illumina	HG19_Broad_variant	TCGA_MC3.TCGA-AX-A2HD-01A-21D-A17D-09.bam	11791943389	c3ee89b11a424fdb6edc248ff5089f12	dcf6a7c2-d31f-48ba-b622-fdc791c72e65	ff106e99-4fe0-4689-a28b-a83e682c8ccb	a8def1a0-a136-47f4-9ad9-60ebcf9b726b	5a2ede97-0cf7-44d7-a789-92ee9bda3d6c	AX		2015-05-17	2015-05-07	2015-07-02	Live
_TCGA_MC3	TCGA-AX-A2HD-11A-11D-A17D-09	UCEC	Uterine Corpus Endometrioid Carcinoma	NT	11	DNA	WXS	BI	BI	ILLUMINA	Illumina	HG19_Broad_variant	TCGA_MC3.TCGA-AX-A2HD-11A-11D-A17D-09.bam	11507002350	9e8734ac48d3e8313a3f02d41235e608	60ce31fd-909d-4c99-a389-784739e9d03b	0f82d662-cb16-4a72-a2ef-5c462bd5026f	a8def1a0-a136-47f4-9ad9-60ebcf9b726b	26bc3b4c-b0bc-4d05-9dbf-334f27f1cb89	AX		2015-06-04	2015-05-07	2015-07-02	Live
_TCGA_MC3	TCGA-B5-A11H-01A-11D-A122-09	UCEC	Uterine Corpus Endometrioid Carcinoma	TP	1	DNA	WXS	BI	BI	ILLUMINA	Illumina	HG19_Broad_variant	TCGA_MC3.TCGA-B5-A11H-01A-11D-A122-09.bam	29857946767	c75189376a2ad1bb6aa3dbcc6a6b8752	fdd8b51f-da79-4420-ad0a-e3320369665c	accfc45b-eae0-4991-a488-e217cdb46655	dee43082-4aa7-4650-981c-a779e9fe7b55	d78d2f6b-3eb3-4082-a7ea-f7b6202cdc58	B5		2015-06-06	2015-05-07	2015-07-02	Live
_TCGA_MC3	TCGA-B5-A11H-10B-01D-A122-09	UCEC	Uterine Corpus Endometrioid Carcinoma	NB	10	DNA	WXS	BI	BI	ILLUMINA	Illumina	HG19_Broad_variant	TCGA_MC3.TCGA-B5-A11H-10B-01D-A122-09.bam	25535891195	2251a038e77ab593ebcd193de3eae1d1	4b36fe26-c464-44ce-8f17-6de16b8b22c2	644a1732-fea5-45ab-bd6c-96cffc4fc5ea	dee43082-4aa7-4650-981c-a779e9fe7b55	6f374ee5-e6ca-41ee-a2fd-27768a55c96b	B5		2015-06-04	2015-05-07	2015-07-02	Live
_TCGA_MC3	TCGA-BG-A0VW-01A-11D-A122-09	UCEC	Uterine Corpus Endometrioid Carcinoma	TP	1	DNA	WXS	BI	BI	ILLUMINA	Illumina	HG19_Broad_variant	TCGA_MC3.TCGA-BG-A0VW-01A-11D-A122-09.bam	20857178218	9a4333da7db67905170797b5659a0a0a	02c9421a-2d1f-4b0d-b34b-ddbd37c52dca	ae8e34ed-9c5c-4407-ac52-8e8d78cbbc39	62d71839-4fba-42e9-9929-8d937f0fe287	e5e61331-4cca-4742-83ab-87e9dddafaca	BG		2015-05-27	2015-05-07	2015-07-02	Live
_TCGA_MC3	TCGA-BG-A0VW-10A-01D-A122-09	UCEC	Uterine Corpus Endometrioid Carcinoma	NB	10	DNA	WXS	BI	BI	ILLUMINA	Illumina	HG19_Broad_variant	TCGA_MC3.TCGA-BG-A0VW-10A-01D-A122-09.bam	22174550956	d87478a4563107e0a74c4f1940a82340	b5d6de48-afee-4447-be52-bd8797a3aad0	a9cd1596-89b6-46fd-9864-8a62f47d1f8b	62d71839-4fba-42e9-9929-8d937f0fe287	587bf402-b61b-444d-af40-6f67bb04c323	BG		2015-06-07	2015-05-07	2015-07-02	Live
_TCGA_MC3	TCGA-BG-A18B-01A-11D-A12J-09	UCEC	Uterine Corpus Endometrioid Carcinoma	TP	1	DNA	WXS	BI	BI	ILLUMINA	Illumina	HG19_Broad_variant	TCGA_MC3.TCGA-BG-A18B-01A-11D-A12J-09.bam	21670855751	38fb795e501a69f5572d7670537b902b	8f4d8a70-7381-4723-afce-fca4e74652f0	84e51103-9d13-4d85-b262-89b17d81dd90	62ae3bb1-8102-4693-aee6-4d8d0d2bc515	2a3bc803-54c4-4544-a72d-7077dbb0b93e	BG	SRS201126	2015-05-17	2015-05-07	2015-07-02	Live
_TCGA_MC3	TCGA-BG-A18B-10A-01D-A12J-09	UCEC	Uterine Corpus Endometrioid Carcinoma	NB	10	DNA	WXS	BI	BI	ILLUMINA	Illumina	HG19_Broad_variant	TCGA_MC3.TCGA-BG-A18B-10A-01D-A12J-09.bam	19670822918	c8e48ebb436290be15cc29e65031bbe2	395140da-947f-4663-a4c4-0814213d913f	791a8f8e-fc74-4ba6-81c5-d9651fea5509	62ae3bb1-8102-4693-aee6-4d8d0d2bc515	c6d5c577-812d-4cb6-8fa7-b3567058c58b	BG	SRS201133	2015-05-20	2015-05-07	2015-07-02	Live
_TCGA_MC3	TCGA-BS-A0TA-01A-11D-A10B-09	UCEC	Uterine Corpus Endometrioid Carcinoma	TP	1	DNA	WXS	BI	BI	ILLUMINA	Illumina	HG19_Broad_variant	TCGA_MC3.TCGA-BS-A0TA-01A-11D-A10B-09.bam	11764361124	66d45ac18bdf0163fba4c9cc51b65375	601ecd33-9f68-4118-beef-4743c4c6344b	1f167251-c06a-43d7-90cd-b4cd75a935ba	ad3d8420-f562-4cbe-ac82-c968bd4f782d	b6a042b6-f94a-4acc-98cb-a1a2fe72b9ad	BS	SRS158890	2015-05-30	2015-05-07	2015-07-02	Live
_TCGA_MC3	TCGA-BS-A0TA-10A-01D-A10B-09	UCEC	Uterine Corpus Endometrioid Carcinoma	NB	10	DNA	WXS	BI	BI	ILLUMINA	Illumina	HG19_Broad_variant	TCGA_MC3.TCGA-BS-A0TA-10A-01D-A10B-09.bam	23704123572	f31e9b3b5a78354ed3018c61a12865e9	81b0a58f-277f-40b6-8408-8397732dc688	7b70f969-ae1a-4a96-a768-fd86cd32469a	ad3d8420-f562-4cbe-ac82-c968bd4f782d	435c97f0-2223-46d6-a682-7113c7071d35	BS	SRS158897	2015-05-17	2015-05-07	2015-07-02	Live
_TCGA_MC3	TCGA-BS-A0V4-01A-11D-A14G-09	UCEC	Uterine Corpus Endometrioid Carcinoma	TP	1	DNA	WXS	BI	BI	ILLUMINA	Illumina	HG19_Broad_variant	TCGA_MC3.TCGA-BS-A0V4-01A-11D-A14G-09.bam	9295869300	66fb667dc65c2f4f28642a6b569804ac	28a93d6f-6bc5-421f-a6ea-1293434ca3a4	fff80cfa-1a38-4044-b5c3-1236711ab776	e3f515f8-a940-40d1-86b0-baed0f410f2c	dd12111e-9001-4d8d-b8f3-5801b4ab529b	BS		2015-05-28	2015-05-07	2015-07-02	Live
_TCGA_MC3	TCGA-BS-A0V4-10A-01D-A14G-09	UCEC	Uterine Corpus Endometrioid Carcinoma	NB	10	DNA	WXS	BI	BI	ILLUMINA	Illumina	HG19_Broad_variant	TCGA_MC3.TCGA-BS-A0V4-10A-01D-A14G-09.bam	7305861703	8a18f17c72d480b1550b5f7e7881b7f3	73a185b7-fc86-4c17-b4a4-8c4c82bed8a0	4a9e4fa3-0601-47bc-bcc9-1cdc25e8e361	e3f515f8-a940-40d1-86b0-baed0f410f2c	884da4be-2131-4ba3-a42e-1cab633d34dd	BS		2015-06-01	2015-05-07	2015-07-02	Live
_TCGA_MC3	TCGA-D1-A176-01A-11D-A12J-09	UCEC	Uterine Corpus Endometrioid Carcinoma	TP	1	DNA	WXS	BI	BI	ILLUMINA	Illumina	HG19_Broad_variant	TCGA_MC3.TCGA-D1-A176-01A-11D-A12J-09.bam	22826840544	2119d46eb610b8d10102fe59db48cfd6	be437ff9-336f-431f-afcc-09a25e88d341	bc910cbe-48e6-4dc4-8938-23c9eda118e9	6d061ca9-ba7e-4b82-ab3c-34e33f244a54	b66b5979-62a1-4938-a655-aeff90d2d472	D1	SRS205736	2015-05-30	2015-05-07	2015-07-02	Live
_TCGA_MC3	TCGA-D1-A176-10A-01D-A12J-09	UCEC	Uterine Corpus Endometrioid Carcinoma	NB	10	DNA	WXS	BI	BI	ILLUMINA	Illumina	HG19_Broad_variant	TCGA_MC3.TCGA-D1-A176-10A-01D-A12J-09.bam	21719021732	27c1819a3584fb48d1f685016d6f809b	b41786a7-867e-4fb3-a7b6-9c6e1a0d1074	38fd829e-1233-4d49-b0c7-1f49c514bdab	6d061ca9-ba7e-4b82-ab3c-34e33f244a54	86065938-9329-48d0-b066-697b2c88a974	D1	SRS205743	2015-06-07	2015-05-07	2015-07-02	Live
_TCGA_MC3	TCGA-D1-A177-01A-21D-A12J-09	UCEC	Uterine Corpus Endometrioid Carcinoma	TP	1	DNA	WXS	BI	BI	ILLUMINA	Illumina	HG19_Broad_variant	TCGA_MC3.TCGA-D1-A177-01A-21D-A12J-09.bam	24049514018	9cc7c56d03a34e2d81c2fd33421c3f97	6288a70d-30b8-4a01-828d-e628a97281c5	b7eecc03-d8dc-4e75-9cd6-bfbb6f807873	e8c58d8b-51d7-4599-af79-469ee6f269db	97587fd4-0f6f-4af5-ac0a-7328abb40e9c	D1	SRS205747	2015-05-15	2015-05-07	2015-07-02	Live
_TCGA_MC3	TCGA-D1-A177-10A-01D-A12J-09	UCEC	Uterine Corpus Endometrioid Carcinoma	NB	10	DNA	WXS	BI	BI	ILLUMINA	Illumina	HG19_Broad_variant	TCGA_MC3.TCGA-D1-A177-10A-01D-A12J-09.bam	19966883241	db5f1c8004b641fe74dc8bfc8a55ef23	1f20b376-89bd-4b47-91bd-61355d53f9ba	75cbe7dd-15c4-4f78-a710-dda53911de67	e8c58d8b-51d7-4599-af79-469ee6f269db	aad4247b-3621-4856-8a51-46d2ba4ef136	D1	SRS205754	2015-05-29	2015-05-07	2015-07-02	Live
_TCGA_MC3	TCGA-D1-A1NS-01A-11D-A14G-09	UCEC	Uterine Corpus Endometrioid Carcinoma	TP	1	DNA	WXS	BI	BI	ILLUMINA	Illumina	HG19_Broad_variant	TCGA_MC3.TCGA-D1-A1NS-01A-11D-A14G-09.bam	11225654979	2c321c27e41e1623ede1959de8de096b	4df747c5-3aa6-429a-b858-1edc967efeb1	a5da3c21-d6c4-416d-9a33-9ca1a0688fac	a79a4e56-09bf-4691-b7e0-81a9c2620d0f	88b09e18-049d-4cbe-b7cb-42f0add220bb	D1		2015-05-26	2015-05-07	2015-07-02	Live
_TCGA_MC3	TCGA-D1-A1NS-10A-01D-A14G-09	UCEC	Uterine Corpus Endometrioid Carcinoma	NB	10	DNA	WXS	BI	BI	ILLUMINA	Illumina	HG19_Broad_variant	TCGA_MC3.TCGA-D1-A1NS-10A-01D-A14G-09.bam	12318299542	6630eb30bce088111feda62fcec78ae3	c7e33e81-b2c8-4b8d-ac53-9a56cd1c9eb6	9a040052-923f-4f6c-af91-b62c937e82c9	a79a4e56-09bf-4691-b7e0-81a9c2620d0f	e1fe6462-a80b-412b-98c8-091b24d58739	D1		2015-06-12	2015-05-07	2015-07-02	Live
_TCGA_MC3	TCGA-D1-A2G6-01A-11D-A17D-09	UCEC	Uterine Corpus Endometrioid Carcinoma	TP	1	DNA	WXS	BI	BI	ILLUMINA	Illumina	HG19_Broad_variant	TCGA_MC3.TCGA-D1-A2G6-01A-11D-A17D-09.bam	11645453625	4821e6c825860843264a0d051ec21fb1	0c34de5e-9448-487a-982b-a9b76663bbed	f9c53dcd-9f03-4951-943a-f54365638483	46cd8ded-f8a1-4f8c-a4c2-2d5b51c04f18	2127e58b-bd7b-490e-b34b-4f626b2a4053	D1		2015-05-30	2015-05-07	2015-07-02	Live
_TCGA_MC3	TCGA-D1-A2G6-10A-01D-A17D-09	UCEC	Uterine Corpus Endometrioid Carcinoma	NB	10	DNA	WXS	BI	BI	ILLUMINA	Illumina	HG19_Broad_variant	TCGA_MC3.TCGA-D1-A2G6-10A-01D-A17D-09.bam	10017479955	4a3390dafe5c84b1f8806654e3d60a82	70a8cbb6-9457-4cf5-9406-69d972ca33ce	e5b3b101-8b45-4979-87a6-326e47421e11	46cd8ded-f8a1-4f8c-a4c2-2d5b51c04f18	397a60a8-e8a7-4fae-b4ad-27ed69507657	D1		2015-05-13	2015-05-07	2015-07-02	Live
_TCGA_MC3	TCGA-EC-A24G-01A-11D-A16D-09	UCEC	Uterine Corpus Endometrioid Carcinoma	TP	1	DNA	WXS	BI	BI	ILLUMINA	Illumina	HG19_Broad_variant	TCGA_MC3.TCGA-EC-A24G-01A-11D-A16D-09.bam	10678182244	57abdb33cca257fecf5129cae551d39f	07056ddb-eeac-42d3-83ac-8cd0fff322dc	c8616b9b-8545-4b6a-9628-2e72c0597793	b5c1e511-baf2-45b3-9919-110e8941e3c2	2fea9b96-3434-4a38-bd69-a5fec3d8f960	EC		2015-05-15	2015-05-07	2015-07-02	Live
_TCGA_MC3	TCGA-EC-A24G-10A-01D-A16D-09	UCEC	Uterine Corpus Endometrioid Carcinoma	NB	10	DNA	WXS	BI	BI	ILLUMINA	Illumina	HG19_Broad_variant	TCGA_MC3.TCGA-EC-A24G-10A-01D-A16D-09.bam	13612104856	baa45f862b8ce2ac0b7777b1249fa706	e0259cd4-e226-46b7-a244-4e754065fb8e	2a8cb8fe-b64f-453e-8139-7ede12f3fc51	b5c1e511-baf2-45b3-9919-110e8941e3c2	61cf2e54-1b8d-40a0-9c73-a7449cbd570a	EC		2015-06-07	2015-05-07	2015-07-02	Live
_TCGA_MC3	TCGA-EY-A1GF-01A-11D-A13L-09	UCEC	Uterine Corpus Endometrioid Carcinoma	TP	1	DNA	WXS	BI	BI	ILLUMINA	Illumina	HG19_Broad_variant	TCGA_MC3.TCGA-EY-A1GF-01A-11D-A13L-09.bam	8065159662	9590e9742ce1201675634f687ef1a719	1e9b938e-d4db-4107-b7f9-9c3bf5139f41	51774abc-f0fb-4106-b7d1-934d160a7098	615ea37d-6302-4d68-b253-d24efd947c3e	f6e156ad-3e24-4e44-94c0-bcf731ad7c80	EY		2015-05-25	2015-05-07	2015-07-02	Live
_TCGA_MC3	TCGA-EY-A1GF-10A-01D-A13O-09	UCEC	Uterine Corpus Endometrioid Carcinoma	NB	10	DNA	WXS	BI	BI	ILLUMINA	Illumina	HG19_Broad_variant	TCGA_MC3.TCGA-EY-A1GF-10A-01D-A13O-09.bam	11729935430	666665d4630c64419c34132335e000db	35448ec2-0c46-45ef-95c4-95638acff75a	ff52ab47-1210-4de9-82aa-1322d585019c	615ea37d-6302-4d68-b253-d24efd947c3e	db8cafee-33e8-43e4-a8ef-768737560aa8	EY		2015-06-05	2015-05-07	2015-07-02	Live
_TCGA_MC3	TCGA-EY-A1GU-01A-11D-A13L-09	UCEC	Uterine Corpus Endometrioid Carcinoma	TP	1	DNA	WXS	BI	BI	ILLUMINA	Illumina	HG19_Broad_variant	TCGA_MC3.TCGA-EY-A1GU-01A-11D-A13L-09.bam	8438519045	69c01e88a3f459dba0864f10ecd67a36	3dfa9feb-6c73-4a8c-95f4-7a2402d46a3d	1adca7ce-eb8b-4e25-823a-b3aad3bc33b2	5dd28537-d24f-4a6d-a454-6f64cf37e16a	ef348984-8c78-46a3-8e76-d5d974819d1b	EY		2015-05-21	2015-05-07	2015-07-02	Live
_TCGA_MC3	TCGA-EY-A1GU-10A-01D-A13O-09	UCEC	Uterine Corpus Endometrioid Carcinoma	NB	10	DNA	WXS	BI	BI	ILLUMINA	Illumina	HG19_Broad_variant	TCGA_MC3.TCGA-EY-A1GU-10A-01D-A13O-09.bam	7905772816	be05584d046549f3896e4c5e166bc046	04bf122d-fd2d-46b9-9ce6-87094478eea7	6ee9f695-6ebc-49e9-ae59-561c8b6bbeea	5dd28537-d24f-4a6d-a454-6f64cf37e16a	b57b1548-69f7-4543-b632-fffe3877cdc8	EY		2015-05-28	2015-05-07	2015-07-02	Live
_TCGA_MC3	TCGA-EY-A1H0-01A-11D-A13L-09	UCEC	Uterine Corpus Endometrioid Carcinoma	TP	1	DNA	WXS	BI	BI	ILLUMINA	Illumina	HG19_Broad_variant	TCGA_MC3.TCGA-EY-A1H0-01A-11D-A13L-09.bam	8986253428	dbb34377676e6786b51961433ef68039	6e9a45ed-e0f8-4a80-96eb-56a7f948e9b5	5556e4f2-7da2-489f-bbaa-9c27daa6d079	c71e0986-56c0-45f4-be8d-2236e4418604	3e1472fb-a882-4bb1-b4c0-c0ff3c9e6e25	EY		2015-05-29	2015-05-07	2015-07-02	Live
_TCGA_MC3	TCGA-EY-A1H0-10A-01D-A13O-09	UCEC	Uterine Corpus Endometrioid Carcinoma	NB	10	DNA	WXS	BI	BI	ILLUMINA	Illumina	HG19_Broad_variant	TCGA_MC3.TCGA-EY-A1H0-10A-01D-A13O-09.bam	11645782962	34387fa5c3c899fc537d218f2d7608e4	745a92b7-1740-4238-8819-431f39be69c7	350b6461-f2f7-4c91-8ce1-22f96cd27de9	c71e0986-56c0-45f4-be8d-2236e4418604	f6b3db2b-40d9-49d8-8d24-5bfc777e4e15	EY		2015-05-16	2015-05-07	2015-07-02	Live
_TCGA_MC3	TCGA-EY-A215-01A-11D-A14K-09	UCEC	Uterine Corpus Endometrioid Carcinoma	TP	1	DNA	WXS	BI	BI	ILLUMINA	Illumina	HG19_Broad_variant	TCGA_MC3.TCGA-EY-A215-01A-11D-A14K-09.bam	7950834131	f98da6356cf1c866475e8eaebf027f15	823dcbe6-8aab-4e1e-9e63-d2493bbcf953	0a4d0b19-2f5c-42e3-9cb6-44bae5913461	48ab48a5-30e7-4f2e-8d0f-9bad7b8dc7db	4d692dbb-bbd7-429b-894e-ccb215ca41cc	EY		2015-05-24	2015-05-07	2015-07-02	Live
_TCGA_MC3	TCGA-EY-A215-10A-01D-A14K-09	UCEC	Uterine Corpus Endometrioid Carcinoma	NB	10	DNA	WXS	BI	BI	ILLUMINA	Illumina	HG19_Broad_variant	TCGA_MC3.TCGA-EY-A215-10A-01D-A14K-09.bam	13591700875	8909e81f41212333e1aeaff1054b5141	e39e01cb-e872-4e94-acbe-27151fc2e4e1	b5de5c0d-0137-4b5e-9376-f52b7c00504e	48ab48a5-30e7-4f2e-8d0f-9bad7b8dc7db	01fe5eb4-fd82-4a0d-8609-320c8988e969	EY		2015-05-25	2015-05-07	2015-07-02	Live

## Sheet: UCEC WUGSC
study	barcode	disease	disease_name	sample_type	sample_type_name	analyte_type	library_type	center	center_name	platform	platform_name	assembly	filename	files_size	checksum	analysis_id	aliquot_id	participant_id	sample_id	tss_id	sample_accession	published	uploaded	modified	state	reason
TCGA	TCGA-A5-A0GG-01A-11D-A122-09	UCEC	Uterine Corpus Endometrioid Carcinoma	TP	1	DNA	WXS	WUGSC	WUGSC	ILLUMINA	Illumina	GRCh37-lite	438b5b6ed07bc9f1ed70deb246ba9ab5.bam	14546397966	438b5b6ed07bc9f1ed70deb246ba9ab5	25c632b4-819c-4997-b1cc-c77536e65097	f7187888-f261-4a39-99b4-966fd7207117	a8614c49-c7f1-4de9-bd2f-4764b094d604	b5b941e3-f828-4091-b9b1-6b38d1493847	A5		2012-07-04	2012-07-02	2016-05-16	Live
TCGA	TCGA-A5-A0GG-10A-01D-A122-09	UCEC	Uterine Corpus Endometrioid Carcinoma	NB	10	DNA	WXS	WUGSC	WUGSC	ILLUMINA	Illumina	GRCh37-lite	f6ccd76eca992ccbd6970001a5de83d7.bam	13600179192	f6ccd76eca992ccbd6970001a5de83d7	06a7b673-42a1-417a-b57f-79f4416501c7	ee71ef18-e07d-438b-b31f-fbaed2a8a2a8	a8614c49-c7f1-4de9-bd2f-4764b094d604	92d9f630-53a4-43e6-802b-3453e52c38c0	A5		2012-07-04	2012-07-02	2016-05-16	Live
TCGA	TCGA-AP-A0LS-01A-11D-A14G-09	UCEC	Uterine Corpus Endometrioid Carcinoma	TP	1	DNA	WXS	WUGSC	WUGSC	ILLUMINA	Illumina	GRCh37-lite-+-HPV_Redux-build	e4017f3bb8e730b3c7414e1a79a9813c.bam	5106570681	e4017f3bb8e730b3c7414e1a79a9813c	fe210cc3-5096-4e50-a76e-1fc353132cf4	a8f2ccfa-719b-4085-b163-175503474993	c5a797d3-82ae-49dc-b2fe-0da64da271a2	c6f914f3-0888-4890-9323-6386f1035d81	AP		2013-07-03	2013-07-02	2016-05-16	Live
TCGA	TCGA-AP-A0LS-10B-01D-A14G-09	UCEC	Uterine Corpus Endometrioid Carcinoma	NB	10	DNA	WXS	WUGSC	WUGSC	ILLUMINA	Illumina	GRCh37-lite-+-HPV_Redux-build	d9e4edeb040e7b4fa15958c37cd201b1.bam	4975819453	d9e4edeb040e7b4fa15958c37cd201b1	bfb926fc-0bc4-4089-ba5d-d6e19176955d	869b093e-539e-404e-b6e9-588a53760d98	c5a797d3-82ae-49dc-b2fe-0da64da271a2	aedba0d2-e406-4de0-93dd-0bc2addc6c0c	AP		2013-07-03	2013-07-02	2016-05-16	Live
TCGA	TCGA-AP-A1DK-01A-11D-A135-09	UCEC	Uterine Corpus Endometrioid Carcinoma	TP	1	DNA	WXS	WUGSC	WUGSC	ILLUMINA	Illumina	GRCh37-lite-+-HPV_Redux-build	29fa1888fffc62d1f5f438684120b8c6.bam	5408523933	29fa1888fffc62d1f5f438684120b8c6	4a88e8e5-22a9-4b23-99f8-328a066725b4	3ff82055-b06f-4056-b561-00027a0fbcca	51de7e94-e2fa-420b-9aa2-3637d17fc6ea	1cb12a0f-0081-441f-a86e-71d76ef5b8d0	AP		2013-07-03	2013-07-02	2016-05-16	Live
TCGA	TCGA-AP-A1DK-10A-01D-A135-09	UCEC	Uterine Corpus Endometrioid Carcinoma	NB	10	DNA	WXS	WUGSC	WUGSC	ILLUMINA	Illumina	GRCh37-lite-+-HPV_Redux-build	37dbd1948c4d2f9912e264c384f8e3f8.bam	5452243297	37dbd1948c4d2f9912e264c384f8e3f8	35efd719-d718-42a1-9b8b-562169ca375e	81a2170a-f7d9-435e-a750-ad08dc41bd99	51de7e94-e2fa-420b-9aa2-3637d17fc6ea	5f33f283-750b-4ea1-9f6c-e248bd93d792	AP		2013-07-03	2013-07-02	2016-05-16	Live
TCGA	TCGA-AX-A06H-01A-11D-A122-09	UCEC	Uterine Corpus Endometrioid Carcinoma	TP	1	DNA	WXS	WUGSC	WUGSC	ILLUMINA	Illumina	GRCh37-lite	9f8f7e1dbbe27e43c6beff20240118e3.bam	8120515914	9f8f7e1dbbe27e43c6beff20240118e3	3bba4d17-7e16-4c54-966e-b998b2e6901a	11d8d059-34e4-4597-a62e-94e038923395	e5d74e47-b63f-410a-8b7a-c9aacc9aa337	b26a6c7e-5eef-4129-b635-cc40e60df0dd	AX		2012-07-03	2012-07-02	2016-05-16	Live
TCGA	TCGA-AX-A06H-10A-01D-A122-09	UCEC	Uterine Corpus Endometrioid Carcinoma	NB	10	DNA	WXS	WUGSC	WUGSC	ILLUMINA	Illumina	GRCh37-lite	65c0f92f0e8d6e19688e579c2d62546d.bam	15736087363	65c0f92f0e8d6e19688e579c2d62546d	a71ed423-baa3-4cee-89e6-44fbdeb69c44	40123dc6-8f3a-48de-9a5a-61196884ecb5	e5d74e47-b63f-410a-8b7a-c9aacc9aa337	44fd0998-21d7-4fbb-9f21-9db0f9568dea	AX		2012-07-04	2012-07-02	2016-05-16	Live
TCGA	TCGA-AX-A1C9-01A-11D-A135-09	UCEC	Uterine Corpus Endometrioid Carcinoma	TP	1	DNA	WXS	WUGSC	WUGSC	ILLUMINA	Illumina	GRCh37-lite-+-HPV_Redux-build	1d99cfb1e0806cb3b0e782a29db63b1f.bam	6836810543	1d99cfb1e0806cb3b0e782a29db63b1f	86beea95-3069-444e-8231-8be18f948d13	72b8baf8-0f54-4615-96f8-cb2c5c6bfde0	2714af93-e200-4b4a-9df8-7d837b37489f	227cdca5-931d-4cda-a885-8e3aeb874d99	AX		2013-07-03	2013-07-02	2016-05-16	Live
TCGA	TCGA-AX-A1C9-10A-01D-A135-09	UCEC	Uterine Corpus Endometrioid Carcinoma	NB	10	DNA	WXS	WUGSC	WUGSC	ILLUMINA	Illumina	GRCh37-lite-+-HPV_Redux-build	03b319f188c9af2a7f35eb491a53ac87.bam	5946836992	03b319f188c9af2a7f35eb491a53ac87	057a4066-bc13-4a0c-ba2e-51af69382125	b8de7e63-9210-4d85-861f-056bba4ae147	2714af93-e200-4b4a-9df8-7d837b37489f	9733477c-87fe-450f-adb4-32050a78377e	AX		2013-07-03	2013-07-02	2016-05-16	Live
TCGA	TCGA-AX-A2HD-01A-21D-A17D-09	UCEC	Uterine Corpus Endometrioid Carcinoma	TP	1	DNA	WXS	WUGSC	WUGSC	ILLUMINA	Illumina	GRCh37-lite-+-HPV_Redux-build	5bb9321e28d84e6b11f28e68abee565b.bam	7133944207	5bb9321e28d84e6b11f28e68abee565b	ec02c2dc-8857-43f6-a541-1d15a78c86e3	ff106e99-4fe0-4689-a28b-a83e682c8ccb	a8def1a0-a136-47f4-9ad9-60ebcf9b726b	5a2ede97-0cf7-44d7-a789-92ee9bda3d6c	AX		2013-10-10	2013-10-09	2016-05-16	Live
TCGA	TCGA-AX-A2HD-11A-11D-A17D-09	UCEC	Uterine Corpus Endometrioid Carcinoma	NT	11	DNA	WXS	WUGSC	WUGSC	ILLUMINA	Illumina	GRCh37-lite-+-HPV_Redux-build	dfb51a50a44e07881d4104bf1e674e8d.bam	6787149238	dfb51a50a44e07881d4104bf1e674e8d	127f5ecf-ac60-4072-9fd5-c932bc0683bf	0f82d662-cb16-4a72-a2ef-5c462bd5026f	a8def1a0-a136-47f4-9ad9-60ebcf9b726b	26bc3b4c-b0bc-4d05-9dbf-334f27f1cb89	AX		2013-10-10	2013-10-09	2016-05-16	Live
TCGA	TCGA-B5-A11H-01A-11D-A122-09	UCEC	Uterine Corpus Endometrioid Carcinoma	TP	1	DNA	WXS	WUGSC	WUGSC	ILLUMINA	Illumina	GRCh37-lite	fe34a32e516eb2913d199a1b0ffba0af.bam	17982291683	fe34a32e516eb2913d199a1b0ffba0af	68318eb6-ba78-46a3-9518-bda9f2ee10d9	accfc45b-eae0-4991-a488-e217cdb46655	dee43082-4aa7-4650-981c-a779e9fe7b55	d78d2f6b-3eb3-4082-a7ea-f7b6202cdc58	B5		2012-07-04	2012-07-02	2016-05-16	Live
TCGA	TCGA-B5-A11H-10B-01D-A122-09	UCEC	Uterine Corpus Endometrioid Carcinoma	NB	10	DNA	WXS	WUGSC	WUGSC	ILLUMINA	Illumina	GRCh37-lite	8f40c45b842b6554457ca171e93f1d16.bam	14886505135	8f40c45b842b6554457ca171e93f1d16	11453b2a-9dbf-4d89-800e-c990bb6b0ac7	644a1732-fea5-45ab-bd6c-96cffc4fc5ea	dee43082-4aa7-4650-981c-a779e9fe7b55	6f374ee5-e6ca-41ee-a2fd-27768a55c96b	B5		2012-07-03	2012-07-02	2016-05-16	Live
TCGA	TCGA-BG-A0VW-01A-11D-A122-09	UCEC	Uterine Corpus Endometrioid Carcinoma	TP	1	DNA	WXS	WUGSC	WUGSC	ILLUMINA	Illumina	GRCh37-lite	b0b57dad0b5f580ffbe46bafaf0f3488.bam	12335492376	b0b57dad0b5f580ffbe46bafaf0f3488	417c2793-9faa-434a-bd30-ae130f145639	ae8e34ed-9c5c-4407-ac52-8e8d78cbbc39	62d71839-4fba-42e9-9929-8d937f0fe287	e5e61331-4cca-4742-83ab-87e9dddafaca	BG		2012-07-10	2012-07-02	2016-05-16	Live
TCGA	TCGA-BG-A0VW-10A-01D-A122-09	UCEC	Uterine Corpus Endometrioid Carcinoma	NB	10	DNA	WXS	WUGSC	WUGSC	ILLUMINA	Illumina	GRCh37-lite	386719d8bb57929ae87f86cb23de624b.bam	12899894480	386719d8bb57929ae87f86cb23de624b	88023945-fa4b-4ce0-bc1f-d38e5d5feef2	a9cd1596-89b6-46fd-9864-8a62f47d1f8b	62d71839-4fba-42e9-9929-8d937f0fe287	587bf402-b61b-444d-af40-6f67bb04c323	BG		2012-07-03	2012-07-02	2016-05-16	Live
TCGA	TCGA-BG-A18B-01A-11D-A12J-09	UCEC	Uterine Corpus Endometrioid Carcinoma	TP	1	DNA	WXS	WUGSC	WUGSC	ILLUMINA	Illumina	GRCh37-lite	TCGA-BG-A18B-01A-11D-A12J-09_IlluminaGA-DNASeq_exome.bam	13254620758	35c544328bf209829b44b27cd985d367	b98e3842-eb54-45ad-ac16-36dcd028b185	84e51103-9d13-4d85-b262-89b17d81dd90	62ae3bb1-8102-4693-aee6-4d8d0d2bc515	2a3bc803-54c4-4544-a72d-7077dbb0b93e	BG	SRS201126	2011-06-21	2011-06-20	2016-05-16	Live
TCGA	TCGA-BG-A18B-10A-01D-A12J-09	UCEC	Uterine Corpus Endometrioid Carcinoma	NB	10	DNA	WXS	WUGSC	WUGSC	ILLUMINA	Illumina	GRCh37-lite	TCGA-BG-A18B-10A-01D-A12J-09_IlluminaGA-DNASeq_exome.bam	12151167641	1ce61001cc0dabbb4831a0a9a9026992	86a2d7b3-7f61-4207-ba84-1ea5505fc3a9	791a8f8e-fc74-4ba6-81c5-d9651fea5509	62ae3bb1-8102-4693-aee6-4d8d0d2bc515	c6d5c577-812d-4cb6-8fa7-b3567058c58b	BG	SRS201133	2011-06-21	2011-06-20	2016-05-16	Live
TCGA	TCGA-BS-A0TA-01A-11D-A10B-09	UCEC	Uterine Corpus Endometrioid Carcinoma	TP	1	DNA	WXS	WUGSC	WUGSC	ILLUMINA	Illumina	GRCh37-lite	TCGA-BS-A0TA-01A-11D-A10B-09_IlluminaGA-DNASeq_exome.bam	6674116133	7cc228c4bb64bd72600ff3af47839507	63561f0d-ac5f-4851-8bfb-633d84e2cf5f	1f167251-c06a-43d7-90cd-b4cd75a935ba	ad3d8420-f562-4cbe-ac82-c968bd4f782d	b6a042b6-f94a-4acc-98cb-a1a2fe72b9ad	BS	SRS158890	2011-04-08	2011-03-05	2016-05-16	Live
TCGA	TCGA-BS-A0TA-10A-01D-A10B-09	UCEC	Uterine Corpus Endometrioid Carcinoma	NB	10	DNA	WXS	WUGSC	WUGSC	ILLUMINA	Illumina	GRCh37-lite	TCGA-BS-A0TA-10A-01D-A10B-09_IlluminaGA-DNASeq_exome.bam	13629247953	fece67cf01abf1736dc3c754427cf667	f13223df-d345-4202-9f73-8dd89bbb4183	7b70f969-ae1a-4a96-a768-fd86cd32469a	ad3d8420-f562-4cbe-ac82-c968bd4f782d	435c97f0-2223-46d6-a682-7113c7071d35	BS	SRS158897	2011-06-03	2011-06-10	2016-05-16	Live
TCGA	TCGA-BS-A0V4-01A-11D-A14G-09	UCEC	Uterine Corpus Endometrioid Carcinoma	TP	1	DNA	WXS	WUGSC	WUGSC	ILLUMINA	Illumina	GRCh37-lite-+-HPV_Redux-build	95356addba29901ca8a5cf6d8c076856.bam	5515087001	95356addba29901ca8a5cf6d8c076856	5cc10628-f393-4df6-8269-2a9884e8a7b4	fff80cfa-1a38-4044-b5c3-1236711ab776	e3f515f8-a940-40d1-86b0-baed0f410f2c	dd12111e-9001-4d8d-b8f3-5801b4ab529b	BS		2013-07-04	2013-07-02	2016-05-16	Live
TCGA	TCGA-BS-A0V4-10A-01D-A14G-09	UCEC	Uterine Corpus Endometrioid Carcinoma	NB	10	DNA	WXS	WUGSC	WUGSC	ILLUMINA	Illumina	GRCh37-lite-+-HPV_Redux-build	b10a02e63a085e974b4c7bc77a0cb5ee.bam	4326955212	b10a02e63a085e974b4c7bc77a0cb5ee	d1f6b1c1-3a00-4fea-9b1b-b662d80660e2	4a9e4fa3-0601-47bc-bcc9-1cdc25e8e361	e3f515f8-a940-40d1-86b0-baed0f410f2c	884da4be-2131-4ba3-a42e-1cab633d34dd	BS		2013-07-04	2013-07-02	2016-05-16	Live
TCGA	TCGA-D1-A176-01A-11D-A12J-09	UCEC	Uterine Corpus Endometrioid Carcinoma	TP	1	DNA	WXS	WUGSC	WUGSC	ILLUMINA	Illumina	GRCh37-lite	TCGA-D1-A176-01A-11D-A12J-09_IlluminaGA-DNASeq_exome.bam	14242357086	0e1f2d2a3bcae387fc2dbe9e699c62c7	1bdd15f1-77ac-45a8-9105-1b93d04912cc	bc910cbe-48e6-4dc4-8938-23c9eda118e9	6d061ca9-ba7e-4b82-ab3c-34e33f244a54	b66b5979-62a1-4938-a655-aeff90d2d472	D1	SRS205736	2011-06-22	2011-06-22	2016-05-16	Live
TCGA	TCGA-D1-A176-10A-01D-A12J-09	UCEC	Uterine Corpus Endometrioid Carcinoma	NB	10	DNA	WXS	WUGSC	WUGSC	ILLUMINA	Illumina	GRCh37-lite	TCGA-D1-A176-10A-01D-A12J-09_IlluminaGA-DNASeq_exome.bam	13040327778	98691e996f33b18f54a6901e590115fe	bab902b1-9ff2-40f0-86ce-61d8e45edc98	38fd829e-1233-4d49-b0c7-1f49c514bdab	6d061ca9-ba7e-4b82-ab3c-34e33f244a54	86065938-9329-48d0-b066-697b2c88a974	D1	SRS205743	2011-06-22	2011-06-22	2016-05-16	Live
TCGA	TCGA-D1-A177-01A-21D-A12J-09	UCEC	Uterine Corpus Endometrioid Carcinoma	TP	1	DNA	WXS	WUGSC	WUGSC	ILLUMINA	Illumina	GRCh37-lite	TCGA-D1-A177-01A-21D-A12J-09_IlluminaGA-DNASeq_exome.bam	14208114104	fc39ac69ebd94841d1933aafd3004d66	60ecb588-d78a-4db5-8c90-2fac1383646a	b7eecc03-d8dc-4e75-9cd6-bfbb6f807873	e8c58d8b-51d7-4599-af79-469ee6f269db	97587fd4-0f6f-4af5-ac0a-7328abb40e9c	D1	SRS205747	2011-06-22	2011-06-22	2016-05-16	Live
TCGA	TCGA-D1-A177-10A-01D-A12J-09	UCEC	Uterine Corpus Endometrioid Carcinoma	NB	10	DNA	WXS	WUGSC	WUGSC	ILLUMINA	Illumina	GRCh37-lite	TCGA-D1-A177-10A-01D-A12J-09_IlluminaGA-DNASeq_exome.bam	11660429300	2c8060b2e0671e59301db263b29d7a3c	9372f03d-0f0e-4909-913c-c8b6eec003b7	75cbe7dd-15c4-4f78-a710-dda53911de67	e8c58d8b-51d7-4599-af79-469ee6f269db	aad4247b-3621-4856-8a51-46d2ba4ef136	D1	SRS205754	2011-06-21	2011-06-21	2016-05-16	Live
TCGA	TCGA-D1-A1NS-01A-11D-A14G-09	UCEC	Uterine Corpus Endometrioid Carcinoma	TP	1	DNA	WXS	WUGSC	WUGSC	ILLUMINA	Illumina	GRCh37-lite-+-HPV_Redux-build	712341fd4ee5747acb3fdd9094291fa0.bam	6775554709	712341fd4ee5747acb3fdd9094291fa0	2de2425b-cb01-4613-aee1-18fa13324d97	a5da3c21-d6c4-416d-9a33-9ca1a0688fac	a79a4e56-09bf-4691-b7e0-81a9c2620d0f	88b09e18-049d-4cbe-b7cb-42f0add220bb	D1		2013-07-04	2013-07-02	2016-05-16	Live
TCGA	TCGA-D1-A1NS-10A-01D-A14G-09	UCEC	Uterine Corpus Endometrioid Carcinoma	NB	10	DNA	WXS	WUGSC	WUGSC	ILLUMINA	Illumina	GRCh37-lite-+-HPV_Redux-build	1bb1d034c5c487ceeeb980c366bef9fc.bam	7468646445	1bb1d034c5c487ceeeb980c366bef9fc	336a9a9f-ca04-4ba3-8d27-243f2d1582af	9a040052-923f-4f6c-af91-b62c937e82c9	a79a4e56-09bf-4691-b7e0-81a9c2620d0f	e1fe6462-a80b-412b-98c8-091b24d58739	D1		2013-07-04	2013-07-02	2016-05-16	Live
TCGA	TCGA-D1-A2G6-01A-11D-A17D-09	UCEC	Uterine Corpus Endometrioid Carcinoma	TP	1	DNA	WXS	WUGSC	WUGSC	ILLUMINA	Illumina	GRCh37-lite-+-HPV_Redux-build	3b818a30ff06185c65f9374516446b42.bam	7220630837	3b818a30ff06185c65f9374516446b42	50f6e81f-c534-4648-a67b-a7e94cd88e62	f9c53dcd-9f03-4951-943a-f54365638483	46cd8ded-f8a1-4f8c-a4c2-2d5b51c04f18	2127e58b-bd7b-490e-b34b-4f626b2a4053	D1		2013-07-04	2013-07-02	2016-05-16	Live
TCGA	TCGA-D1-A2G6-10A-01D-A17D-09	UCEC	Uterine Corpus Endometrioid Carcinoma	NB	10	DNA	WXS	WUGSC	WUGSC	ILLUMINA	Illumina	GRCh37-lite-+-HPV_Redux-build	ba1c3dc7c48e5054c987ccce0b47bf87.bam	6252946382	ba1c3dc7c48e5054c987ccce0b47bf87	5c47f6b1-6ee6-482b-8717-d13db7f4f83c	e5b3b101-8b45-4979-87a6-326e47421e11	46cd8ded-f8a1-4f8c-a4c2-2d5b51c04f18	397a60a8-e8a7-4fae-b4ad-27ed69507657	D1		2013-07-04	2013-07-02	2016-05-16	Live
TCGA	TCGA-EC-A24G-01A-11D-A16D-09	UCEC	Uterine Corpus Endometrioid Carcinoma	TP	1	DNA	WXS	WUGSC	WUGSC	ILLUMINA	Illumina	GRCh37-lite-+-HPV_Redux-build	6223e0272516d97b21ef1014c53cd608.bam	6512007711	6223e0272516d97b21ef1014c53cd608	8355bfc2-73f2-4914-8c4b-3bf099b4db2d	c8616b9b-8545-4b6a-9628-2e72c0597793	b5c1e511-baf2-45b3-9919-110e8941e3c2	2fea9b96-3434-4a38-bd69-a5fec3d8f960	EC		2013-07-04	2013-07-02	2016-05-16	Live
TCGA	TCGA-EC-A24G-10A-01D-A16D-09	UCEC	Uterine Corpus Endometrioid Carcinoma	NB	10	DNA	WXS	WUGSC	WUGSC	ILLUMINA	Illumina	GRCh37-lite-+-HPV_Redux-build	671333b193812fc2bd2744053b383459.bam	8284882349	671333b193812fc2bd2744053b383459	c6e96395-69b2-4e7f-85fb-685f244396b5	2a8cb8fe-b64f-453e-8139-7ede12f3fc51	b5c1e511-baf2-45b3-9919-110e8941e3c2	61cf2e54-1b8d-40a0-9c73-a7449cbd570a	EC		2013-07-04	2013-07-02	2016-05-16	Live
TCGA	TCGA-EY-A1GF-01A-11D-A13L-09	UCEC	Uterine Corpus Endometrioid Carcinoma	TP	1	DNA	WXS	WUGSC	WUGSC	ILLUMINA	Illumina	GRCh37-lite-+-HPV_Redux-build	60b4dd06bd01a9734e4a87cd6bcca2f6.bam	4765762691	60b4dd06bd01a9734e4a87cd6bcca2f6	da25728b-4340-46dc-80fd-646d9284af36	51774abc-f0fb-4106-b7d1-934d160a7098	615ea37d-6302-4d68-b253-d24efd947c3e	f6e156ad-3e24-4e44-94c0-bcf731ad7c80	EY		2013-06-13	2013-06-10	2016-05-16	Live
TCGA	TCGA-EY-A1GF-10A-01D-A13O-09	UCEC	Uterine Corpus Endometrioid Carcinoma	NB	10	DNA	WXS	WUGSC	WUGSC	ILLUMINA	Illumina	GRCh37-lite-+-HPV_Redux-build	ec71cf167813799fe45795cdc6551446.bam	7157806584	ec71cf167813799fe45795cdc6551446	22efdcd7-3ef1-4431-80c4-f6ec34fceb05	ff52ab47-1210-4de9-82aa-1322d585019c	615ea37d-6302-4d68-b253-d24efd947c3e	db8cafee-33e8-43e4-a8ef-768737560aa8	EY		2013-06-14	2013-06-10	2016-05-16	Live
TCGA	TCGA-EY-A1GU-01A-11D-A13L-09	UCEC	Uterine Corpus Endometrioid Carcinoma	TP	1	DNA	WXS	WUGSC	WUGSC	ILLUMINA	Illumina	GRCh37-lite-+-HPV_Redux-build	2713bcd1861cbbb8ba4762a27639a5f1.bam	5038199722	2713bcd1861cbbb8ba4762a27639a5f1	c0461302-d955-4b6f-9e04-72a929ea45a9	1adca7ce-eb8b-4e25-823a-b3aad3bc33b2	5dd28537-d24f-4a6d-a454-6f64cf37e16a	ef348984-8c78-46a3-8e76-d5d974819d1b	EY		2013-06-14	2013-06-10	2016-05-16	Live
TCGA	TCGA-EY-A1GU-10A-01D-A13O-09	UCEC	Uterine Corpus Endometrioid Carcinoma	NB	10	DNA	WXS	WUGSC	WUGSC	ILLUMINA	Illumina	GRCh37-lite-+-HPV_Redux-build	bddea1ab1b424c5b8670d838db2c8921.bam	4814477662	bddea1ab1b424c5b8670d838db2c8921	b18d737e-5a12-44b0-819c-3f06f2540f68	6ee9f695-6ebc-49e9-ae59-561c8b6bbeea	5dd28537-d24f-4a6d-a454-6f64cf37e16a	b57b1548-69f7-4543-b632-fffe3877cdc8	EY		2013-06-14	2013-06-10	2016-05-16	Live
TCGA	TCGA-EY-A1H0-01A-11D-A13L-09	UCEC	Uterine Corpus Endometrioid Carcinoma	TP	1	DNA	WXS	WUGSC	WUGSC	ILLUMINA	Illumina	GRCh37-lite-+-HPV_Redux-build	70a55acba3be9835c8286220753ba673.bam	5463615672	70a55acba3be9835c8286220753ba673	4a4831de-7905-4612-bbbb-fd9d30400e49	5556e4f2-7da2-489f-bbaa-9c27daa6d079	c71e0986-56c0-45f4-be8d-2236e4418604	3e1472fb-a882-4bb1-b4c0-c0ff3c9e6e25	EY		2013-06-14	2013-06-10	2016-05-16	Live
TCGA	TCGA-EY-A1H0-10A-01D-A13O-09	UCEC	Uterine Corpus Endometrioid Carcinoma	NB	10	DNA	WXS	WUGSC	WUGSC	ILLUMINA	Illumina	GRCh37-lite-+-HPV_Redux-build	36aaae607dcc3c6f405ab1909b922297.bam	7089006282	36aaae607dcc3c6f405ab1909b922297	5cf59304-50ae-4b04-9d44-5823d6c7c2ca	350b6461-f2f7-4c91-8ce1-22f96cd27de9	c71e0986-56c0-45f4-be8d-2236e4418604	f6b3db2b-40d9-49d8-8d24-5bfc777e4e15	EY		2013-06-14	2013-06-10	2016-05-16	Live
TCGA	TCGA-EY-A215-01A-11D-A14K-09	UCEC	Uterine Corpus Endometrioid Carcinoma	TP	1	DNA	WXS	WUGSC	WUGSC	ILLUMINA	Illumina	GRCh37-lite-+-HPV_Redux-build	038302889e2db271c3b8849c468188d0.bam	4784375920	038302889e2db271c3b8849c468188d0	d22f5461-0739-470d-8cc1-e2cb49c7fd42	0a4d0b19-2f5c-42e3-9cb6-44bae5913461	48ab48a5-30e7-4f2e-8d0f-9bad7b8dc7db	4d692dbb-bbd7-429b-894e-ccb215ca41cc	EY		2013-07-04	2013-07-02	2016-05-16	Live
TCGA	TCGA-EY-A215-10A-01D-A14K-09	UCEC	Uterine Corpus Endometrioid Carcinoma	NB	10	DNA	WXS	WUGSC	WUGSC	ILLUMINA	Illumina	GRCh37-lite-+-HPV_Redux-build	e434eb727fa05df6fb64856d161069f7.bam	8425278307	e434eb727fa05df6fb64856d161069f7	9a49498a-c0fa-4b92-a79f-7ce22951c62f	b5de5c0d-0137-4b5e-9376-f52b7c00504e	48ab48a5-30e7-4f2e-8d0f-9bad7b8dc7db	01fe5eb4-fd82-4a0d-8609-320c8988e969	EY		2013-07-04	2013-07-02	2016-05-16	Live
