# Supplementary material for: Performance evaluation for rapid detection of pan-cancer microsatellite instability with MANTIS
Source: Oncotarget. 2016 Dec 12;8(5):7452–63. doi: 10.18632/oncotarget.13918 (PMC5352334; doi:10.18632/oncotarget.13918)
Supplement: Supplementary file 5 [file oncotarget-08-7452-s005.xlsx]

## Sheet: mSINGS
		COAD/READ												UCEC												STAD												COAD/READ + UCEC + STAD
REGION	LOCUS	TP	FP	TN	FN	SENS	SENS_CI	SPEC	SPEC_CI	MISSING	%called	ACCURACY	Locus performance score	TP	FP	TN	FN	SENS	SENS_CI	SPEC	SPEC_CI	MISSING	%called	ACCURACY	Locus performance score	TP	FP	TN	FN	SENS	SENS_CI	SPEC	SPEC_CI	MISSING	%called	ACCURACY	Locus performance score	TP	FP	TN	FN	SENS	SENS_CI	SPEC	SPEC_CI	MISSING	%called	ACCURACY	Locus performance score
chr1:6219252	chr1:6219287	3	0	14	18	0.142857	0.0376423018561252, 0.373570647280443	1	0.732374016304993, 1	41	0.460526	0.485714	0.103012	10	1	27	20	0.333333	0.179373881662265, 0.52862916090731	0.964286	0.797605398156501, 0.998132937717123	41	0.585859	0.637931	0.218957	0	0	0	0	nan	nan, nan	nan	nan, nan	100	0	nan	#VALUE!	13	1	41	38	0.254902	0.147716342576642, 0.39911072238523	0.97619	0.859046465599043, 0.99875592129554	182	0.338182	0.580645	0.0664066
chr1:6700097	chr1:6700131	10	0	7	4	0.714286	0.420027349991455, 0.904184035567097	1	0.560926440425583, 1	55	0.276316	0.809524	0.0618075	5	1	21	22	0.185185	0.0702597347278945, 0.387465851602628	0.954545	0.751152628502783, 0.997622753846038	50	0.494949	0.530612	0.129987	0	0	0	0	nan	nan, nan	nan	nan, nan	100	0	nan	#VALUE!	15	1	28	26	0.365854	0.225696249038445, 0.530808255912558	0.965517	0.803714568273881, 0.998197413571613	205	0.254545	0.614286	0.0398017
chr1:7913150	chr1:7913184	3	0	17	13	0.1875	0.0497302846840819, 0.463081218975811	1	0.770773567857682, 1	43	0.434211	0.606061	0.114266	10	1	22	16	0.384615	0.209074320468421, 0.592707392275353	0.956522	0.760317915068527, 0.997726303680297	50	0.494949	0.653061	0.159984	0	0	0	0	nan	nan, nan	nan	nan, nan	100	0	nan	#VALUE!	13	1	39	29	0.309524	0.181140938332773, 0.472415556094911	0.975	0.852654943096281, 0.998693651325007	193	0.298182	0.634146	0.0563835
chr1:10357172	chr1:10357206	19	0	28	7	0.730769	0.519490729063944, 0.876477408399559	1	0.849814401612559, 1	22	0.710526	0.87037	0.439404	1	0	32	36	0.027027	0.00141239042639126, 0.158097602900268	1	0.866550114264332, 1	30	0.69697	0.478261	0.232323	16	1	47	33	0.326531	0.203581403723103, 0.476581044265992	0.979167	0.875278489351451, 0.998911568658204	3	0.97	0.649485	0.6111	36	1	107	76	0.321429	0.238084450513259, 0.417216108150944	0.990741	0.942041726907441, 0.99951649013884	55	0.8	0.65	0.416
chr1:10478796	chr1:10478830	12	1	19	8	0.6	0.364113289320109, 0.800231566985294	0.95	0.730551627690361, 0.997384522943763	36	0.526316	0.775	0.214681	12	1	36	22	0.352941	0.203024011214626, 0.53529637795391	0.972973	0.841902397099732, 0.998587609573609	28	0.717172	0.676056	0.34772	7	0	35	33	0.175	0.0789373851884233, 0.333621295072021	1	0.876843336469232, 1	25	0.75	0.56	0.315	31	2	90	63	0.329787	0.238335343449602, 0.43533680949484	0.978261	0.916207005906256, 0.996225770759411	89	0.676364	0.650538	0.2976
chr1:13940331	chr1:13940365	10	0	18	11	0.47619	0.263876319825733, 0.696623894316155	1	0.781238031547393, 1	37	0.513158	0.717949	0.189058	0	1	7	9	0	0, 0.371197286750662	0.875	0.466783113260782, 0.993440279397089	82	0.171717	0.411765	0.0121416	0	0	0	0	nan	nan, nan	nan	nan, nan	100	0	nan	#VALUE!	10	1	25	20	0.333333	0.179373881662265, 0.52862916090731	0.961538	0.784172470044849, 0.997989082587485	219	0.203636	0.625	0.0259174
chr1:15654703	chr1:15654737	8	0	5	6	0.571429	0.296477964268966, 0.811866310854906	1	0.462936442589261, 1	57	0.25	0.684211	0.0427632	1	0	17	20	0.047619	0.00249067791345921, 0.258739558429824	1	0.770773567857682, 1	61	0.383838	0.473684	0.0697888	0	0	0	0	nan	nan, nan	nan	nan, nan	100	0	nan	#VALUE!	9	0	22	26	0.257143	0.13105597073829, 0.4357034860769	1	0.815020426142817, 1	218	0.207273	0.54386	0.0233653
chr1:15873376	chr1:15873410	5	0	28	21	0.192308	0.0730513061680905, 0.399836316389934	1	0.849814401612559, 1	22	0.710526	0.611111	0.308518	7	4	39	36	0.162791	0.0732743002473983, 0.313024474834865	0.906977	0.769459716885316, 0.969776431458377	13	0.868687	0.534884	0.403632	1	2	20	17	0.0555556	0.0029067737640801, 0.293754809742807	0.909091	0.693751480974065, 0.984095962915705	60	0.4	0.525	0.084	13	6	87	74	0.149425	0.0850576087893287, 0.245626280340539	0.935484	0.859474325587693, 0.973502736479931	95	0.654545	0.555556	0.238017
chr1:16388841	chr1:16388875	9	0	6	5	0.642857	0.356280043732127, 0.860216574320266	1	0.51680950046638, 1	56	0.263158	0.75	0.0519391	0	0	6	11	0	0, 0.321454467536963	1	0.51680950046638, 1	82	0.171717	0.352941	0.0104071	0	0	0	0	nan	nan, nan	nan	nan, nan	100	0	nan	#VALUE!	9	0	12	16	0.36	0.187117665674419, 0.573850295614987	1	0.698739642177336, 1	238	0.134545	0.567568	0.0102744
chr1:17660767	chr1:17660802	7	1	9	14	0.333333	0.154811511725234, 0.568953082918207	0.9	0.541148002464472, 0.994757855191318	45	0.407895	0.516129	0.0858726	0	2	2	1	0	0, 0.945380934854116	0.5	0.0918970474761509, 0.908102952523849	94	0.0505051	0.4	0.0010203	0	0	0	0	nan	nan, nan	nan	nan, nan	100	0	nan	#VALUE!	7	3	11	15	0.318182	0.147341132542399, 0.548846370112823	0.785714	0.488157458469313, 0.942937599784695	239	0.130909	0.5	0.0085686
chr1:18812444	chr1:18812478	5	0	6	9	0.357143	0.139783425679734, 0.643719956267873	1	0.51680950046638, 1	56	0.263158	0.55	0.0380886	0	0	10	15	0	0, 0.253473532784621	1	0.655455992918727, 1	74	0.252525	0.4	0.0255076	0	0	0	0	nan	nan, nan	nan	nan, nan	100	0	nan	#VALUE!	5	0	16	24	0.172414	0.0652718147836613, 0.364863982543952	1	0.75925850959829, 1	230	0.163636	0.466667	0.0124959
chr1:21102468	chr1:21102502	3	1	7	17	0.15	0.0395655003228796, 0.388629484162296	0.875	0.466783113260782, 0.993440279397089	48	0.368421	0.357143	0.0484765	0	0	5	4	0	0, 0.604234249997625	1	0.462936442589261, 1	90	0.0909091	0.555556	0.00459137	0	0	0	0	nan	nan, nan	nan	nan, nan	100	0	nan	#VALUE!	3	1	12	21	0.125	0.0328520825636144, 0.334614919293877	0.923077	0.620874256720644, 0.995971563155681	238	0.134545	0.405405	0.00733884
chr1:21307709	chr1:21307743	14	1	21	6	0.7	0.456689010128505, 0.871610949352134	0.954545	0.751152628502783, 0.997622753846038	34	0.552632	0.833333	0.254501	5	0	31	29	0.147059	0.055435330835223, 0.318349496709394	1	0.862725807764075, 1	34	0.656566	0.553846	0.238751	9	0	21	14	0.391304	0.204674421531752, 0.612178284112362	1	0.807591798614219, 1	56	0.44	0.681818	0.132	28	1	73	49	0.363636	0.259259050834009, 0.481736708039118	0.986486	0.916803685608572, 0.99929420968469	124	0.549091	0.668874	0.201666
chr1:22016644	chr1:22016678	12	0	18	5	0.705882	0.440475973437597, 0.886235773102245	1	0.781238031547393, 1	41	0.460526	0.857143	0.181787	3	0	22	25	0.107143	0.0280869226135441, 0.293703990558007	1	0.815020426142817, 1	49	0.505051	0.5	0.127538	3	1	3	0	1	0.309981541765289, 1	0.75	0.219422042375151, 0.986809234694626	93	0.07	0.857143	0.0042	18	1	43	30	0.375	0.243212251474266, 0.52666617233221	0.977273	0.864906830914766, 0.998812524891602	183	0.334545	0.663043	0.0742083
chr1:22027824	chr1:22027858	1	0	18	19	0.05	0.0026154770562368, 0.269448372309639	1	0.781238031547393, 1	38	0.5	0.5	0.125	8	6	24	21	0.275862	0.134457309444889, 0.474854603567098	0.8	0.608689131002223, 0.915953546728986	40	0.59596	0.542373	0.192633	0	0	0	0	nan	nan, nan	nan	nan, nan	100	0	nan	#VALUE!	9	6	42	40	0.183673	0.0923887023126646, 0.325025138709395	0.875	0.740583444238429, 0.94814540460359	178	0.352727	0.525773	0.0654149
chr1:22082933	chr1:22082967	12	1	20	9	0.571429	0.344386431895809, 0.774095246418318	0.952381	0.741260441570176, 0.997509322086541	34	0.552632	0.761905	0.232687	6	0	31	25	0.193548	0.081242968650376, 0.380598179874512	1	0.862725807764075, 1	37	0.626263	0.596774	0.234058	19	1	49	31	0.38	0.249978451310351, 0.528369659673947	0.98	0.879889431035976, 0.998955142866464	0	1	0.68	0.68	37	2	100	65	0.362745	0.271531115331625, 0.464435745268921	0.980392	0.924090370768879, 0.996596583783008	71	0.741818	0.671569	0.36956
chr1:22818105	chr1:22818139	3	0	17	10	0.230769	0.0616048964482174, 0.540155885029092	1	0.770773567857682, 1	46	0.394737	0.666667	0.103878	0	0	21	19	0	0, 0.209210693138367	1	0.807591798614219, 1	59	0.40404	0.525	0.0857055	4	1	11	9	0.307692	0.103583427150273, 0.611155311804381	0.916667	0.597532859209075, 0.995634663448359	75	0.25	0.6	0.0375	7	1	49	38	0.155556	0.0699301231226667, 0.300641847248787	0.98	0.879889431035976, 0.998955142866464	180	0.345455	0.589474	0.0703471
chr1:23408889	chr1:23408923	6	0	24	15	0.285714	0.121948000572375, 0.523148039994462	1	0.828280739134631, 1	31	0.592105	0.666667	0.233726	14	1	36	21	0.4	0.243518374360144, 0.577912478337769	0.972973	0.841902397099732, 0.998587609573609	27	0.727273	0.694444	0.367309	1	1	4	4	0.2	0.0105296383909256, 0.701214267775439	0.8	0.298785732224561, 0.989470361609074	90	0.1	0.5	0.005	21	2	64	40	0.344262	0.230393416525227, 0.477811547144411	0.969697	0.885217591162319, 0.99473403212248	148	0.461818	0.669291	0.142744
chr1:24082235	chr1:24082269	9	0	17	8	0.529412	0.285335342701946, 0.761430435847171	1	0.770773567857682, 1	42	0.447368	0.764706	0.153047	6	1	33	26	0.1875	0.0786207147052504, 0.37045006890203	0.970588	0.829458516018946, 0.998462831163199	33	0.666667	0.590909	0.262626	12	1	19	10	0.545455	0.32673631732639, 0.749295869331307	0.95	0.730551627690361, 0.997384522943763	58	0.42	0.738095	0.1302	27	2	69	44	0.380282	0.269973565855859, 0.503625488670289	0.971831	0.89283837241963, 0.995106016488764	133	0.516364	0.676056	0.180258
chr1:24978858	chr1:24978892	7	1	18	8	0.466667	0.222758822995939, 0.725770495362186	0.947368	0.718921134646576, 0.997246557526151	42	0.447368	0.735294	0.147161	7	1	17	9	0.4375	0.207534611611481, 0.694461263666022	0.944444	0.706245190257193, 0.99709322623592	65	0.343434	0.705882	0.0832568	2	1	7	5	0.285714	0.0511231114520963, 0.69744471313084	0.875	0.466783113260782, 0.993440279397089	85	0.15	0.6	0.0135	16	3	42	22	0.421053	0.267200727481145, 0.590558298732633	0.933333	0.806887009522139, 0.982623472898714	192	0.301818	0.698795	0.0636562
chr1:26227574	chr1:26227608	3	0	23	25	0.107143	0.0280869226135441, 0.293703990558007	1	0.821896967659713, 1	25	0.671053	0.509804	0.229571	2	1	42	37	0.0512821	0.00893217544866199, 0.186300097994878	0.976744	0.862038819573498, 0.998784881925431	17	0.828283	0.536585	0.368126	4	1	47	45	0.0816327	0.0264758294185975, 0.204840551189554	0.979167	0.875278489351451, 0.998911568658204	3	0.97	0.525773	0.4947	9	2	112	107	0.0775862	0.0383348265175614, 0.146189965466468	0.982456	0.931791290635507, 0.996955522473913	45	0.836364	0.526087	0.368
chr1:28853376	chr1:28853410	12	0	10	9	0.571429	0.344386431895809, 0.774095246418318	1	0.655455992918727, 1	45	0.407895	0.709677	0.118075	0	0	16	18	0	0, 0.218761968452607	1	0.75925850959829, 1	65	0.343434	0.470588	0.0555045	2	0	8	8	0.2	0.0354261206011041, 0.557823851372706	1	0.597696053530893, 1	82	0.18	0.555556	0.018	14	0	34	35	0.285714	0.170267312548101, 0.434720025681085	1	0.873593318682473, 1	192	0.301818	0.578313	0.052681
chr1:29016681	chr1:29016715	13	1	21	11	0.541667	0.3323690835159, 0.738349862583328	0.954545	0.751152628502783, 0.997622753846038	30	0.605263	0.73913	0.270776	4	0	45	39	0.0930233	0.0302235685416232, 0.230540283114684	1	0.902032450203368, 1	11	0.888889	0.556818	0.439955	2	0	3	2	0.5	0.0918970474761509, 0.908102952523849	1	0.309981541765289, 1	93	0.07	0.714286	0.0035	19	1	69	52	0.267606	0.17265002613192, 0.387996925996477	0.985714	0.912311735586615, 0.999253854376985	134	0.512727	0.624113	0.164073
chr1:32381558	chr1:32381592	15	1	23	9	0.625	0.407572556920132, 0.804500323531645	0.958333	0.768833387642463, 0.997821209029268	28	0.631579	0.791667	0.315789	17	3	41	30	0.361702	0.230633711531206, 0.515221858461161	0.931818	0.80291245144387, 0.982224776220888	8	0.919192	0.637363	0.538516	19	7	20	4	0.826087	0.604518089616439, 0.942762599833023	0.740741	0.534059208785327, 0.881272110570388	50	0.5	0.78	0.195	51	11	84	43	0.542553	0.43696133108681, 0.644630509656891	0.884211	0.798247568139515, 0.937976617037499	86	0.687273	0.714286	0.337388
chr1:32888222	chr1:32888256	8	0	4	5	0.615385	0.32276820536814, 0.848662437018137	1	0.395765750002375, 1	59	0.223684	0.705882	0.0353186	0	0	0	0	nan	nan, nan	nan	nan, nan	99	0	nan	#VALUE!	0	0	0	0	nan	nan, nan	nan	nan, nan	100	0	nan	#VALUE!	8	0	4	5	0.615385	0.32276820536814, 0.848662437018137	1	0.395765750002375, 1	258	0.0618182	0.705882	0.00269752
chr1:33087533	chr1:33087567	3	0	26	27	0.1	0.0261877829591773, 0.276766765761043	1	0.839767606061917, 1	20	0.736842	0.517857	0.281163	38	4	44	10	0.791667	0.645960431358133, 0.890443678110017	0.916667	0.791280647918758, 0.972965466767916	3	0.969697	0.854167	0.803183	18	2	41	31	0.367347	0.237916659893481, 0.51746558130878	0.953488	0.829437353470729, 0.991902975753732	8	0.92	0.641304	0.5428	59	6	111	68	0.464567	0.376369227017541, 0.554938346114185	0.948718	0.887099143070389, 0.97898314722429	31	0.887273	0.696721	0.548496
chr1:33145924	chr1:33145958	9	1	4	2	0.818182	0.477544303086857, 0.967862123003364	0.8	0.298785732224561, 0.989470361609074	60	0.210526	0.8125	0.0360111	4	1	4	1	0.8	0.298785732224561, 0.989470361609074	0.8	0.298785732224561, 0.989470361609074	89	0.10101	0.8	0.00816243	0	0	0	0	nan	nan, nan	nan	nan, nan	100	0	nan	#VALUE!	13	2	8	3	0.8125	0.536918781024189, 0.950269715315918	0.8	0.442176148627294, 0.964573879398896	249	0.0945455	0.807692	0.00721983
chr1:33402300	chr1:33402334	11	1	21	9	0.55	0.320477228561907, 0.761717191855651	0.954545	0.751152628502783, 0.997622753846038	34	0.552632	0.761905	0.232687	11	2	35	23	0.323529	0.179753018476804, 0.506290605503483	0.945946	0.804691341026831, 0.990582128482028	28	0.717172	0.647887	0.333231	5	0	39	32	0.135135	0.0508392939841003, 0.295696318636699	1	0.888328229043903, 1	24	0.76	0.578947	0.3344	27	3	95	64	0.296703	0.207839516386986, 0.402977033630233	0.969388	0.906699834039925, 0.992060876565944	86	0.687273	0.645503	0.304899
chr1:38167311	chr1:38167345	16	1	23	8	0.666667	0.446922008518237, 0.835736630077881	0.958333	0.768833387642463, 0.997821209029268	28	0.631579	0.8125	0.3241	10	0	50	39	0.204082	0.107240349088098, 0.347626370169386	1	0.911121823642703, 1	0	1	0.606061	0.606061	1	0	1	1	0.5	0.0266765327656471, 0.973323467234353	1	0.0546190651458835, 1	97	0.03	0.666667	0.0006	27	1	74	48	0.36	0.254723815131932, 0.479734331670295	0.986667	0.917855686816083, 0.999303625542661	125	0.545455	0.673333	0.200331
chr1:38304435	chr1:38304469	2	0	26	21	0.0869565	0.0152058502139731, 0.295091838215751	1	0.839767606061917, 1	27	0.644737	0.571429	0.237535	4	0	42	39	0.0930233	0.0302235685416232, 0.230540283114684	1	0.895628218874088, 1	14	0.858586	0.541176	0.398939	8	2	29	28	0.222222	0.107251835179762, 0.395862601564271	0.935484	0.771565779246649, 0.988746321084687	33	0.67	0.552239	0.2479	14	2	97	88	0.137255	0.0797719449083379, 0.222930718371716	0.979798	0.921885603701838, 0.996493222962418	74	0.730909	0.552239	0.295021
chr1:38356865	chr1:38356899	6	1	27	5	0.545455	0.245618388415743, 0.818624144142811	0.964286	0.797605398156501, 0.998132937717123	37	0.513158	0.846154	0.222819	5	0	29	27	0.15625	0.0589910259056824, 0.335467942051144	1	0.854379805565092, 1	38	0.616162	0.557377	0.211611	2	1	0	0	1	0.197862509210457, 1	0	0, 0.945380934854116	97	0.03	0.666667	0.0006	13	2	56	32	0.288889	0.168430203231975, 0.445210019532467	0.965517	0.870481956791362, 0.994004950804492	172	0.374545	0.669903	0.0939769
chr1:38488472	chr1:38488506	7	0	14	18	0.28	0.128722236231794, 0.495993708152259	1	0.732374016304993, 1	37	0.513158	0.538462	0.141794	9	1	33	25	0.264706	0.135098596723124, 0.446516081337895	0.970588	0.829458516018946, 0.998462831163199	31	0.686869	0.617647	0.291399	5	0	6	4	0.555556	0.22652570799481, 0.846572099729971	1	0.51680950046638, 1	85	0.15	0.733333	0.0165	21	1	53	47	0.308824	0.205440399913819, 0.433978335829045	0.981481	0.888159276770628, 0.999032600509749	153	0.443636	0.606557	0.119379
chr1:39333084	chr1:39333118	10	0	6	4	0.714286	0.420027349991455, 0.904184035567097	1	0.51680950046638, 1	56	0.263158	0.8	0.0554017	6	0	9	5	0.545455	0.245618388415743, 0.818624144142811	1	0.628802713249338, 1	79	0.20202	0.75	0.0306091	0	0	0	0	nan	nan, nan	nan	nan, nan	100	0	nan	#VALUE!	16	0	15	9	0.64	0.426149704385013, 0.812882334325581	1	0.746526467215379, 1	235	0.145455	0.775	0.0163967
chr1:39751138	chr1:39751172	10	0	25	16	0.384615	0.209074320468421, 0.592707392275353	1	0.834222856801408, 1	25	0.671053	0.686275	0.309037	20	2	40	15	0.571429	0.395174021262073, 0.732386032465302	0.952381	0.825757301753682, 0.991709179928164	22	0.777778	0.779221	0.47138	4	0	11	10	0.285714	0.0958159644329033, 0.579972650008545	1	0.678545532463038, 1	75	0.25	0.6	0.0375	34	2	76	41	0.453333	0.339494953923963, 0.571981854612798	0.974359	0.901952539610705, 0.995546449792738	122	0.556364	0.718954	0.222545
chr1:39929128	chr1:39929162	4	1	18	7	0.363636	0.123648679798877, 0.683867783642595	0.947368	0.718921134646576, 0.997246557526151	46	0.394737	0.733333	0.114266	20	3	40	22	0.47619	0.322874782622001, 0.63379782360656	0.930233	0.798771184336131, 0.98180735209014	14	0.858586	0.705882	0.520355	2	0	5	3	0.4	0.0725823301253931, 0.829579844177432	1	0.462936442589261, 1	90	0.1	0.7	0.007	26	4	63	32	0.448276	0.319638525083815, 0.583758498721593	0.940299	0.846527029697063, 0.980702377062864	150	0.454545	0.712	0.147107
chr1:40559521	chr1:40559555	3	0	6	12	0.2	0.0531443976554718, 0.486272866449386	1	0.51680950046638, 1	55	0.276316	0.428571	0.0327216	0	0	0	0	nan	nan, nan	nan	nan, nan	99	0	nan	#VALUE!	0	0	0	0	nan	nan, nan	nan	nan, nan	100	0	nan	#VALUE!	3	0	6	12	0.2	0.0531443976554718, 0.486272866449386	1	0.51680950046638, 1	254	0.0763636	0.428571	0.00249917
chr1:41456774	chr1:41456808	13	0	23	10	0.565217	0.34871263071218, 0.761200697083273	1	0.821896967659713, 1	30	0.605263	0.782609	0.286704	16	0	46	29	0.355556	0.222851212528058, 0.512709239338281	1	0.903996059418825, 1	8	0.919192	0.681319	0.575656	17	1	23	13	0.566667	0.376611011048467, 0.740247993003035	0.958333	0.768833387642463, 0.997821209029268	46	0.54	0.740741	0.216	46	1	92	52	0.469388	0.368761690898963, 0.572440265002738	0.989247	0.933086225877278, 0.99943846913472	84	0.694545	0.722513	0.348536
chr1:45212945	chr1:45212979	11	0	14	5	0.6875	0.41483054364761, 0.878714689064009	1	0.732374016304993, 1	46	0.394737	0.833333	0.129848	0	0	34	31	0	0, 0.137274192235925	1	0.873593318682473, 1	34	0.656566	0.523077	0.225487	0	0	2	4	0	0, 0.604234249997625	1	0.197862509210457, 1	94	0.06	0.333333	0.0012	11	0	50	40	0.215686	0.117502806324926, 0.356984316520605	1	0.911121823642703, 1	174	0.367273	0.60396	0.0814678
chr1:45501992	chr1:45502026	9	3	14	9	0.5	0.267681797534176, 0.732318202465824	0.823529	0.558039487655991, 0.953271342549735	41	0.460526	0.657143	0.13937	1	0	20	18	0.0526316	0.00275344247384916, 0.281078865353424	1	0.79954185783605, 1	60	0.393939	0.538462	0.0835629	4	0	37	34	0.105263	0.0342658540851313, 0.257437693782037	1	0.882866593983549, 1	25	0.75	0.546667	0.3075	14	3	71	61	0.186667	0.109365691013769, 0.296719589706671	0.959459	0.878179374913394, 0.989471588624287	126	0.541818	0.57047	0.167471
chr1:47014786	chr1:47014813	3	0	13	19	0.136364	0.035897478125944, 0.359624284205639	1	0.716549812485589, 1	41	0.460526	0.457143	0.0969529	1	1	31	36	0.027027	0.00141239042639126, 0.158097602900268	0.96875	0.820015235537213, 0.998366630523847	30	0.69697	0.463768	0.225283	0	0	3	2	0	0, 0.802137490789543	1	0.309981541765289, 1	95	0.05	0.6	0.0015	4	1	47	57	0.0655738	0.0212148505239801, 0.167476195736649	0.979167	0.875278489351451, 0.998911568658204	166	0.396364	0.46789	0.0735074
chr1:47123864	chr1:47123898	24	1	27	9	0.727273	0.542131835606569, 0.860600554997999	0.964286	0.797605398156501, 0.998132937717123	15	0.802632	0.836066	0.538608	2	0	44	35	0.0540541	0.00941787151797224, 0.195308658973169	1	0.899986846366884, 1	18	0.818182	0.567901	0.380165	10	1	35	21	0.322581	0.173228954416335, 0.514647331927795	0.972222	0.837961070353177, 0.998548330211508	33	0.67	0.671642	0.3015	36	2	106	65	0.356436	0.265374299037518, 0.458564361655187	0.981481	0.928146542754393, 0.996786043796841	66	0.76	0.679426	0.392436
chr1:47571909	chr1:47571943	9	0	25	23	0.28125	0.143984174355504, 0.469799864066275	1	0.834222856801408, 1	19	0.75	0.596491	0.335526	5	3	36	36	0.121951	0.0457792436957643, 0.270050610687627	0.923077	0.780310679386555, 0.979921251266464	19	0.808081	0.5125	0.33466	9	2	46	41	0.18	0.0904830014918789, 0.319216590737085	0.958333	0.845730700858637, 0.992750275192853	2	0.98	0.561224	0.539	23	5	107	100	0.186992	0.12456672446861, 0.269467850784333	0.955357	0.893843440812623, 0.983449512026029	40	0.854545	0.553191	0.403967
chr1:47905748	chr1:47905782	0	0	6	16	0	0, 0.24074149040171	1	0.51680950046638, 1	54	0.289474	0.272727	0.0228532	0	0	9	12	0	0, 0.301260357822664	1	0.628802713249338, 1	78	0.212121	0.428571	0.0192837	0	0	0	0	nan	nan, nan	nan	nan, nan	100	0	nan	#VALUE!	0	0	15	28	0	0, 0.150185598387441	1	0.746526467215379, 1	232	0.156364	0.348837	0.00852893
chr1:53255553	chr1:53255587	3	0	22	20	0.130435	0.0343073034151499, 0.34667294794938	1	0.815020426142817, 1	31	0.592105	0.555556	0.194771	2	0	27	24	0.0769231	0.013436316487399, 0.266001241797902	1	0.844953545151028, 1	46	0.535354	0.54717	0.156821	1	0	9	5	0.166667	0.00876202851060038, 0.635183218511651	1	0.628802713249338, 1	85	0.15	0.666667	0.015	6	0	58	49	0.109091	0.0451344356588955, 0.2292797460013	1	0.922610291705152, 1	162	0.410909	0.566372	0.0956298
chr1:53267440	chr1:53267474	19	3	24	6	0.76	0.544787919134268, 0.898420866409078	0.888889	0.69702999153427, 0.970856297383515	24	0.684211	0.826923	0.387119	6	0	37	27	0.181818	0.0761626461191018, 0.36082366024682	1	0.882866593983549, 1	29	0.707071	0.614286	0.307112	1	0	21	16	0.0588235	0.00307818938386089, 0.307623026329381	1	0.807591798614219, 1	62	0.38	0.578947	0.0836	26	3	82	49	0.346667	0.242940036117836, 0.466235678333446	0.964706	0.893148814953553, 0.990840739730736	115	0.581818	0.675	0.228496
chr1:53407372	chr1:53407406	14	0	24	9	0.608696	0.387821715887638, 0.795325578468248	1	0.828280739134631, 1	29	0.618421	0.808511	0.309211	14	3	29	18	0.4375	0.268348663832159, 0.621199526633281	0.90625	0.738331009648094, 0.975470749401698	35	0.646465	0.671875	0.280788	2	0	2	0	1	0.197862509210457, 1	1	0.197862509210457, 1	96	0.04	1	0.0016	30	3	55	27	0.526316	0.390869226956925, 0.658221455879022	0.948276	0.847011398142597, 0.986546321907766	160	0.418182	0.73913	0.129256
chr1:54395639	chr1:54395673	19	1	32	7	0.730769	0.519490729063944, 0.876477408399559	0.969697	0.824863950876332, 0.998416190308383	17	0.776316	0.864407	0.520949	10	1	42	34	0.227273	0.119917578959998, 0.382219434269925	0.976744	0.862038819573498, 0.998784881925431	12	0.878788	0.597701	0.461586	10	2	24	19	0.344828	0.185973587715455, 0.543364674652825	0.923077	0.733998758202098, 0.986563683512601	45	0.55	0.618182	0.187	39	4	98	60	0.393939	0.298727712570955, 0.497482356266775	0.960784	0.896857205023195, 0.987363614202769	74	0.730909	0.681592	0.364126
chr1:55199386	chr1:55199420	2	1	23	18	0.1	0.0175122343610542, 0.33128209379832	0.958333	0.768833387642463, 0.997821209029268	32	0.578947	0.568182	0.190443	3	0	47	42	0.0666667	0.0173765271012856, 0.193112990477861	1	0.905882506643028, 1	7	0.929293	0.543478	0.46934	5	0	20	13	0.277778	0.107124103470461, 0.535946068527286	1	0.79954185783605, 1	62	0.38	0.657895	0.095	10	1	90	73	0.120482	0.0624144891364797, 0.21487010873822	0.989011	0.931678682398994, 0.999426122048232	101	0.632727	0.574713	0.230083
chr1:61872181	chr1:61872215	9	0	6	7	0.5625	0.305538736333978, 0.792465388388519	1	0.51680950046638, 1	54	0.289474	0.681818	0.057133	3	0	12	17	0.15	0.0395655003228796, 0.388629484162296	1	0.698739642177336, 1	67	0.323232	0.46875	0.0489746	6	2	4	8	0.428571	0.188133689145094, 0.703522035731034	0.666667	0.24107397407494, 0.940011701685119	80	0.2	0.5	0.02	18	2	22	32	0.36	0.232848383602308, 0.508572557574972	0.916667	0.715284126699009, 0.985433608507183	201	0.269091	0.540541	0.0391405
chr1:62350089	chr1:62350123	1	1	20	19	0.05	0.0026154770562368, 0.269448372309639	0.952381	0.741260441570176, 0.997509322086541	35	0.539474	0.512195	0.149065	1	0	37	31	0.03125	0.00163336947615265, 0.179984764462787	1	0.882866593983549, 1	30	0.69697	0.550725	0.267524	6	0	43	41	0.12766	0.0529816229391706, 0.264378175939121	1	0.897854003168161, 1	10	0.9	0.544444	0.441	8	1	100	91	0.0808081	0.0380639154562548, 0.157641733130584	0.990099	0.938180646710094, 0.99948296549237	75	0.727273	0.54	0.28562
chr1:63044611	chr1:63044645	8	0	28	23	0.258065	0.125367264349273, 0.449299508392817	1	0.849814401612559, 1	17	0.776316	0.610169	0.367729	3	0	36	33	0.0833333	0.0217716497000894, 0.235914835331768	1	0.879930445741265, 1	27	0.727273	0.541667	0.286501	13	0	42	32	0.288889	0.168430203231975, 0.445210019532467	1	0.895628218874088, 1	13	0.87	0.632184	0.4785	24	0	106	88	0.214286	0.144672627238562, 0.303934827084128	1	0.956414618536039, 1	57	0.792727	0.59633	0.374744
chr1:63270789	chr1:63270823	6	0	20	16	0.272727	0.116124273722577, 0.504383218890949	1	0.79954185783605, 1	34	0.552632	0.619048	0.189058	6	1	36	37	0.139535	0.0580266526838851, 0.286269353257179	0.972973	0.841902397099732, 0.998587609573609	19	0.808081	0.525	0.342822	1	0	16	17	0.0555556	0.0029067737640801, 0.293754809742807	1	0.75925850959829, 1	66	0.34	0.5	0.0578	13	1	72	70	0.156627	0.0892619580826687, 0.256615395187861	0.986301	0.915724394522697, 0.999284535708074	119	0.567273	0.544872	0.175339
chr1:65099667	chr1:65099701	5	0	24	18	0.217391	0.082939644218251, 0.44209983810136	1	0.828280739134631, 1	29	0.618421	0.617021	0.235976	2	0	25	25	0.0740741	0.0129345823340152, 0.257534031353218	1	0.834222856801408, 1	47	0.525253	0.519231	0.143251	8	0	16	13	0.380952	0.189516580871565, 0.613075022278166	1	0.75925850959829, 1	63	0.37	0.648649	0.0888	15	0	65	56	0.211268	0.126819763828635, 0.327471209515426	1	0.930474010722023, 1	139	0.494545	0.588235	0.143868
chr1:66037939	chr1:66037973	8	0	16	12	0.4	0.199768433014706, 0.635886710679891	1	0.75925850959829, 1	40	0.473684	0.666667	0.149584	3	2	19	22	0.12	0.0315153296552949, 0.323361709054233	0.904762	0.681723198416733, 0.983330567060508	53	0.464646	0.478261	0.103255	0	0	0	0	nan	nan, nan	nan	nan, nan	100	0	nan	#VALUE!	11	2	35	34	0.244444	0.133849088636569, 0.398610229784728	0.945946	0.804691341026831, 0.990582128482028	193	0.298182	0.560976	0.0498777
chr1:67154696	chr1:67154730	10	0	22	11	0.47619	0.263876319825733, 0.696623894316155	1	0.815020426142817, 1	33	0.565789	0.744186	0.238227	5	0	33	27	0.15625	0.0589910259056824, 0.335467942051144	1	0.870167150263145, 1	34	0.656566	0.584615	0.252015	15	0	50	35	0.3	0.182854569066904, 0.447836638365374	1	0.911121823642703, 1	0	1	0.65	0.65	30	0	105	73	0.291262	0.208020187125478, 0.390327215579595	1	0.956014338207352, 1	67	0.756364	0.649038	0.371306
chr1:67160904	chr1:67160938	8	1	14	14	0.363636	0.180272569890892, 0.591752349314562	0.933333	0.660326086956522, 0.996510217567229	39	0.486842	0.594595	0.140928	3	0	22	23	0.115385	0.0302831397366001, 0.312836009764267	1	0.815020426142817, 1	51	0.484848	0.520833	0.122436	0	0	0	0	nan	nan, nan	nan	nan, nan	100	0	nan	#VALUE!	11	1	36	37	0.229167	0.125143172631551, 0.376663117944735	0.972973	0.841902397099732, 0.998587609573609	190	0.309091	0.552941	0.0528264
chr1:67591577	chr1:67591611	8	0	25	15	0.347826	0.171893753208884, 0.571791959011882	1	0.834222856801408, 1	28	0.631579	0.6875	0.274238	22	5	35	12	0.647059	0.46470362204609, 0.796975988785373	0.875	0.723962194985365, 0.953052632841773	25	0.747475	0.77027	0.430364	4	0	19	15	0.210526	0.069705729220777, 0.460983992765736	1	0.790789306861633, 1	62	0.38	0.605263	0.0874	34	5	79	42	0.447368	0.33469692068245, 0.565395441795616	0.940476	0.860410621166576, 0.97788048690154	115	0.581818	0.70625	0.239074
chr1:70654947	chr1:70654981	6	0	26	19	0.24	0.101579133590922, 0.455212080865732	1	0.839767606061917, 1	25	0.671053	0.627451	0.282548	6	2	32	27	0.181818	0.0761626461191018, 0.36082366024682	0.941176	0.789420691271743, 0.989745745957292	32	0.676768	0.567164	0.259769	5	1	46	44	0.102041	0.0381800992071036, 0.230095075816895	0.978723	0.87283772605916, 0.99888838963089	4	0.96	0.53125	0.4896	17	3	104	90	0.158879	0.0978967780813891, 0.24505010405621	0.971963	0.914230904634327, 0.992731233322677	61	0.778182	0.565421	0.3424
chr1:74716481	chr1:74716515	12	0	19	8	0.6	0.364113289320109, 0.800231566985294	1	0.790789306861633, 1	37	0.513158	0.794872	0.209314	6	1	34	28	0.176471	0.0738537927921067, 0.351680235654304	0.971429	0.83381838301554, 0.99850680358679	30	0.69697	0.57971	0.281604	2	0	6	2	0.5	0.0918970474761509, 0.908102952523849	1	0.51680950046638, 1	90	0.1	0.8	0.008	20	1	59	38	0.344828	0.228199830660209, 0.482045590324819	0.983333	0.898629251142205, 0.999129408860208	157	0.429091	0.669492	0.123266
chr1:74901705	chr1:74901739	23	0	26	12	0.657143	0.477376561994622, 0.803157665970602	1	0.839767606061917, 1	15	0.802632	0.803279	0.517486	2	0	44	44	0.0434783	0.00756643502694873, 0.160398659020824	1	0.899986846366884, 1	9	0.909091	0.511111	0.422406	6	1	47	44	0.12	0.0497385845882399, 0.250029759536101	0.979167	0.875278489351451, 0.998911568658204	2	0.98	0.540816	0.5194	31	1	117	100	0.236641	0.168695722936396, 0.320364227886747	0.991525	0.946789490965204, 0.999557480266335	26	0.905455	0.594378	0.487299
chr1:75172722	chr1:75172756	12	2	26	14	0.461538	0.271381172804937, 0.662526157353239	0.928571	0.750412433894384, 0.98753102714876	22	0.710526	0.703704	0.355263	7	1	47	37	0.159091	0.0715631267117745, 0.306709023212549	0.979167	0.875278489351451, 0.998911568658204	7	0.929293	0.586957	0.506887	15	2	45	34	0.306122	0.186790299517244, 0.455777888955393	0.957447	0.842725657128856, 0.992595305159369	4	0.96	0.625	0.576	34	5	118	85	0.285714	0.208520363588583, 0.376991334297962	0.95935	0.902974651535545, 0.984939137364749	33	0.88	0.628099	0.4864
chr1:75614346	chr1:75614380	4	0	25	32	0.111111	0.0362027503073629, 0.270032206048096	1	0.834222856801408, 1	15	0.802632	0.47541	0.306267	24	5	35	10	0.705882	0.52329028962813, 0.842905240358655	0.875	0.723962194985365, 0.953052632841773	25	0.747475	0.797297	0.445465	16	2	39	27	0.372093	0.233932952358689, 0.532846698614685	0.95122	0.82191516460708, 0.991505879642667	16	0.84	0.654762	0.462	44	7	99	69	0.389381	0.300427289752493, 0.485959600062361	0.933962	0.863984870038235, 0.970755331992047	56	0.796364	0.652968	0.414109
chr1:76257040	chr1:76257074	4	0	28	26	0.133333	0.0435963376383232, 0.316427391098808	1	0.849814401612559, 1	18	0.763158	0.551724	0.32133	5	1	44	36	0.121951	0.0457792436957643, 0.270050610687627	0.977778	0.867658087790166, 0.998838938121339	13	0.868687	0.569767	0.429956	18	4	43	31	0.367347	0.237916659893481, 0.51746558130878	0.914894	0.787252475315853, 0.972382669835988	4	0.96	0.635417	0.5856	27	5	115	93	0.225	0.155923289637548, 0.312068269105521	0.958333	0.900643783687397, 0.984560139635352	35	0.872727	0.591667	0.450645
chr1:78001730	chr1:78001764	3	0	13	13	0.1875	0.0497302846840819, 0.463081218975811	1	0.716549812485589, 1	47	0.381579	0.551724	0.0803324	9	0	27	26	0.257143	0.13105597073829, 0.4357034860769	1	0.844953545151028, 1	37	0.626263	0.580645	0.227732	4	2	1	0	1	0.395765750002375, 1	0.333333	0.0176522620646341, 0.874668547001552	93	0.07	0.714286	0.0035	16	2	41	39	0.290909	0.180231708356163, 0.430874221455476	0.953488	0.829437353470729, 0.991902975753732	177	0.356364	0.581633	0.0738645
chr1:78034122	chr1:78034156	11	0	28	15	0.423077	0.239741269994766, 0.628088024557134	1	0.849814401612559, 1	22	0.710526	0.722222	0.364612	2	0	33	29	0.0645161	0.0112536789153131, 0.228434220753351	1	0.870167150263145, 1	35	0.646465	0.546875	0.228548	2	3	12	7	0.222222	0.0394644631292688, 0.598095859383412	0.8	0.513727133550614, 0.946855602344528	76	0.24	0.583333	0.0336	15	3	73	51	0.227273	0.136793275157156, 0.349915428867306	0.960526	0.88120513777212, 0.989750166525742	133	0.516364	0.619718	0.165236
chr1:78414276	chr1:78414310	11	0	20	12	0.478261	0.274201424226724, 0.689156763966599	1	0.79954185783605, 1	33	0.565789	0.72093	0.230783	1	0	31	32	0.030303	0.00158380969161701, 0.175136049123668	1	0.862725807764075, 1	35	0.646465	0.5	0.208958	0	0	0	0	nan	nan, nan	nan	nan, nan	100	0	nan	#VALUE!	12	0	51	44	0.214286	0.120187207692043, 0.347971975287114	1	0.912741005742836, 1	168	0.389091	0.588785	0.0891372
chr1:78432472	chr1:78432506	10	0	27	20	0.333333	0.179373881662265, 0.52862916090731	1	0.844953545151028, 1	19	0.75	0.649123	0.365132	12	1	39	24	0.333333	0.191028131920599, 0.51051940332479	0.975	0.852654943096281, 0.998693651325007	23	0.767677	0.671053	0.39547	20	0	38	23	0.465116	0.314683581850702, 0.621698388276727	1	0.885662588459967, 1	19	0.81	0.716049	0.4698	42	1	104	67	0.385321	0.295109958736631, 0.483725496542138	0.990476	0.94044765513315, 0.999502669995394	61	0.778182	0.682243	0.413144
chr1:79383714	chr1:79383748	13	2	31	6	0.684211	0.434976585193727, 0.864448447216924	0.939394	0.783786782264464, 0.989432930909475	24	0.684211	0.846154	0.396122	9	0	28	22	0.290323	0.148881975809975, 0.482355174900344	1	0.849814401612559, 1	40	0.59596	0.627119	0.222732	26	2	45	23	0.530612	0.384213696069141, 0.672246745392505	0.957447	0.842725657128856, 0.992595305159369	4	0.96	0.739583	0.6816	48	4	104	51	0.484848	0.383991974351388, 0.586893928265211	0.962963	0.902348428353916, 0.988069573907164	68	0.752727	0.7343	0.416053
chr1:85014399	chr1:85014433	4	1	19	13	0.235294	0.0782298761098526, 0.502388083865335	0.95	0.730551627690361, 0.997384522943763	39	0.486842	0.621622	0.147334	1	0	11	7	0.125	0.0065597206029106, 0.533216886739218	1	0.678545532463038, 1	80	0.191919	0.631579	0.0232629	0	0	0	0	nan	nan, nan	nan	nan, nan	100	0	nan	#VALUE!	5	1	30	20	0.2	0.0760742095550832, 0.413010903022858	0.967742	0.814890710509729, 0.998313868944228	219	0.203636	0.625	0.0259174
chr1:85538603	chr1:85538637	11	0	20	9	0.55	0.320477228561907, 0.761717191855651	1	0.79954185783605, 1	36	0.526316	0.775	0.214681	5	1	24	18	0.217391	0.082939644218251, 0.44209983810136	0.96	0.77676563481172, 0.99790850900354	51	0.484848	0.604167	0.142026	0	0	0	0	nan	nan, nan	nan	nan, nan	100	0	nan	#VALUE!	16	1	44	27	0.372093	0.233932952358689, 0.532846698614685	0.977778	0.867658087790166, 0.998838938121339	187	0.32	0.681818	0.0698182
chr1:85575804	chr1:85575838	6	1	26	22	0.214286	0.0902779947832695, 0.414625678531843	0.962963	0.791104327094339, 0.998063678339323	21	0.723684	0.581818	0.304709	1	0	39	33	0.0294118	0.00153716883680059, 0.170541483981054	1	0.888328229043903, 1	26	0.737374	0.547945	0.297929	17	2	45	32	0.346939	0.220627215892671, 0.497140567745349	0.957447	0.842725657128856, 0.992595305159369	4	0.96	0.645833	0.5952	24	3	110	87	0.216216	0.146018211901775, 0.306489430114569	0.973451	0.918610833617784, 0.993118596354491	51	0.814545	0.598214	0.396906
chr1:92763057	chr1:92763091	13	2	26	13	0.5	0.303963575100784, 0.696036424899216	0.928571	0.750412433894384, 0.98753102714876	22	0.710526	0.722222	0.364612	12	1	37	22	0.352941	0.203024011214626, 0.53529637795391	0.973684	0.845656683871042, 0.998624819287347	27	0.727273	0.680556	0.359963	8	0	49	42	0.16	0.0763786190930022, 0.296608021063171	1	0.909441418741445, 1	1	0.99	0.575758	0.5643	33	3	112	77	0.3	0.218261362548648, 0.395938724520089	0.973913	0.919973090259958, 0.993238702644542	50	0.818182	0.644444	0.431405
chr1:92944279	chr1:92944314	1	1	18	31	0.03125	0.00163336947615265, 0.179984764462787	0.947368	0.718921134646576, 0.997246557526151	25	0.671053	0.372549	0.167763	0	1	43	42	0	0, 0.104371781125912	0.977273	0.864906830914766, 0.998812524891602	13	0.868687	0.5	0.377308	4	1	37	38	0.0952381	0.0309538643898145, 0.235461973979728	0.973684	0.845656683871042, 0.998624819287347	20	0.8	0.5125	0.328	5	3	98	111	0.0431034	0.0159758939462073, 0.102643929230976	0.970297	0.909352915974699, 0.992297657801886	58	0.789091	0.474654	0.29555
chr1:93159787	chr1:93159821	2	0	26	23	0.08	0.0139785494905172, 0.275041865507248	1	0.839767606061917, 1	25	0.671053	0.54902	0.24723	1	0	38	31	0.03125	0.00163336947615265, 0.179984764462787	1	0.885662588459967, 1	29	0.707071	0.557143	0.278543	5	2	27	18	0.217391	0.082939644218251, 0.44209983810136	0.931034	0.757884591798399, 0.987964278067345	48	0.52	0.615385	0.1664	8	2	91	72	0.1	0.0472537562874522, 0.192677057616526	0.978495	0.91706825095034, 0.996266449006243	102	0.629091	0.572254	0.226473
chr1:93584836	chr1:93584870	5	0	19	19	0.208333	0.0793584907409206, 0.427068864711166	1	0.790789306861633, 1	33	0.565789	0.55814	0.17867	1	0	36	37	0.0263158	0.00137518071265294, 0.154343316128958	1	0.879930445741265, 1	25	0.747475	0.5	0.279359	1	0	2	3	0.25	0.0131907653053743, 0.780577957624849	1	0.197862509210457, 1	94	0.06	0.5	0.0018	7	0	57	59	0.106061	0.0472804364455553, 0.212295185807339	1	0.921339314392852, 1	152	0.447273	0.520325	0.104093
chr1:93595081	chr1:93595115	7	1	18	9	0.4375	0.207534611611481, 0.694461263666022	0.947368	0.718921134646576, 0.997246557526151	41	0.460526	0.714286	0.151489	2	0	25	20	0.0909091	0.0159040370842949, 0.306248519025935	1	0.834222856801408, 1	52	0.474747	0.574468	0.129477	1	0	5	6	0.142857	0.00750259154718875, 0.579927655962308	1	0.462936442589261, 1	88	0.12	0.5	0.0072	10	1	48	35	0.222222	0.117147387034507, 0.374766517731772	0.979592	0.877627360596058, 0.998933800782566	181	0.341818	0.617021	0.0720926
chr1:93687494	chr1:93687528	6	0	31	18	0.25	0.106003947196196, 0.470527161590904	1	0.862725807764075, 1	21	0.723684	0.672727	0.35232	5	1	31	25	0.166667	0.063034572874527, 0.354514371276288	0.96875	0.820015235537213, 0.998366630523847	37	0.626263	0.580645	0.227732	1	0	15	12	0.0769231	0.00402843684431939, 0.379125743279356	1	0.746526467215379, 1	72	0.28	0.571429	0.0448	12	1	77	55	0.179104	0.0998530866537169, 0.295859889993886	0.987179	0.9208579215783, 0.999330423735132	130	0.527273	0.613793	0.170645
chr1:93691821	chr1:93691855	15	2	33	8	0.652174	0.428208040988118, 0.828106246791116	0.942857	0.794769002750731, 0.990040572331305	18	0.763158	0.827586	0.481994	18	1	38	26	0.409091	0.267007514400033, 0.566867951882856	0.974359	0.849236925971518, 0.998660118730223	16	0.838384	0.674699	0.474237	11	1	21	17	0.392857	0.221249262675801, 0.592705650551261	0.954545	0.751152628502783, 0.997622753846038	50	0.5	0.64	0.16	44	4	92	51	0.463158	0.361295113715092, 0.568031863211799	0.958333	0.890711944894464, 0.986568848141369	84	0.694545	0.712042	0.343484
chr1:94544770	chr1:94544805	7	0	28	30	0.189189	0.0855504684667335, 0.35709298092046	1	0.849814401612559, 1	11	0.855263	0.538462	0.393871	8	0	43	35	0.186047	0.0892162684360738, 0.339181806275346	1	0.897854003168161, 1	13	0.868687	0.593023	0.447505	0	0	46	48	0	0, 0.0923037479119302	1	0.903996059418825, 1	6	0.94	0.489362	0.4324	15	0	117	113	0.117188	0.06928786616511, 0.188906253963708	1	0.960380630575037, 1	30	0.890909	0.538776	0.427636
chr1:94964105	chr1:94964139	14	0	28	17	0.451613	0.277805312023605, 0.637017315457813	1	0.849814401612559, 1	17	0.776316	0.711864	0.429017	20	2	42	21	0.487805	0.331510995356218, 0.646347573321961	0.954545	0.8329653511996, 0.992087918424721	14	0.858586	0.729412	0.5377	15	0	38	30	0.333333	0.204397667745466, 0.490507891186808	1	0.885662588459967, 1	17	0.83	0.638554	0.4399	49	2	108	68	0.418803	0.32936789663985, 0.513644215432279	0.981818	0.929403973683355, 0.996844595051353	48	0.825455	0.69163	0.47126
chr1:100542668	chr1:100542702	18	1	27	8	0.692308	0.481021609018707, 0.849122213941793	0.964286	0.797605398156501, 0.998132937717123	22	0.710526	0.833333	0.420706	4	0	47	43	0.0851064	0.0276173301640116, 0.212747524684147	1	0.905882506643028, 1	5	0.949495	0.542553	0.489134	9	0	25	22	0.290323	0.148881975809975, 0.482355174900344	1	0.834222856801408, 1	44	0.56	0.607143	0.1904	31	1	99	73	0.298077	0.214392803650721, 0.396917077924416	0.99	0.937586669601966, 0.999477792955889	71	0.741818	0.637255	0.350678
chr1:100626148	chr1:100626182	2	0	26	21	0.0869565	0.0152058502139731, 0.295091838215751	1	0.839767606061917, 1	27	0.644737	0.571429	0.237535	1	0	48	45	0.0217391	0.00113579811100202, 0.12970042639002	1	0.90769625208807, 1	5	0.949495	0.521277	0.469952	7	0	29	27	0.205882	0.0933749417166319, 0.384077434521422	1	0.854379805565092, 1	37	0.63	0.571429	0.2268	10	0	103	93	0.0970874	0.0501018883400323, 0.175386497721257	1	0.955191308590453, 1	69	0.749091	0.548544	0.307808
chr1:100661953	chr1:100661987	1	1	24	25	0.0384615	0.00201091741251466, 0.215827529955151	0.96	0.77676563481172, 0.99790850900354	25	0.671053	0.490196	0.220741	1	1	37	33	0.0294118	0.00153716883680059, 0.170541483981054	0.973684	0.845656683871042, 0.998624819287347	27	0.727273	0.527778	0.279155	14	3	40	34	0.291667	0.173999443907672, 0.44259892989091	0.930233	0.798771184336131, 0.98180735209014	9	0.91	0.593407	0.4914	16	5	101	92	0.148148	0.0896413611472118, 0.232440703477944	0.95283	0.888099588898943, 0.982505698539894	61	0.778182	0.546729	0.331081
chr1:101487339	chr1:101487373	3	2	36	22	0.12	0.0315153296552949, 0.323361709054233	0.947368	0.809301783435273, 0.990831404538579	13	0.828947	0.619048	0.425381	0	0	38	34	0	0, 0.126406681317527	1	0.885662588459967, 1	27	0.727273	0.527778	0.279155	2	1	13	12	0.142857	0.0251387724226472, 0.438498536023598	0.928571	0.641675405908433, 0.996260186905481	72	0.28	0.535714	0.042	5	3	87	68	0.0684932	0.0254890974225678, 0.159290997857796	0.966667	0.898801755079705, 0.991351930149503	112	0.592727	0.564417	0.198294
chr1:103380345	chr1:103380379	8	0	14	19	0.296296	0.144974336405165, 0.503411512662162	1	0.732374016304993, 1	35	0.539474	0.536585	0.156163	4	4	29	37	0.097561	0.0317203361723375, 0.240597692006798	0.878788	0.708595396489064, 0.960443116837934	25	0.747475	0.445946	0.249158	2	0	6	7	0.222222	0.0394644631292688, 0.598095859383412	1	0.51680950046638, 1	85	0.15	0.533333	0.012	14	4	49	63	0.181818	0.106439705537245, 0.289626575796682	0.924528	0.8093352916975, 0.975545657786066	145	0.472727	0.484615	0.108298
chr1:108160226	chr1:108160260	4	0	25	31	0.114286	0.037255730931581, 0.276800972231976	1	0.834222856801408, 1	16	0.789474	0.483333	0.301247	2	0	45	46	0.0416667	0.00724972480714714, 0.154269299141363	1	0.902032450203368, 1	6	0.939394	0.505376	0.445975	8	1	46	42	0.16	0.0763786190930022, 0.296608021063171	0.978723	0.87283772605916, 0.99888838963089	3	0.97	0.556701	0.5238	14	1	116	119	0.105263	0.0608694470911738, 0.173359845082081	0.991453	0.946350004154776, 0.999553696676506	25	0.909091	0.52	0.429752
chr1:108299741	chr1:108299775	6	1	24	8	0.428571	0.188133689145094, 0.703522035731034	0.96	0.77676563481172, 0.99790850900354	37	0.513158	0.769231	0.202562	11	2	32	22	0.333333	0.185546632089596, 0.518958277183294	0.941176	0.789420691271743, 0.989745745957292	32	0.676768	0.641791	0.29395	0	0	0	0	nan	nan, nan	nan	nan, nan	100	0	nan	#VALUE!	17	3	56	30	0.361702	0.230633711531206, 0.515221858461161	0.949153	0.8494188333477, 0.986775964063502	169	0.385455	0.688679	0.102321
chr1:109350164	chr1:109350198	14	1	22	10	0.583333	0.369402565438051, 0.772014823115498	0.956522	0.760317915068527, 0.997726303680297	29	0.618421	0.765957	0.292936	13	0	43	24	0.351351	0.207233443023786, 0.525761879789534	1	0.897854003168161, 1	19	0.808081	0.7	0.457096	24	6	29	18	0.571429	0.410735865052712, 0.719238690611041	0.828571	0.657015245672307, 0.928319047027152	23	0.77	0.688312	0.4081	51	7	94	52	0.495146	0.395847202984468, 0.594810379320178	0.930693	0.857585448150355, 0.96929116911126	71	0.741818	0.710784	0.39114
chr1:110592014	chr1:110592048	4	1	15	7	0.363636	0.123648679798877, 0.683867783642595	0.9375	0.677141042625276, 0.996728910771035	49	0.355263	0.703704	0.0888158	1	0	37	33	0.0294118	0.00153716883680059, 0.170541483981054	1	0.882866593983549, 1	28	0.717172	0.535211	0.275278	16	2	40	31	0.340426	0.212778229230972, 0.49400123308108	0.952381	0.825757301753682, 0.991709179928164	11	0.89	0.629213	0.4984	21	3	92	71	0.228261	0.149883901322652, 0.329763362820043	0.968421	0.90388682627391, 0.991809075286187	88	0.68	0.604278	0.279418
chr1:112240004	chr1:112240038	25	2	26	13	0.657895	0.485823760113397, 0.798573206030829	0.928571	0.750412433894384, 0.98753102714876	10	0.868421	0.772727	0.582756	4	0	46	38	0.0952381	0.0309538643898145, 0.235461973979728	1	0.903996059418825, 1	11	0.888889	0.568182	0.448934	4	0	49	46	0.08	0.0259397546861397, 0.201102984876566	1	0.909441418741445, 1	1	0.99	0.535354	0.5247	33	2	121	97	0.253846	0.183465235172441, 0.339070286748853	0.98374	0.936614224896853, 0.997178683316092	22	0.92	0.608696	0.5152
chr1:112305372	chr1:112305406	14	2	23	8	0.636364	0.408247650685438, 0.819727430109108	0.92	0.724958134492752, 0.986021450509483	29	0.618421	0.787234	0.301073	6	2	47	42	0.125	0.0518545953964101, 0.259416555761571	0.959184	0.848623167215198, 0.992898891447786	2	0.979798	0.546392	0.524538	20	2	48	30	0.4	0.267327347844403, 0.547954042656276	0.96	0.851409259917447, 0.993041536840164	0	1	0.68	0.68	40	6	118	80	0.333333	0.251533135616753, 0.425975489084276	0.951613	0.893222451434735, 0.980178831218165	31	0.887273	0.647541	0.509779
chr1:114092076	chr1:114092111	3	0	25	22	0.12	0.0315153296552949, 0.323361709054233	1	0.834222856801408, 1	26	0.657895	0.56	0.242382	10	1	46	39	0.204082	0.107240349088098, 0.347626370169386	0.978723	0.87283772605916, 0.99888838963089	3	0.969697	0.583333	0.548515	2	0	16	18	0.1	0.0175122343610542, 0.33128209379832	1	0.75925850959829, 1	64	0.36	0.5	0.0648	15	1	87	79	0.159574	0.0949839031797394, 0.25274939859291	0.988636	0.929452734527704, 0.999406548602845	93	0.661818	0.56044	0.245474
chr1:114224748	chr1:114224782	16	1	26	12	0.571429	0.374315450538714, 0.749732935612313	0.962963	0.791104327094339, 0.998063678339323	21	0.723684	0.763636	0.399931	8	0	43	32	0.2	0.0961440419594737, 0.361377376019007	1	0.897854003168161, 1	16	0.838384	0.614458	0.431895	8	0	46	40	0.166667	0.0796529311875742, 0.307648106318803	1	0.903996059418825, 1	6	0.94	0.574468	0.5076	32	1	115	84	0.275862	0.198908544355433, 0.367931615557263	0.991379	0.945903197618045, 0.999549847828529	43	0.843636	0.633621	0.450962
chr1:114226671	chr1:114226705	5	0	13	10	0.333333	0.129876029559703, 0.613138599303581	1	0.716549812485589, 1	48	0.368421	0.642857	0.0872576	2	1	5	3	0.4	0.0725823301253931, 0.829579844177432	0.833333	0.364816781488349, 0.9912379714894	88	0.111111	0.636364	0.00785634	0	0	0	0	nan	nan, nan	nan	nan, nan	100	0	nan	#VALUE!	7	1	18	13	0.35	0.163084554051732, 0.590514098359027	0.947368	0.718921134646576, 0.997246557526151	236	0.141818	0.641026	0.0128926
chr1:114495314	chr1:114495348	7	0	28	20	0.259259	0.118727889429612, 0.465940791214673	1	0.849814401612559, 1	21	0.723684	0.636364	0.333276	4	0	42	32	0.111111	0.0362027503073629, 0.270032206048096	1	0.895628218874088, 1	21	0.787879	0.589744	0.366085	11	0	28	14	0.44	0.250211239729802, 0.647301470997702	1	0.849814401612559, 1	47	0.53	0.735849	0.2067	22	0	98	66	0.25	0.166485873288472, 0.355705352730756	1	0.952992374682256, 1	89	0.676364	0.645161	0.29514
chr1:114940177	chr1:114940211	9	0	27	15	0.375	0.195499676468355, 0.592427443079868	1	0.844953545151028, 1	25	0.671053	0.705882	0.317867	10	0	37	24	0.294118	0.157094759641345, 0.47670971037187	1	0.882866593983549, 1	28	0.717172	0.661972	0.340475	10	1	27	19	0.344828	0.185973587715455, 0.543364674652825	0.964286	0.797605398156501, 0.998132937717123	43	0.57	0.649123	0.2109	29	1	91	58	0.333333	0.238087403048529, 0.443473908920875	0.98913	0.932389778229754, 0.999432362726139	96	0.650909	0.670391	0.284033
chr1:114940598	chr1:114940632	4	0	28	20	0.166667	0.054787988584981, 0.381879369152189	1	0.849814401612559, 1	24	0.684211	0.615385	0.288089	12	1	38	22	0.352941	0.203024011214626, 0.53529637795391	0.974359	0.849236925971518, 0.998660118730223	26	0.737374	0.684932	0.372411	28	1	47	21	0.571429	0.42289898254709, 0.708836315148645	0.979167	0.875278489351451, 0.998911568658204	3	0.97	0.773196	0.7275	44	2	113	63	0.411215	0.318280409764805, 0.510606707032124	0.982609	0.93236310682285, 0.996982046309334	53	0.807273	0.707207	0.460879
chr1:115006196	chr1:115006230	9	2	18	12	0.428571	0.225904753581682, 0.655613568104191	0.9	0.66871790620168, 0.982487765638946	35	0.539474	0.658537	0.191655	7	2	30	23	0.233333	0.106348816123494, 0.427005777089206	0.9375	0.777843834768651, 0.989100428942052	37	0.626263	0.596774	0.234058	29	3	35	18	0.617021	0.463810216060491, 0.751249048793488	0.921053	0.775155303819367, 0.979386985636656	15	0.85	0.752941	0.544	45	7	83	53	0.459184	0.35909870998928, 0.562504117964998	0.922222	0.841145187595161, 0.96548994665206	87	0.683636	0.680851	0.318202
chr1:115237982	chr1:115238016	10	1	26	21	0.322581	0.173228954416335, 0.514647331927795	0.962963	0.791104327094339, 0.998063678339323	18	0.763158	0.62069	0.361496	10	3	39	32	0.238095	0.125871555326956, 0.398039827300444	0.928571	0.79445252063218, 0.981369849131103	15	0.848485	0.583333	0.419957	35	9	40	15	0.7	0.552163361634626, 0.817145430933096	0.816327	0.674974861290605, 0.907611297687335	1	0.99	0.757576	0.7425	55	13	105	68	0.447154	0.358346147166348, 0.539309625900894	0.889831	0.815623013150654, 0.937683640086971	34	0.876364	0.6639	0.509884
chr1:116383330	chr1:116383364	1	0	6	17	0.0555556	0.0029067737640801, 0.293754809742807	1	0.51680950046638, 1	52	0.315789	0.291667	0.0290859	0	0	2	2	0	0, 0.802137490789543	1	0.197862509210457, 1	95	0.040404	0.5	0.000816243	0	0	0	0	nan	nan, nan	nan	nan, nan	100	0	nan	#VALUE!	1	0	8	19	0.05	0.0026154770562368, 0.269448372309639	1	0.597696053530893, 1	247	0.101818	0.321429	0.00333223
chr1:117605096	chr1:117605130	12	0	28	14	0.461538	0.271381172804937, 0.662526157353239	1	0.849814401612559, 1	22	0.710526	0.740741	0.373961	0	0	39	34	0	0, 0.126406681317527	1	0.888328229043903, 1	26	0.737374	0.534247	0.290481	3	2	7	10	0.230769	0.0616048964482174, 0.540155885029092	0.777778	0.401904140616588, 0.960535536870731	78	0.22	0.454545	0.022	15	2	74	58	0.205479	0.123226759610685, 0.319274312653896	0.973684	0.899510569732049, 0.995428914389874	126	0.541818	0.597315	0.175352
chr1:118491181	chr1:118491215	1	0	10	15	0.0625	0.00327108922896513, 0.322858957374724	1	0.655455992918727, 1	50	0.342105	0.423077	0.0495152	0	0	15	21	0	0, 0.192408201385781	1	0.746526467215379, 1	63	0.363636	0.416667	0.0550964	0	0	0	0	nan	nan, nan	nan	nan, nan	100	0	nan	#VALUE!	1	0	25	36	0.027027	0.00141239042639126, 0.158097602900268	1	0.834222856801408, 1	213	0.225455	0.419355	0.0213157
chr1:118623647	chr1:118623681	5	1	24	26	0.16129	0.0609457453765744, 0.344730580210755	0.96	0.77676563481172, 0.99790850900354	20	0.736842	0.517857	0.281163	6	2	38	32	0.157895	0.0658679799978243, 0.319282330832772	0.95	0.817900009972058, 0.991292358097106	21	0.787879	0.564103	0.350168	20	4	43	29	0.408163	0.273191623430707, 0.557440445227976	0.914894	0.787252475315853, 0.972382669835988	4	0.96	0.65625	0.6048	31	7	105	87	0.262712	0.187980205872354, 0.353188867802624	0.9375	0.870944426964896, 0.972337980593845	45	0.836364	0.591304	0.41362
chr1:145456698	chr1:145456732	7	0	28	25	0.21875	0.09943966816328, 0.404421503518259	1	0.849814401612559, 1	16	0.789474	0.583333	0.363573	0	0	44	37	0	0, 0.117133406016451	1	0.899986846366884, 1	18	0.818182	0.54321	0.363636	5	1	49	45	0.1	0.0374040431463758, 0.225914442067729	0.98	0.879889431035976, 0.998955142866464	0	1	0.54	0.54	12	1	121	107	0.10084	0.0555014066486154, 0.173003318951225	0.991803	0.948477724000811, 0.999571994149507	34	0.876364	0.551867	0.423841
chr1:147381363	chr1:147381397	6	0	15	8	0.428571	0.188133689145094, 0.703522035731034	1	0.746526467215379, 1	47	0.381579	0.724138	0.105436	10	3	18	8	0.555556	0.313465989168489, 0.775955196531533	0.857143	0.626429352719557, 0.962357698143875	60	0.393939	0.717949	0.111417	7	0	32	25	0.21875	0.09943966816328, 0.404421503518259	1	0.866550114264332, 1	36	0.64	0.609375	0.2496	23	3	65	41	0.359375	0.246040419381696, 0.489661309512595	0.955882	0.868101499043163, 0.988536928187986	143	0.48	0.666667	0.1536
chr1:148876502	chr1:148876536	2	0	21	14	0.125	0.0219519449718612, 0.395878940378413	1	0.807591798614219, 1	39	0.486842	0.621622	0.147334	1	1	41	45	0.0217391	0.00113579811100202, 0.12970042639002	0.97619	0.859046465599043, 0.99875592129554	11	0.888889	0.477273	0.377104	1	1	32	36	0.027027	0.00141239042639126, 0.158097602900268	0.969697	0.824863950876332, 0.998416190308383	30	0.7	0.471429	0.231	4	2	94	95	0.040404	0.0130216526016778, 0.106126582178854	0.979167	0.919548961623763, 0.996383387391562	80	0.709091	0.502564	0.252694
chr1:148888242	chr1:148888276	15	1	22	4	0.789474	0.539016007234264, 0.930294270779223	0.956522	0.760317915068527, 0.997726303680297	34	0.552632	0.880952	0.269044	4	0	50	45	0.0816327	0.0264758294185975, 0.204840551189554	1	0.911121823642703, 1	0	1	0.545455	0.545455	16	0	48	33	0.326531	0.203581403723103, 0.476581044265992	1	0.90769625208807, 1	3	0.97	0.659794	0.6208	35	1	120	82	0.299145	0.219830303146024, 0.391876079360649	0.991736	0.948065788488183, 0.999568455672317	37	0.865455	0.651261	0.487802
chr1:148904018	chr1:148904052	4	1	5	10	0.285714	0.0958159644329033, 0.579972650008545	0.833333	0.364816781488349, 0.9912379714894	56	0.263158	0.45	0.0311634	11	1	10	3	0.785714	0.488157458469313, 0.942937599784695	0.909091	0.571163318997498, 0.995236270038041	74	0.252525	0.84	0.053566	0	0	0	0	nan	nan, nan	nan	nan, nan	100	0	nan	#VALUE!	15	2	15	13	0.535714	0.342128621189136, 0.719900920497917	0.882353	0.622500191305631, 0.979356482493974	230	0.163636	0.666667	0.0178512
chr1:149900951	chr1:149900985	7	0	28	19	0.269231	0.123522591600441, 0.480509270936056	1	0.849814401612559, 1	22	0.710526	0.648148	0.327216	17	1	46	30	0.361702	0.230633711531206, 0.515221858461161	0.978723	0.87283772605916, 0.99888838963089	5	0.949495	0.670213	0.604224	12	0	48	37	0.244898	0.138094204224647, 0.391783699469881	1	0.90769625208807, 1	3	0.97	0.618557	0.582	36	1	122	86	0.295082	0.217747353112352, 0.385549691411092	0.99187	0.948883176515383, 0.999575475070655	30	0.890909	0.644898	0.511868
chr1:150236280	chr1:150236314	17	3	25	10	0.62963	0.42466317646841, 0.799242807652453	0.892857	0.706296009441993, 0.971913077386456	21	0.723684	0.763636	0.399931	7	1	42	29	0.194444	0.0880085115805856, 0.365660899248574	0.976744	0.862038819573498, 0.998784881925431	20	0.79798	0.620253	0.39496	20	5	45	30	0.4	0.267327347844403, 0.547954042656276	0.9	0.774085557932271, 0.962595956853624	0	1	0.65	0.65	44	9	112	69	0.389381	0.300427289752493, 0.485959600062361	0.92562	0.859584014499281, 0.963268424562862	41	0.850909	0.666667	0.482698
chr1:150297300	chr1:150297334	8	0	27	15	0.347826	0.171893753208884, 0.571791959011882	1	0.844953545151028, 1	26	0.657895	0.7	0.302978	22	3	37	15	0.594595	0.421945329847558, 0.748003736556839	0.925	0.785235496075179, 0.980428518183849	22	0.777778	0.766234	0.463524	12	0	46	37	0.244898	0.138094204224647, 0.391783699469881	1	0.903996059418825, 1	5	0.95	0.610526	0.551	42	3	110	67	0.385321	0.295109958736631, 0.483725496542138	0.973451	0.918610833617784, 0.993118596354491	53	0.807273	0.684685	0.446202
chr1:150595320	chr1:150595354	12	0	10	11	0.521739	0.310843236033401, 0.725798575773276	1	0.655455992918727, 1	43	0.434211	0.666667	0.125693	10	0	32	30	0.25	0.132449410259686, 0.415207202967363	1	0.866550114264332, 1	27	0.727273	0.583333	0.30854	0	0	0	0	nan	nan, nan	nan	nan, nan	100	0	nan	#VALUE!	22	0	42	41	0.349206	0.236359813191544, 0.480517486671929	1	0.895628218874088, 1	170	0.381818	0.609524	0.0888595
chr1:150676640	chr1:150676674	9	0	21	17	0.346154	0.179429201104922, 0.556353806709747	1	0.807591798614219, 1	29	0.618421	0.638298	0.244114	3	0	40	39	0.0714286	0.0186301508688965, 0.20554747936782	1	0.89087242290586, 1	17	0.828283	0.52439	0.359759	3	0	5	1	0.75	0.219422042375151, 0.986809234694626	1	0.462936442589261, 1	91	0.09	0.888889	0.0072	15	0	66	57	0.208333	0.124997398596817, 0.32332116390826	1	0.931468814244076, 1	137	0.501818	0.586957	0.147808
chr1:151144280	chr1:151144314	0	0	26	18	0	0, 0.218761968452607	1	0.839767606061917, 1	32	0.578947	0.590909	0.198061	7	0	38	26	0.212121	0.0963117518959748, 0.393990414175747	1	0.885662588459967, 1	28	0.717172	0.633803	0.325987	3	0	14	2	0.6	0.170420155822568, 0.927417669874607	1	0.732374016304993, 1	81	0.19	0.894737	0.0323	10	0	78	46	0.178571	0.0934200215343294, 0.308468861519278	1	0.941511397539135, 1	141	0.487273	0.656716	0.155927
chr1:151384018	chr1:151384052	4	0	24	16	0.2	0.0661050974094109, 0.442690458225094	1	0.828280739134631, 1	32	0.578947	0.636364	0.213296	8	0	40	33	0.195122	0.0937180739728523, 0.353665909761036	1	0.89087242290586, 1	18	0.818182	0.592593	0.396694	21	0	44	26	0.446809	0.304591392951217, 0.597642274827109	1	0.899986846366884, 1	9	0.91	0.714286	0.5915	33	0	108	75	0.305556	0.222483999194369, 0.402682293268891	1	0.957193714293143, 1	59	0.785455	0.652778	0.402724
chr1:153535814	chr1:153535848	9	0	11	10	0.473684	0.252115939769896, 0.70505143584504	1	0.678545532463038, 1	46	0.394737	0.666667	0.103878	0	0	7	8	0	0, 0.402303946469107	1	0.560926440425583, 1	84	0.151515	0.466667	0.0107132	0	0	0	0	nan	nan, nan	nan	nan, nan	100	0	nan	#VALUE!	9	0	18	18	0.333333	0.172351093687703, 0.539852892732345	1	0.781238031547393, 1	230	0.163636	0.6	0.0160661
chr1:154192428	chr1:154192463	0	0	23	13	0	0, 0.283450187514411	1	0.821896967659713, 1	40	0.473684	0.638889	0.143352	0	0	37	35	0	0, 0.123156663530767	1	0.882866593983549, 1	27	0.727273	0.513889	0.271809	3	2	9	2	0.6	0.170420155822568, 0.927417669874607	0.818182	0.477544303086857, 0.967862123003364	84	0.16	0.75	0.0192	3	2	69	50	0.0566038	0.0147329088098673, 0.166279205047227	0.971831	0.89283837241963, 0.995106016488764	151	0.450909	0.580645	0.118056
chr1:154227258	chr1:154227292	4	0	28	30	0.117647	0.0383718245332453, 0.283916070796843	1	0.849814401612559, 1	14	0.815789	0.516129	0.34349	3	0	50	46	0.0612245	0.0159458826515209, 0.178695853497893	1	0.911121823642703, 1	0	1	0.535354	0.535354	11	0	40	27	0.289474	0.159808447424825, 0.461127389591554	1	0.89087242290586, 1	22	0.78	0.653846	0.3978	18	0	118	103	0.14876	0.092902638973638, 0.227601323750705	1	0.960705681084139, 1	36	0.869091	0.569038	0.429805
chr1:155404260	chr1:155404294	5	1	5	9	0.357143	0.139783425679734, 0.643719956267873	0.833333	0.364816781488349, 0.9912379714894	56	0.263158	0.5	0.034626	2	1	6	4	0.333333	0.0599882983148814, 0.75892602592506	0.857143	0.420072344037693, 0.992497408452811	86	0.131313	0.615385	0.0106112	0	0	0	0	nan	nan, nan	nan	nan, nan	100	0	nan	#VALUE!	7	2	11	13	0.35	0.163084554051732, 0.590514098359027	0.846154	0.53661914687573, 0.972893556313747	242	0.12	0.545455	0.00785455
chr1:155679509	chr1:155679543	12	0	23	11	0.521739	0.310843236033401, 0.725798575773276	1	0.821896967659713, 1	30	0.605263	0.76087	0.27874	5	0	49	42	0.106383	0.0398330392634866, 0.238936806063851	1	0.909441418741445, 1	3	0.969697	0.5625	0.528926	4	0	47	46	0.08	0.0259397546861397, 0.201102984876566	1	0.905882506643028, 1	3	0.97	0.525773	0.4947	21	0	119	99	0.175	0.113975095546853, 0.257391072095357	1	0.961025441415085, 1	36	0.869091	0.585774	0.442446
chr1:155686705	chr1:155686739	7	0	26	16	0.304348	0.140561480891516, 0.530061420849295	1	0.839767606061917, 1	27	0.644737	0.673469	0.279952	6	0	26	14	0.3	0.128389050647866, 0.543310989871495	1	0.839767606061917, 1	53	0.464646	0.695652	0.150189	18	0	42	26	0.409091	0.267007514400033, 0.566867951882856	1	0.895628218874088, 1	14	0.86	0.697674	0.516	31	0	94	56	0.356322	0.258568003345996, 0.466905594150321	1	0.9510714904007, 1	94	0.658182	0.690608	0.299174
chr1:155701021	chr1:155701055	15	1	25	6	0.714286	0.476851960005538, 0.878051999427625	0.961538	0.784172470044849, 0.997989082587485	29	0.618421	0.851064	0.325485	20	4	44	26	0.434783	0.292455922704995, 0.587895189486308	0.916667	0.791280647918758, 0.972965466767916	5	0.949495	0.680851	0.613815	13	1	35	27	0.325	0.190743073556318, 0.492433863482617	0.972222	0.837961070353177, 0.998548330211508	24	0.76	0.631579	0.3648	48	6	104	59	0.448598	0.353351594857236, 0.54758124950648	0.945455	0.880231292976608, 0.977633931923672	58	0.789091	0.700461	0.436152
chr1:156565014	chr1:156565046	5	0	28	32	0.135135	0.0508392939841003, 0.295696318636699	1	0.849814401612559, 1	11	0.855263	0.507692	0.371364	0	1	49	49	0	0, 0.0905585812585545	0.98	0.879889431035976, 0.998955142866464	0	1	0.494949	0.494949	50	50	0	0	1	0.911121823642703, 1	0	0, 0.0888781763572966	0	1	0.5	0.5	55	51	77	81	0.404412	0.322194001171517, 0.492112084266102	0.601562	0.511056851312729, 0.685881062612808	11	0.96	0.5	0.4608
chr1:157028908	chr1:157028942	11	0	28	15	0.423077	0.239741269994766, 0.628088024557134	1	0.849814401612559, 1	22	0.710526	0.722222	0.364612	14	3	30	20	0.411765	0.251262874082165, 0.591689163814081	0.909091	0.745280847376432, 0.976223640735623	32	0.676768	0.656716	0.300786	0	0	0	0	nan	nan, nan	nan	nan, nan	100	0	nan	#VALUE!	25	3	58	35	0.416667	0.2931501465255, 0.550861187885704	0.95082	0.854013547656685, 0.987212504878422	154	0.44	0.68595	0.1328
chr1:158226431	chr1:158226465	1	0	18	14	0.0666667	0.00348978243277056, 0.339673913043478	1	0.781238031547393, 1	43	0.434211	0.575758	0.108553	3	5	14	9	0.25	0.0669343849521441, 0.571648664156491	0.736842	0.485789714733202, 0.898781695203394	68	0.313131	0.548387	0.05377	0	0	5	2	0	0, 0.802137490789543	1	0.462936442589261, 1	93	0.07	0.714286	0.0035	4	5	37	25	0.137931	0.0451327200998742, 0.32574445726155	0.880952	0.735683474014895, 0.955332135579672	204	0.258182	0.577465	0.0384926
chr1:158260844	chr1:158260878	7	0	26	26	0.212121	0.0963117518959748, 0.393990414175747	1	0.839767606061917, 1	17	0.776316	0.559322	0.337084	11	1	44	36	0.234043	0.127916203691414, 0.383708418466077	0.977778	0.867658087790166, 0.998838938121339	7	0.929293	0.597826	0.516274	3	0	8	3	0.5	0.139464479683784, 0.860535520316216	1	0.597696053530893, 1	86	0.14	0.785714	0.0154	21	1	78	65	0.244186	0.160743619971615, 0.350865967316981	0.987342	0.921810493800186, 0.999338903932905	110	0.6	0.6	0.216
chr1:158637831	chr1:158637865	4	4	34	19	0.173913	0.0572374001669766, 0.395481910383561	0.894737	0.742562306217963, 0.965734145914869	15	0.802632	0.622951	0.401316	2	0	50	47	0.0408163	0.00710110855221396, 0.151376832784802	1	0.911121823642703, 1	0	1	0.525253	0.525253	9	1	49	41	0.18	0.0904830014918789, 0.319216590737085	0.98	0.879889431035976, 0.998955142866464	0	1	0.58	0.58	15	5	133	107	0.122951	0.0727609281393951, 0.197724571918054	0.963768	0.913161244318645, 0.986585531606569	15	0.945455	0.569231	0.508826
chr1:159684087	chr1:159684121	7	0	21	8	0.466667	0.222758822995939, 0.725770495362186	1	0.807591798614219, 1	40	0.473684	0.777778	0.174515	8	0	33	24	0.25	0.121269313855965, 0.437507723327635	1	0.870167150263145, 1	34	0.656566	0.630769	0.271911	0	0	0	0	nan	nan, nan	nan	nan, nan	100	0	nan	#VALUE!	15	0	54	32	0.319149	0.195195648034893, 0.472518850325926	1	0.917262937649639, 1	174	0.367273	0.683168	0.0921521
chr1:159897647	chr1:159897681	4	0	18	16	0.2	0.0661050974094109, 0.442690458225094	1	0.781238031547393, 1	38	0.5	0.578947	0.144737	4	0	32	21	0.16	0.052539766592056, 0.369171546574951	1	0.866550114264332, 1	42	0.575758	0.631579	0.209366	16	5	44	33	0.326531	0.203581403723103, 0.476581044265992	0.897959	0.769904924183105, 0.961819900792896	2	0.98	0.612245	0.588	24	5	94	70	0.255319	0.1734547027791, 0.357527206297943	0.949495	0.880560435123203, 0.981258824384343	82	0.701818	0.611399	0.301144
chr1:161332057	chr1:161332091	16	0	25	20	0.444444	0.283351235804986, 0.617122352446056	1	0.834222856801408, 1	15	0.802632	0.672131	0.432999	8	1	41	27	0.228571	0.110442660233889, 0.40552336687911	0.97619	0.859046465599043, 0.99875592129554	22	0.777778	0.636364	0.384961	2	0	12	9	0.181818	0.0321378769966356, 0.522455696913143	1	0.698739642177336, 1	77	0.23	0.608696	0.0322	26	1	78	56	0.317073	0.221146504945887, 0.430338116628831	0.987342	0.921810493800186, 0.999338903932905	114	0.585455	0.645963	0.221408
chr1:161722744	chr1:161722779	0	0	28	26	0	0, 0.160232393938083	1	0.849814401612559, 1	22	0.710526	0.518519	0.261773	3	0	47	41	0.0681818	0.0177752237791125, 0.19708754855613	1	0.905882506643028, 1	8	0.919192	0.549451	0.464238	5	1	32	28	0.151515	0.0571578910604182, 0.326686307237973	0.969697	0.824863950876332, 0.998416190308383	34	0.66	0.560606	0.2442	8	1	107	95	0.0776699	0.0365668622699298, 0.151827756970328	0.990741	0.942041726907441, 0.99951649013884	64	0.767273	0.545024	0.32086
chr1:163298734	chr1:163298768	15	2	26	11	0.576923	0.371911975442866, 0.760258730005234	0.928571	0.750412433894384, 0.98753102714876	22	0.710526	0.759259	0.38331	19	3	36	16	0.542857	0.368731853879105, 0.707808348156282	0.923077	0.780310679386555, 0.979921251266464	25	0.747475	0.743243	0.415264	3	0	10	6	0.333333	0.0904164755281258, 0.69082826718574	1	0.655455992918727, 1	81	0.19	0.684211	0.0247	37	5	72	33	0.528571	0.406368272014096, 0.647624935300658	0.935065	0.848484603941992, 0.975848767681939	128	0.534545	0.741497	0.211874
chr1:165630750	chr1:165630784	8	0	8	2	0.8	0.442176148627294, 0.964573879398896	1	0.597696053530893, 1	58	0.236842	0.888889	0.0498615	0	0	0	0	nan	nan, nan	nan	nan, nan	99	0	nan	#VALUE!	0	0	0	0	nan	nan, nan	nan	nan, nan	100	0	nan	#VALUE!	8	0	8	2	0.8	0.442176148627294, 0.964573879398896	1	0.597696053530893, 1	257	0.0654545	0.888889	0.00380826
chr1:165712521	chr1:165712555	11	0	24	14	0.44	0.250211239729802, 0.647301470997702	1	0.828280739134631, 1	27	0.644737	0.714286	0.296918	12	0	36	21	0.363636	0.209609428888104, 0.548576954505678	1	0.879930445741265, 1	30	0.69697	0.695652	0.337925	5	0	48	44	0.102041	0.0381800992071036, 0.230095075816895	1	0.90769625208807, 1	3	0.97	0.546392	0.5141	28	0	108	79	0.261682	0.183643798124773, 0.357146249045315	1	0.957193714293143, 1	60	0.781818	0.632558	0.386645
chr1:165721455	chr1:165721489	6	0	21	11	0.352941	0.152590206509914, 0.61379977035042	1	0.807591798614219, 1	38	0.5	0.710526	0.177632	13	5	36	28	0.317073	0.185817400848104, 0.482221801257086	0.878049	0.729949389312373, 0.954220756304236	17	0.828283	0.597561	0.409958	0	0	0	0	nan	nan, nan	nan	nan, nan	100	0	nan	#VALUE!	19	5	57	39	0.327586	0.213504138596794, 0.464563616598594	0.919355	0.814543029405394, 0.969929967510311	155	0.436364	0.633333	0.120595
chr1:167385290	chr1:167385324	11	0	10	9	0.55	0.320477228561907, 0.761717191855651	1	0.655455992918727, 1	46	0.394737	0.7	0.109072	4	0	12	11	0.266667	0.0891347422462657, 0.551679676962036	1	0.698739642177336, 1	72	0.272727	0.592593	0.0440771	0	0	0	0	nan	nan, nan	nan	nan, nan	100	0	nan	#VALUE!	15	0	22	20	0.428571	0.267613967534698, 0.604825978737927	1	0.815020426142817, 1	218	0.207273	0.649123	0.0278876
chr1:167889111	chr1:167889145	7	0	23	16	0.304348	0.140561480891516, 0.530061420849295	1	0.821896967659713, 1	30	0.605263	0.652174	0.23892	2	0	33	28	0.0666667	0.0116315694240119, 0.235076459866221	1	0.870167150263145, 1	36	0.636364	0.555556	0.224977	9	3	36	29	0.236842	0.120263503323025, 0.406151490534421	0.923077	0.780310679386555, 0.979921251266464	23	0.77	0.584416	0.3465	18	3	92	73	0.197802	0.124478587295457, 0.2971987663551	0.968421	0.90388682627391, 0.991809075286187	89	0.676364	0.591398	0.270545
chr1:168165733	chr1:168165767	13	0	24	9	0.590909	0.366796013524244, 0.785238820740479	1	0.828280739134631, 1	30	0.605263	0.804348	0.294668	27	0	49	21	0.5625	0.412800253901875, 0.702275608191431	1	0.909441418741445, 1	2	0.979798	0.783505	0.752168	9	0	42	33	0.214286	0.108370024026019, 0.372400756285204	1	0.895628218874088, 1	16	0.84	0.607143	0.4284	49	0	115	63	0.4375	0.344996489116728, 0.534346838759148	1	0.959714125064997, 1	48	0.825455	0.722467	0.492271
chr1:169672561	chr1:169672595	7	0	16	13	0.35	0.163084554051732, 0.590514098359027	1	0.75925850959829, 1	40	0.473684	0.638889	0.143352	12	0	28	23	0.342857	0.196842334029398, 0.522623438005378	1	0.849814401612559, 1	36	0.636364	0.634921	0.257117	0	0	0	0	nan	nan, nan	nan	nan, nan	100	0	nan	#VALUE!	19	0	44	36	0.345455	0.225854020145843, 0.486641457093988	1	0.899986846366884, 1	176	0.36	0.636364	0.0824727
chr1:169763012	chr1:169763046	6	0	11	16	0.272727	0.116124273722577, 0.504383218890949	1	0.678545532463038, 1	43	0.434211	0.515152	0.097126	0	0	7	6	0	0, 0.48319049953362	1	0.560926440425583, 1	86	0.131313	0.538462	0.00928477	0	0	0	0	nan	nan, nan	nan	nan, nan	100	0	nan	#VALUE!	6	0	18	22	0.214286	0.0902779947832695, 0.414625678531843	1	0.781238031547393, 1	229	0.167273	0.521739	0.0145983
chr1:170927536	chr1:170927570	7	0	38	19	0.269231	0.123522591600441, 0.480509270936056	1	0.885662588459967, 1	12	0.842105	0.703125	0.498615	9	2	34	24	0.272727	0.139399445002001, 0.457868164393431	0.944444	0.79985285125826, 0.990318918402295	30	0.69697	0.623188	0.302724	10	2	35	28	0.263158	0.139754975757499, 0.433897338204788	0.945946	0.804691341026831, 0.990582128482028	25	0.75	0.6	0.3375	26	4	107	71	0.268041	0.185527321078925, 0.369236692231904	0.963964	0.9048805466066, 0.988393776593668	67	0.756364	0.639423	0.365805
chr1:171252370	chr1:171252404	3	1	25	23	0.115385	0.0302831397366001, 0.312836009764267	0.961538	0.784172470044849, 0.997989082587485	24	0.684211	0.538462	0.252078	8	0	31	25	0.242424	0.117431456752768, 0.426308884712235	1	0.862725807764075, 1	35	0.646465	0.609375	0.254668	25	8	31	16	0.609756	0.445425116108279, 0.753815463505507	0.794872	0.630570942159945, 0.901300832126603	20	0.8	0.7	0.448	36	9	87	64	0.36	0.268170639992227, 0.462727327242702	0.90625	0.825039107736117, 0.953556023002595	79	0.712727	0.627551	0.318783
chr1:172577830	chr1:172577864	4	0	28	30	0.117647	0.0383718245332453, 0.283916070796843	1	0.849814401612559, 1	14	0.815789	0.516129	0.34349	12	2	44	27	0.307692	0.175487871919132, 0.477276264718812	0.956522	0.839601340979176, 0.992433564973051	14	0.858586	0.658824	0.485665	6	0	48	43	0.122449	0.050774542059929, 0.25463701626377	1	0.90769625208807, 1	3	0.97	0.556701	0.5238	22	2	120	100	0.180328	0.118812409469455, 0.262503314013825	0.983607	0.936112286599164, 0.997155516517428	31	0.887273	0.581967	0.458155
chr1:173490373	chr1:173490407	9	1	27	15	0.375	0.195499676468355, 0.592427443079868	0.964286	0.797605398156501, 0.998132937717123	24	0.684211	0.692308	0.3241	12	2	45	35	0.255319	0.14423720086927, 0.406376820551941	0.957447	0.842725657128856, 0.992595305159369	5	0.949495	0.606383	0.546679	9	1	7	3	0.75	0.428351335843509, 0.933065615047856	0.875	0.466783113260782, 0.993440279397089	80	0.2	0.8	0.032	30	4	79	53	0.361446	0.260943979504593, 0.474903265054181	0.951807	0.874514742985021, 0.984449754639768	109	0.603636	0.656627	0.23926
chr1:173819387	chr1:173819421	5	0	20	18	0.217391	0.082939644218251, 0.44209983810136	1	0.79954185783605, 1	33	0.565789	0.581395	0.186115	6	0	24	24	0.2	0.0840464532710143, 0.391310868997777	1	0.828280739134631, 1	45	0.545455	0.555556	0.165289	0	0	4	2	0	0, 0.802137490789543	1	0.395765750002375, 1	94	0.06	0.666667	0.0024	11	0	48	44	0.2	0.108659976011771, 0.333712027099949	1	0.90769625208807, 1	172	0.374545	0.572816	0.080357
chr1:173921267	chr1:173921301	4	0	23	14	0.222222	0.073721837187038, 0.480818171820726	1	0.821896967659713, 1	35	0.539474	0.658537	0.191655	5	1	45	36	0.121951	0.0457792436957643, 0.270050610687627	0.978261	0.87029957360998, 0.998864201888998	12	0.878788	0.574713	0.443832	1	0	9	8	0.111111	0.00582738307241325, 0.493304039238037	1	0.628802713249338, 1	82	0.18	0.555556	0.018	10	1	77	58	0.147059	0.0765218163494944, 0.258468508920004	0.987179	0.9208579215783, 0.999330423735132	129	0.530909	0.59589	0.16796
chr1:174926826	chr1:174926860	9	0	23	10	0.473684	0.252115939769896, 0.70505143584504	1	0.821896967659713, 1	34	0.552632	0.761905	0.232687	8	4	42	34	0.190476	0.0914116972045216, 0.34627379294372	0.913043	0.783066158671668, 0.971774186644724	11	0.888889	0.568182	0.448934	0	0	0	0	nan	nan, nan	nan	nan, nan	100	0	nan	#VALUE!	17	4	65	44	0.278689	0.175113775989274, 0.410326922054353	0.942029	0.850689038604646, 0.981266692004059	145	0.472727	0.630769	0.140959
chr1:175116012	chr1:175116046	4	0	28	27	0.129032	0.0421611614501012, 0.30762515837067	1	0.849814401612559, 1	17	0.776316	0.542373	0.32687	17	3	42	30	0.361702	0.230633711531206, 0.515221858461161	0.933333	0.806887009522139, 0.982623472898714	7	0.929293	0.641304	0.553821	22	2	44	27	0.44898	0.309352080106588, 0.59654881043217	0.956522	0.839601340979176, 0.992433564973051	5	0.95	0.694737	0.627	43	5	114	84	0.338583	0.258500823276319, 0.428589136810393	0.957983	0.899841751069278, 0.984429532197938	29	0.894545	0.638211	0.510704
chr1:176050396	chr1:176050430	19	2	26	7	0.730769	0.519490729063944, 0.876477408399559	0.928571	0.750412433894384, 0.98753102714876	22	0.710526	0.833333	0.420706	9	0	44	35	0.204545	0.103265382959671, 0.35752464705251	1	0.899986846366884, 1	11	0.888889	0.602273	0.47587	13	1	45	36	0.265306	0.154028690768114, 0.41339404517006	0.978261	0.87029957360998, 0.998864201888998	5	0.95	0.610526	0.551	41	3	115	78	0.344538	0.261389371179158, 0.437879911373126	0.974576	0.921933085782409, 0.993411201391292	38	0.861818	0.658228	0.488886
chr1:176105676	chr1:176105710	5	0	28	32	0.135135	0.0508392939841003, 0.295696318636699	1	0.849814401612559, 1	11	0.855263	0.507692	0.371364	10	1	41	25	0.285714	0.152367036249678, 0.465249676155814	0.97619	0.859046465599043, 0.99875592129554	22	0.777778	0.662338	0.400673	14	1	30	11	0.56	0.352698529002298, 0.749788760270198	0.967742	0.814890710509729, 0.998313868944228	44	0.56	0.785714	0.2464	29	2	99	68	0.298969	0.212416622251531, 0.401685100303746	0.980198	0.923369405653842, 0.996562813900961	77	0.72	0.646465	0.335127
chr1:178745764	chr1:178745798	2	0	24	20	0.0909091	0.0159040370842949, 0.306248519025935	1	0.828280739134631, 1	30	0.605263	0.565217	0.207064	7	0	35	25	0.21875	0.09943966816328, 0.404421503518259	1	0.876843336469232, 1	32	0.676768	0.626866	0.287114	0	0	0	0	nan	nan, nan	nan	nan, nan	100	0	nan	#VALUE!	9	0	59	45	0.166667	0.0835872737003179, 0.297908405386103	1	0.923840851980904, 1	162	0.410909	0.60177	0.101607
chr1:179877014	chr1:179877048	6	2	21	16	0.272727	0.116124273722577, 0.504383218890949	0.913043	0.704908161784249, 0.984794149786027	31	0.592105	0.6	0.210353	3	2	37	35	0.0789474	0.0206130143633444, 0.224844696180633	0.948718	0.813699902005122, 0.991067824551338	22	0.777778	0.519481	0.314254	0	0	11	6	0	0, 0.48319049953362	1	0.678545532463038, 1	83	0.17	0.647059	0.0187	9	4	69	57	0.136364	0.0680366584442255, 0.248148582544303	0.945205	0.85837128623696, 0.982301772564267	136	0.505455	0.561151	0.143365
chr1:182920631	chr1:182920665	3	0	10	7	0.3	0.0809462330106019, 0.646333853456305	1	0.655455992918727, 1	56	0.263158	0.65	0.0450139	6	0	10	8	0.428571	0.188133689145094, 0.703522035731034	1	0.655455992918727, 1	75	0.242424	0.666667	0.0391797	8	0	20	11	0.421053	0.211204352570969, 0.660324519742572	1	0.79954185783605, 1	61	0.39	0.717949	0.1092	17	0	40	26	0.395349	0.253667852553507, 0.555501752971301	1	0.89087242290586, 1	192	0.301818	0.686747	0.0625587
chr1:183095151	chr1:183095185	1	0	18	7	0.125	0.0065597206029106, 0.533216886739218	1	0.781238031547393, 1	50	0.342105	0.730769	0.0855263	1	0	30	28	0.0344828	0.00180258642838677, 0.196285431726119	1	0.858675893387411, 1	40	0.59596	0.525424	0.186614	1	0	12	8	0.111111	0.00582738307241325, 0.493304039238037	1	0.698739642177336, 1	79	0.21	0.619048	0.0273	3	0	60	43	0.0652174	0.0169953251209369, 0.189295293511277	1	0.925032892836491, 1	169	0.385455	0.59434	0.0883041
chr1:183176936	chr1:183176970	11	0	22	10	0.52381	0.303376105683845, 0.736123680174267	1	0.815020426142817, 1	33	0.565789	0.767442	0.245672	6	1	37	26	0.1875	0.0786207147052504, 0.37045006890203	0.973684	0.845656683871042, 0.998624819287347	29	0.707071	0.614286	0.307112	22	0	47	26	0.458333	0.316352613396953, 0.606928356949587	1	0.905882506643028, 1	5	0.95	0.726316	0.6555	39	1	106	62	0.386139	0.292470721813438, 0.488577303460443	0.990654	0.941519936295963, 0.99951196956529	67	0.756364	0.697115	0.39881
chr1:183205489	chr1:183205523	8	0	22	8	0.5	0.255139574976023, 0.744860425023977	1	0.815020426142817, 1	38	0.5	0.789474	0.197368	0	0	23	23	0	0, 0.178103032340287	1	0.821896967659713, 1	53	0.464646	0.5	0.107948	2	0	3	4	0.333333	0.0599882983148814, 0.75892602592506	1	0.309981541765289, 1	91	0.09	0.555556	0.0045	10	0	48	35	0.222222	0.117147387034507, 0.374766517731772	1	0.90769625208807, 1	182	0.338182	0.623656	0.0713256
chr1:183481909	chr1:183481943	12	0	28	23	0.342857	0.196842334029398, 0.522623438005378	1	0.849814401612559, 1	13	0.828947	0.634921	0.436288	15	0	50	34	0.306122	0.186790299517244, 0.455777888955393	1	0.911121823642703, 1	0	1	0.656566	0.656566	4	1	18	15	0.210526	0.069705729220777, 0.460983992765736	0.947368	0.718921134646576, 0.997246557526151	62	0.38	0.578947	0.0836	31	1	96	72	0.300971	0.216567477124371, 0.400454429814634	0.989691	0.935734227825289, 0.999461635165293	75	0.727273	0.635	0.335868
chr1:184718716	chr1:184718750	4	0	17	18	0.181818	0.059916301516607, 0.410075264688923	1	0.770773567857682, 1	37	0.513158	0.538462	0.141794	3	0	39	41	0.0681818	0.0177752237791125, 0.19708754855613	1	0.888328229043903, 1	16	0.838384	0.506024	0.355678	0	0	0	0	nan	nan, nan	nan	nan, nan	100	0	nan	#VALUE!	7	0	56	59	0.106061	0.0472804364455553, 0.212295185807339	1	0.920025895709523, 1	153	0.443636	0.516393	0.101633
chr1:186330661	chr1:186330695	6	0	35	19	0.24	0.101579133590922, 0.455212080865732	1	0.876843336469232, 1	16	0.789474	0.683333	0.4259	7	1	48	38	0.155556	0.0699301231226667, 0.300641847248787	0.979592	0.877627360596058, 0.998933800782566	5	0.949495	0.585106	0.527497	14	2	27	15	0.482759	0.298903283224808, 0.671007013354391	0.931034	0.757884591798399, 0.987964278067345	42	0.58	0.706897	0.2378	27	3	110	72	0.272727	0.190344803622555, 0.373043558530584	0.973451	0.918610833617784, 0.993118596354491	63	0.770909	0.646226	0.384053
chr1:193051859	chr1:193051893	7	2	24	5	0.583333	0.285989106818, 0.835010039360176	0.923077	0.733998758202098, 0.986563683512601	38	0.5	0.815789	0.203947	2	0	30	31	0.0606061	0.010567069090525, 0.216213217735536	1	0.858675893387411, 1	36	0.636364	0.507937	0.205693	8	1	19	13	0.380952	0.189516580871565, 0.613075022278166	0.95	0.730551627690361, 0.997384522943763	59	0.41	0.658537	0.1107	17	3	73	49	0.257576	0.161269748636639, 0.382396975157267	0.960526	0.88120513777212, 0.989750166525742	133	0.516364	0.633803	0.168992
chr1:197053527	chr1:197053561	8	0	28	30	0.210526	0.101394068910317, 0.377843643631203	1	0.849814401612559, 1	10	0.868421	0.545455	0.411357	16	3	39	23	0.410256	0.259803741970331, 0.578077441888511	0.928571	0.79445252063218, 0.981369849131103	18	0.818182	0.679012	0.454545	11	1	36	29	0.275	0.151414453176573, 0.441383112694647	0.972973	0.841902397099732, 0.998587609573609	23	0.77	0.61039	0.3619	35	4	103	82	0.299145	0.219830303146024, 0.391876079360649	0.962617	0.901474174895921, 0.98795744342272	51	0.814545	0.616071	0.408754
chr1:197705241	chr1:197705275	9	1	21	9	0.5	0.267681797534176, 0.732318202465824	0.954545	0.751152628502783, 0.997622753846038	36	0.526316	0.75	0.207756	4	0	33	26	0.133333	0.0435963376383232, 0.316427391098808	1	0.870167150263145, 1	36	0.636364	0.587302	0.237833	7	2	40	32	0.179487	0.0810249965844772, 0.341097665111366	0.952381	0.825757301753682, 0.991709179928164	19	0.81	0.580247	0.3807	20	3	94	67	0.229885	0.149258177839137, 0.334798654470763	0.969072	0.905780634082764, 0.99197868081645	91	0.669091	0.619565	0.277369
chr1:198711136	chr1:198711170	6	0	28	21	0.222222	0.0937543185571559, 0.4273397594602	1	0.849814401612559, 1	21	0.723684	0.618182	0.323753	8	2	41	35	0.186047	0.0892162684360738, 0.339181806275346	0.953488	0.829437353470729, 0.991902975753732	13	0.868687	0.569767	0.429956	1	0	21	26	0.037037	0.00193632166067742, 0.208895672905661	1	0.807591798614219, 1	52	0.48	0.458333	0.1056	15	2	90	82	0.154639	0.0919735381449059, 0.245435918470305	0.978261	0.916207005906256, 0.996225770759411	86	0.687273	0.555556	0.262413
chr1:198717184	chr1:198717218	3	0	21	11	0.214286	0.0570624002153045, 0.511842541530687	1	0.807591798614219, 1	41	0.460526	0.685714	0.145429	3	2	27	16	0.157895	0.0416959171163014, 0.404937027854034	0.931034	0.757884591798399, 0.987964278067345	51	0.484848	0.625	0.146924	2	2	7	6	0.25	0.0445428754550805, 0.644249882658234	0.777778	0.401904140616588, 0.960535536870731	83	0.17	0.529412	0.0153	8	4	55	33	0.195122	0.0937180739728523, 0.353665909761036	0.932203	0.827271233285933, 0.978058506503608	175	0.363636	0.63	0.0833058
chr1:200143030	chr1:200143064	3	0	13	10	0.230769	0.0616048964482174, 0.540155885029092	1	0.716549812485589, 1	50	0.342105	0.615385	0.0720222	2	0	9	10	0.166667	0.0294084273335072, 0.491191056922414	1	0.628802713249338, 1	78	0.212121	0.52381	0.023569	0	0	0	0	nan	nan, nan	nan	nan, nan	100	0	nan	#VALUE!	5	0	22	20	0.2	0.0760742095550832, 0.413010903022858	1	0.815020426142817, 1	228	0.170909	0.574468	0.0167802
chr1:200312512	chr1:200312546	10	1	10	11	0.47619	0.263876319825733, 0.696623894316155	0.909091	0.571163318997498, 0.995236270038041	44	0.421053	0.625	0.110803	0	0	0	0	nan	nan, nan	nan	nan, nan	99	0	nan	#VALUE!	0	0	0	0	nan	nan, nan	nan	nan, nan	100	0	nan	#VALUE!	10	1	10	11	0.47619	0.263876319825733, 0.696623894316155	0.909091	0.571163318997498, 0.995236270038041	243	0.116364	0.625	0.00846281
chr1:200550208	chr1:200550243	3	0	21	19	0.136364	0.035897478125944, 0.359624284205639	1	0.807591798614219, 1	33	0.565789	0.55814	0.17867	3	2	27	28	0.0967742	0.02533139276612, 0.269007097183257	0.931034	0.757884591798399, 0.987964278067345	39	0.606061	0.5	0.183655	1	0	8	6	0.142857	0.00750259154718875, 0.579927655962308	1	0.597696053530893, 1	85	0.15	0.6	0.0135	7	2	56	53	0.116667	0.0521011368984309, 0.231771595285554	0.965517	0.870481956791362, 0.994004950804492	157	0.429091	0.533898	0.0983008
chr1:201754376	chr1:201754410	14	0	28	23	0.378378	0.229389730333478, 0.552125024655248	1	0.849814401612559, 1	11	0.855263	0.646154	0.472645	14	2	40	20	0.411765	0.251262874082165, 0.591689163814081	0.952381	0.825757301753682, 0.991709179928164	23	0.767677	0.710526	0.418733	6	0	50	44	0.12	0.0497385845882399, 0.250029759536101	1	0.911121823642703, 1	0	1	0.56	0.56	34	2	118	87	0.280992	0.204935601404307, 0.371208613488192	0.983333	0.935084181192657, 0.997108022475358	34	0.876364	0.630705	0.48439
chr1:201773672	chr1:201773707	2	0	11	18	0.1	0.0175122343610542, 0.33128209379832	1	0.678545532463038, 1	45	0.407895	0.419355	0.0697715	7	4	6	4	0.636364	0.316132216357405, 0.876351320201123	0.6	0.273665827184441, 0.86307180282632	78	0.212121	0.619048	0.0278543	0	0	0	0	nan	nan, nan	nan	nan, nan	100	0	nan	#VALUE!	9	4	17	22	0.290323	0.148881975809975, 0.482355174900344	0.809524	0.574230630181677, 0.937141431770975	223	0.189091	0.5	0.0178777
chr1:202990076	chr1:202990155	3	0	18	15	0.166667	0.0440689733399788, 0.422652054835524	1	0.781238031547393, 1	40	0.473684	0.583333	0.130886	5	0	41	33	0.131579	0.0494721758214196, 0.288841208943325	1	0.893303283884335, 1	20	0.79798	0.582278	0.370778	16	0	35	23	0.410256	0.259803741970331, 0.578077441888511	1	0.876843336469232, 1	26	0.74	0.689189	0.3774	24	0	94	71	0.252632	0.171557717550054, 0.354062492703956	1	0.9510714904007, 1	86	0.687273	0.624339	0.294902
chr1:204495561	chr1:204495595	4	0	22	19	0.173913	0.0572374001669766, 0.395481910383561	1	0.815020426142817, 1	31	0.592105	0.577778	0.202562	6	1	40	29	0.171429	0.0716809529728479, 0.342984754327693	0.97561	0.855921509210541, 0.998725546487462	23	0.767677	0.605263	0.356698	3	1	9	5	0.375	0.102405974658345, 0.74105635248234	0.9	0.541148002464472, 0.994757855191318	82	0.18	0.666667	0.0216	13	2	71	53	0.19697	0.113010020360325, 0.316784773067405	0.972603	0.89561078293263, 0.995240499493044	136	0.505455	0.604317	0.154393
chr1:205129432	chr1:205129466	7	3	16	3	0.7	0.353666146543695, 0.919053766989398	0.842105	0.595062972145966, 0.958304082883699	47	0.381579	0.793103	0.115478	9	2	20	10	0.473684	0.252115939769896, 0.70505143584504	0.909091	0.693751480974065, 0.984095962915705	58	0.414141	0.707317	0.121314	15	4	41	28	0.348837	0.214516115908127, 0.509884509043142	0.911111	0.778712227503477, 0.971138280394653	12	0.88	0.636364	0.4928	31	9	77	41	0.430556	0.316203151251452, 0.552359113155611	0.895349	0.805952306215371, 0.948062174522187	117	0.574545	0.683544	0.22564
chr1:205594773	chr1:205594807	6	2	24	16	0.272727	0.116124273722577, 0.504383218890949	0.923077	0.733998758202098, 0.986563683512601	28	0.631579	0.625	0.249307	2	0	39	33	0.0571429	0.00995942766869538, 0.205230997249269	1	0.888328229043903, 1	25	0.747475	0.554054	0.30956	10	1	48	40	0.2	0.105020430450993, 0.341439463624822	0.979592	0.877627360596058, 0.998933800782566	1	0.99	0.585859	0.5742	18	3	111	89	0.168224	0.105374285342716, 0.255541973431735	0.973684	0.919297708808015, 0.993179178197231	54	0.803636	0.58371	0.376979
chr1:207828598	chr1:207828632	10	0	18	11	0.47619	0.263876319825733, 0.696623894316155	1	0.781238031547393, 1	37	0.513158	0.717949	0.189058	9	1	36	30	0.230769	0.117051372395977, 0.397160166591946	0.972973	0.841902397099732, 0.998587609573609	23	0.767677	0.592105	0.348944	0	0	13	9	0	0, 0.371197286750662	1	0.716549812485589, 1	78	0.22	0.590909	0.0286	19	1	67	50	0.275362	0.177882922820718, 0.39811132699429	0.985294	0.909878856495126, 0.999231895230908	138	0.498182	0.627737	0.155795
chr1:207896732	chr1:207896766	8	0	8	3	0.727273	0.393161400799309, 0.92672477841379	1	0.597696053530893, 1	57	0.25	0.842105	0.0526316	13	0	20	12	0.52	0.317519525734136, 0.716645751481448	1	0.79954185783605, 1	54	0.454545	0.733333	0.151515	0	0	0	0	nan	nan, nan	nan	nan, nan	100	0	nan	#VALUE!	21	0	28	15	0.583333	0.408848203798239, 0.740432088222787	1	0.849814401612559, 1	211	0.232727	0.765625	0.0414678
chr1:210411232	chr1:210411266	11	0	24	14	0.44	0.250211239729802, 0.647301470997702	1	0.828280739134631, 1	27	0.644737	0.714286	0.296918	7	5	30	26	0.212121	0.0963117518959748, 0.393990414175747	0.857143	0.689575169482981, 0.946186373451287	31	0.686869	0.544118	0.256708	23	5	34	18	0.560976	0.39889207075375, 0.711809827251166	0.871795	0.717704857242513, 0.951823303078101	20	0.8	0.7125	0.456	41	10	88	58	0.414141	0.317400235456685, 0.517624417818974	0.897959	0.816166001736694, 0.947299198457147	78	0.716364	0.654822	0.33604
chr1:211280690	chr1:211280724	7	1	27	30	0.189189	0.0855504684667335, 0.35709298092046	0.964286	0.797605398156501, 0.998132937717123	11	0.855263	0.523077	0.382618	11	0	44	29	0.275	0.151414453176573, 0.441383112694647	1	0.899986846366884, 1	15	0.848485	0.654762	0.47138	14	3	46	35	0.285714	0.170267312548101, 0.434720025681085	0.938776	0.821304146502107, 0.984054117348479	2	0.98	0.612245	0.588	32	4	117	94	0.253968	0.182548592543168, 0.340691820660474	0.966942	0.912448277739838, 0.989357762527638	28	0.898182	0.603239	0.486651
chr1:211452495	chr1:211452529	20	3	25	6	0.769231	0.55915606969813, 0.902490329579575	0.892857	0.706296009441993, 0.971913077386456	22	0.710526	0.833333	0.420706	29	0	35	5	0.852941	0.681650503290606, 0.944564669164777	1	0.876843336469232, 1	30	0.69697	0.927536	0.450566	12	0	28	14	0.461538	0.271381172804937, 0.662526157353239	1	0.849814401612559, 1	46	0.54	0.740741	0.216	61	3	88	25	0.709302	0.599944972173844, 0.799704049478913	0.967033	0.899861347247826, 0.991447396414621	98	0.643636	0.841808	0.348734
chr1:211545408	chr1:211545442	9	1	20	7	0.5625	0.305538736333978, 0.792465388388519	0.952381	0.741260441570176, 0.997509322086541	39	0.486842	0.783784	0.185769	11	0	41	32	0.255814	0.14036081903607, 0.414699575920034	1	0.893303283884335, 1	15	0.848485	0.619048	0.445669	22	1	43	24	0.478261	0.3313643963141, 0.628750926677176	0.977273	0.864906830914766, 0.998812524891602	10	0.9	0.722222	0.585	42	2	104	63	0.4	0.30701107908452, 0.500400081294189	0.981132	0.92684351398923, 0.996725278511571	64	0.767273	0.691943	0.407352
chr1:212142020	chr1:212142054	13	0	28	15	0.464286	0.280099079502083, 0.657871378810864	1	0.849814401612559, 1	20	0.736842	0.732143	0.397507	19	3	36	15	0.558824	0.38088771273425, 0.723818883487667	0.923077	0.780310679386555, 0.979921251266464	26	0.737374	0.753425	0.409652	11	1	37	33	0.25	0.137027413661582, 0.406497922119105	0.973684	0.845656683871042, 0.998624819287347	18	0.82	0.585366	0.3936	43	4	101	63	0.40566	0.312689049127539, 0.505557493041087	0.961905	0.899677870157528, 0.987726737784608	64	0.767273	0.682464	0.401772
chr1:212217910	chr1:212217944	8	1	21	9	0.470588	0.238569564152829, 0.714664657298054	0.954545	0.751152628502783, 0.997622753846038	37	0.513158	0.74359	0.19581	7	1	29	22	0.241379	0.110177294573439, 0.439254080986758	0.966667	0.809466187172582, 0.998257584935127	40	0.59596	0.610169	0.216713	2	0	11	1	0.666667	0.125331452998448, 0.982347737935366	1	0.678545532463038, 1	86	0.14	0.928571	0.0182	17	2	61	32	0.346939	0.220627215892671, 0.497140567745349	0.968254	0.88010195066733, 0.994482401115189	163	0.407273	0.696429	0.115517
chr1:212520850	chr1:212520884	13	1	14	8	0.619048	0.386924977721834, 0.810483419128435	0.933333	0.660326086956522, 0.996510217567229	40	0.473684	0.75	0.168283	5	3	20	22	0.185185	0.0702597347278945, 0.387465851602628	0.869565	0.65332705205062, 0.96569269658485	49	0.505051	0.5	0.127538	0	0	0	0	nan	nan, nan	nan	nan, nan	100	0	nan	#VALUE!	18	4	34	30	0.375	0.243212251474266, 0.52666617233221	0.894737	0.742562306217963, 0.965734145914869	189	0.312727	0.604651	0.0591339
chr1:213009144	chr1:213009178	4	0	22	13	0.235294	0.0782298761098526, 0.502388083865335	1	0.815020426142817, 1	37	0.513158	0.666667	0.175554	5	0	25	20	0.2	0.0760742095550832, 0.413010903022858	1	0.834222856801408, 1	49	0.505051	0.6	0.153046	19	3	36	21	0.475	0.318158991526676, 0.636560313330689	0.923077	0.780310679386555, 0.979921251266464	21	0.79	0.696203	0.4345	28	3	83	54	0.341463	0.242586946634275, 0.455351525856668	0.965116	0.894329345839216, 0.990947756111847	107	0.610909	0.660714	0.246585
chr1:215345229	chr1:215345263	0	0	20	8	0	0, 0.402303946469107	1	0.79954185783605, 1	48	0.368421	0.714286	0.0969529	1	0	29	29	0.0333333	0.00174241506487329, 0.190533812827418	1	0.854379805565092, 1	40	0.59596	0.508475	0.180594	1	0	9	6	0.142857	0.00750259154718875, 0.579927655962308	1	0.628802713249338, 1	84	0.16	0.625	0.016	2	0	58	43	0.0444444	0.00773539893476432, 0.163649483512617	1	0.922610291705152, 1	172	0.374545	0.582524	0.081719
chr1:215824161	chr1:215824195	3	1	19	7	0.3	0.0809462330106019, 0.646333853456305	0.95	0.730551627690361, 0.997384522943763	46	0.394737	0.733333	0.114266	22	0	29	13	0.628571	0.449483113196855, 0.780079361551267	1	0.854379805565092, 1	35	0.646465	0.796875	0.333027	16	1	32	18	0.470588	0.301609880930098, 0.646034479415161	0.969697	0.824863950876332, 0.998416190308383	33	0.67	0.716418	0.3216	41	2	80	38	0.518987	0.404432373444853, 0.631682527061394	0.97561	0.906497037844166, 0.995764274375649	114	0.585455	0.751553	0.2576
chr1:217665170	chr1:217665204	6	0	20	7	0.461538	0.204014642761262, 0.738800043475337	1	0.79954185783605, 1	43	0.434211	0.787879	0.148546	6	1	22	15	0.285714	0.121948000572375, 0.523148039994462	0.956522	0.760317915068527, 0.997726303680297	55	0.444444	0.636364	0.125701	0	0	0	0	nan	nan, nan	nan	nan, nan	100	0	nan	#VALUE!	12	1	42	22	0.352941	0.203024011214626, 0.53529637795391	0.976744	0.862038819573498, 0.998784881925431	198	0.28	0.701299	0.0549818
chr1:218683383	chr1:218683417	11	0	10	10	0.52381	0.303376105683845, 0.736123680174267	1	0.655455992918727, 1	45	0.407895	0.677419	0.112708	3	3	6	9	0.25	0.0669343849521441, 0.571648664156491	0.666667	0.30917173281426, 0.909583524471874	78	0.212121	0.428571	0.0192837	0	0	0	0	nan	nan, nan	nan	nan, nan	100	0	nan	#VALUE!	14	3	16	19	0.424242	0.259521725847075, 0.606104590544162	0.842105	0.595062972145966, 0.958304082883699	223	0.189091	0.576923	0.0206281
chr1:220154625	chr1:220154659	0	0	21	16	0	0, 0.24074149040171	1	0.807591798614219, 1	39	0.486842	0.567568	0.134522	4	4	38	34	0.105263	0.0342658540851313, 0.257437693782037	0.904762	0.764538026020272, 0.969046135610185	19	0.808081	0.525	0.342822	4	0	13	10	0.285714	0.0958159644329033, 0.579972650008545	1	0.716549812485589, 1	73	0.27	0.62963	0.0459	8	4	72	60	0.117647	0.0557569122774675, 0.224114016985428	0.947368	0.863633895077372, 0.983006000281226	131	0.523636	0.555556	0.152331
chr1:220800127	chr1:220800161	4	0	14	8	0.333333	0.112726651468193, 0.645635228734987	1	0.732374016304993, 1	50	0.342105	0.692308	0.0810249	11	1	13	7	0.611111	0.361397378371405, 0.817376841551272	0.928571	0.641675405908433, 0.996260186905481	67	0.323232	0.75	0.0783594	0	0	0	0	nan	nan, nan	nan	nan, nan	100	0	nan	#VALUE!	15	1	27	15	0.5	0.316846783251347, 0.683153216748653	0.964286	0.797605398156501, 0.998132937717123	217	0.210909	0.724138	0.0322116
chr1:220808632	chr1:220808666	12	0	28	13	0.48	0.283354248518552, 0.682480474265864	1	0.849814401612559, 1	23	0.697368	0.754717	0.367036	22	1	35	14	0.611111	0.435263666967767, 0.763758858225753	0.972222	0.837961070353177, 0.998548330211508	27	0.727273	0.791667	0.418733	3	0	11	5	0.375	0.102405974658345, 0.74105635248234	1	0.678545532463038, 1	81	0.19	0.736842	0.0266	37	1	74	32	0.536232	0.412814781395677, 0.655598261166727	0.986667	0.917855686816083, 0.999303625542661	131	0.523636	0.770833	0.211359
chr1:222823704	chr1:222823738	6	0	38	19	0.24	0.101579133590922, 0.455212080865732	1	0.885662588459967, 1	13	0.828947	0.698413	0.479917	2	1	35	32	0.0588235	0.0102542540427082, 0.210579308728257	0.972222	0.837961070353177, 0.998548330211508	29	0.707071	0.528571	0.264259	0	0	2	0	nan	nan, nan	1	0.197862509210457, 1	98	0.02	1	0.0004	8	1	75	51	0.135593	0.0644574766622815, 0.255334563104055	0.986842	0.918881420072361, 0.999312793476571	140	0.490909	0.614815	0.148165
chr1:223156245	chr1:223156280	0	0	28	31	0	0, 0.137274192235925	1	0.849814401612559, 1	17	0.776316	0.474576	0.286011	11	3	46	37	0.229167	0.125143172631551, 0.376663117944735	0.938776	0.821304146502107, 0.984054117348479	2	0.979798	0.587629	0.564126	0	0	0	0	nan	nan, nan	nan	nan, nan	100	0	nan	#VALUE!	11	3	74	68	0.139241	0.0748739413654337, 0.239709823433583	0.961039	0.88266237763883, 0.989883999183265	119	0.567273	0.544872	0.175339
chr1:223156372	chr1:223156406	7	0	28	31	0.184211	0.0832261774460698, 0.348913758706218	1	0.849814401612559, 1	10	0.868421	0.530303	0.399931	1	0	50	48	0.0204082	0.00106619921743412, 0.122372639403942	1	0.911121823642703, 1	0	1	0.515152	0.515152	12	0	45	37	0.244898	0.138094204224647, 0.391783699469881	1	0.902032450203368, 1	6	0.94	0.606383	0.5358	20	0	123	116	0.147059	0.0942716498315966, 0.220402807833859	1	0.962254082424678, 1	16	0.941818	0.552124	0.489745
chr1:224418800	chr1:224418834	13	1	19	4	0.764706	0.497611916134665, 0.921770123890147	0.95	0.730551627690361, 0.997384522943763	39	0.486842	0.864865	0.204986	15	2	35	21	0.416667	0.259567911777213, 0.591151796201761	0.945946	0.804691341026831, 0.990582128482028	26	0.737374	0.684932	0.372411	2	0	6	0	1	0.197862509210457, 1	1	0.51680950046638, 1	92	0.08	1	0.0064	30	3	60	25	0.545455	0.406549015070743, 0.678028521891292	0.952381	0.858336407307811, 0.98762114393244	157	0.429091	0.762712	0.14043
chr1:225586703	chr1:225586737	17	3	12	3	0.85	0.611370515837704, 0.96043449967712	0.8	0.513727133550614, 0.946855602344528	41	0.460526	0.828571	0.175727	5	1	23	23	0.178571	0.0676738898879848, 0.375829236009153	0.958333	0.768833387642463, 0.997821209029268	47	0.525253	0.538462	0.148556	0	0	0	0	nan	nan, nan	nan	nan, nan	100	0	nan	#VALUE!	22	4	35	26	0.458333	0.316352613396953, 0.606928356949587	0.897436	0.748430655690946, 0.966626876633761	188	0.316364	0.655172	0.0655736
chr1:225600317	chr1:225600351	20	0	25	6	0.769231	0.55915606969813, 0.902490329579575	1	0.834222856801408, 1	25	0.671053	0.882353	0.397334	13	0	33	19	0.40625	0.24218914167234, 0.592148635395554	1	0.870167150263145, 1	34	0.656566	0.707692	0.305071	9	0	20	11	0.45	0.238282808144349, 0.679522771438093	1	0.79954185783605, 1	60	0.4	0.725	0.116	42	0	78	36	0.538462	0.422431565116117, 0.650676557194359	1	0.941511397539135, 1	119	0.567273	0.769231	0.247537
chr1:225707237	chr1:225707271	14	0	27	14	0.5	0.310723164176925, 0.689276835823075	1	0.844953545151028, 1	21	0.723684	0.745455	0.390409	6	0	50	42	0.125	0.0518545953964101, 0.259416555761571	1	0.911121823642703, 1	1	0.989899	0.571429	0.559943	16	1	46	32	0.333333	0.208077648957845, 0.485138317774588	0.978723	0.87283772605916, 0.99888838963089	5	0.95	0.652632	0.589	36	1	123	88	0.290323	0.214091378712359, 0.379779660595651	0.991935	0.949282297870193, 0.999578899828721	27	0.901818	0.641129	0.521415
chr1:228646527	chr1:228646561	6	0	3	5	0.545455	0.245618388415743, 0.818624144142811	1	0.309981541765289, 1	62	0.184211	0.642857	0.0218144	7	1	11	7	0.5	0.240429179406622, 0.759570820593378	0.916667	0.597532859209075, 0.995634663448359	73	0.262626	0.692308	0.0477502	0	0	0	0	nan	nan, nan	nan	nan, nan	100	0	nan	#VALUE!	13	1	14	12	0.52	0.317519525734136, 0.716645751481448	0.933333	0.660326086956522, 0.996510217567229	235	0.145455	0.675	0.014281
chr1:229662867	chr1:229662901	15	3	23	11	0.576923	0.371911975442866, 0.760258730005234	0.884615	0.687163990235733, 0.9697168602634	24	0.684211	0.730769	0.342105	5	0	49	44	0.102041	0.0381800992071036, 0.230095075816895	1	0.909441418741445, 1	1	0.989899	0.55102	0.539945	9	1	37	31	0.225	0.114006734049969, 0.38855347284677	0.973684	0.845656683871042, 0.998624819287347	22	0.78	0.589744	0.3588	29	4	109	86	0.252174	0.177925358479187, 0.343303533915948	0.964602	0.906496938037565, 0.988600296664581	47	0.829091	0.605263	0.416053
chr1:230910451	chr1:230910485	3	0	26	22	0.12	0.0315153296552949, 0.323361709054233	1	0.839767606061917, 1	25	0.671053	0.568627	0.25606	2	3	37	37	0.0512821	0.00893217544866199, 0.186300097994878	0.925	0.785235496075179, 0.980428518183849	20	0.79798	0.493671	0.314356	0	0	0	0	nan	nan, nan	nan	nan, nan	100	0	nan	#VALUE!	5	3	63	59	0.078125	0.0291185150680364, 0.180079683673888	0.954545	0.864361459878047, 0.988187370923315	145	0.472727	0.523077	0.116893
chr1:231094016	chr1:231094050	20	1	27	13	0.606061	0.422381102204237, 0.76572278964856	0.964286	0.797605398156501, 0.998132937717123	15	0.802632	0.770492	0.496364	16	0	49	31	0.340426	0.212778229230972, 0.49400123308108	1	0.909441418741445, 1	3	0.969697	0.677083	0.63667	10	0	41	34	0.227273	0.119917578959998, 0.382219434269925	1	0.893303283884335, 1	15	0.85	0.6	0.4335	46	1	117	78	0.370968	0.287289872196456, 0.462762189110359	0.991525	0.946789490965204, 0.999557480266335	33	0.88	0.673554	0.5216
chr1:232564062	chr1:232564096	8	0	29	10	0.444444	0.224044803468467, 0.686534010831511	1	0.854379805565092, 1	29	0.618421	0.787234	0.301073	4	0	31	25	0.137931	0.0451327200998742, 0.32574445726155	1	0.862725807764075, 1	39	0.606061	0.583333	0.214264	2	1	11	8	0.2	0.0354261206011041, 0.557823851372706	0.916667	0.597532859209075, 0.995634663448359	78	0.22	0.590909	0.0286	14	1	71	43	0.245614	0.14534387141834, 0.380423462594878	0.986111	0.91461673793717, 0.999274592851528	146	0.469091	0.658915	0.144992
chr1:233295958	chr1:233295992	5	1	24	13	0.277778	0.107124103470461, 0.535946068527286	0.96	0.77676563481172, 0.99790850900354	33	0.565789	0.674419	0.215893	6	0	39	30	0.166667	0.0696324393434443, 0.334705435650449	1	0.888328229043903, 1	24	0.757576	0.6	0.344353	12	1	26	19	0.387097	0.224162355842558, 0.577132062052043	0.962963	0.791104327094339, 0.998063678339323	42	0.58	0.655172	0.2204	23	2	89	62	0.270588	0.182577457886182, 0.379640885292241	0.978022	0.915327689623574, 0.996184196337763	99	0.64	0.636364	0.260655
chr1:234444727	chr1:234444761	1	0	26	22	0.0434783	0.00227369631970316, 0.239682084931473	1	0.839767606061917, 1	27	0.644737	0.55102	0.229051	6	1	30	27	0.181818	0.0761626461191018, 0.36082366024682	0.967742	0.814890710509729, 0.998313868944228	35	0.646465	0.5625	0.235078	1	0	8	5	0.166667	0.00876202851060038, 0.635183218511651	1	0.597696053530893, 1	86	0.14	0.642857	0.0126	8	1	64	54	0.129032	0.0612703200743506, 0.244007291834438	0.984615	0.905965486171473, 0.999196421109893	148	0.461818	0.566929	0.120912
chr1:234601422	chr1:234601456	16	0	38	10	0.615385	0.407292607724647, 0.790925679531579	1	0.885662588459967, 1	12	0.842105	0.84375	0.598338	5	1	38	31	0.138889	0.0522841667883361, 0.302882720690289	0.974359	0.849236925971518, 0.998660118730223	24	0.757576	0.573333	0.329048	0	0	16	16	0	0, 0.24074149040171	1	0.75925850959829, 1	68	0.32	0.5	0.0512	21	1	92	57	0.269231	0.177941757562902, 0.383552920019408	0.989247	0.933086225877278, 0.99943846913472	104	0.621818	0.660819	0.255511
chr1:235301462	chr1:235301496	9	0	29	12	0.428571	0.225904753581682, 0.655613568104191	1	0.854379805565092, 1	26	0.657895	0.76	0.328947	5	1	38	29	0.147059	0.055435330835223, 0.318349496709394	0.974359	0.849236925971518, 0.998660118730223	26	0.737374	0.589041	0.320273	4	0	30	25	0.137931	0.0451327200998742, 0.32574445726155	1	0.858675893387411, 1	41	0.59	0.576271	0.2006	18	1	97	66	0.214286	0.13520723283977, 0.319995278419085	0.989796	0.936363805465959, 0.999467131059995	93	0.661818	0.631868	0.27676
chr1:235316151	chr1:235316185	3	0	14	8	0.272727	0.0732752215862104, 0.606838599200691	1	0.732374016304993, 1	51	0.328947	0.68	0.0735803	2	0	12	5	0.285714	0.0511231114520963, 0.69744471313084	1	0.698739642177336, 1	80	0.191919	0.736842	0.0271401	0	0	0	0	nan	nan, nan	nan	nan, nan	100	0	nan	#VALUE!	5	0	26	13	0.277778	0.107124103470461, 0.535946068527286	1	0.839767606061917, 1	231	0.16	0.704545	0.0180364
chr1:235507432	chr1:235507466	6	0	10	15	0.285714	0.121948000572375, 0.523148039994462	1	0.655455992918727, 1	45	0.407895	0.516129	0.0858726	2	0	10	10	0.166667	0.0294084273335072, 0.491191056922414	1	0.655455992918727, 1	77	0.222222	0.545455	0.026936	0	0	0	0	nan	nan, nan	nan	nan, nan	100	0	nan	#VALUE!	8	0	20	25	0.242424	0.117431456752768, 0.426308884712235	1	0.79954185783605, 1	222	0.192727	0.528302	0.0196231
chr1:236714258	chr1:236714292	7	0	25	24	0.225806	0.102778014100506, 0.415411574739632	1	0.834222856801408, 1	20	0.736842	0.571429	0.310249	16	5	41	25	0.390244	0.246184536494493, 0.554574883891721	0.891304	0.756383406957554, 0.959285611736986	12	0.878788	0.655172	0.505969	17	4	40	31	0.354167	0.225518760710644, 0.506023883212935	0.909091	0.77418044262084, 0.970473054057618	8	0.92	0.619565	0.5244	40	9	106	80	0.333333	0.251533135616753, 0.425975489084276	0.921739	0.852597842225633, 0.961327576825524	40	0.854545	0.621277	0.453686
chr1:237060911	chr1:237060945	5	0	28	22	0.185185	0.0702597347278945, 0.387465851602628	1	0.849814401612559, 1	21	0.723684	0.6	0.314231	20	8	41	28	0.416667	0.279321687108015, 0.567248911484539	0.836735	0.697972181995339, 0.922018616515796	2	0.979798	0.628866	0.603714	7	0	49	43	0.14	0.0627692657528953, 0.273566404829021	1	0.909441418741445, 1	1	0.99	0.565657	0.5544	32	8	118	93	0.256	0.184062142985139, 0.343234158750361	0.936508	0.874741485839429, 0.970177168995292	24	0.912727	0.59761	0.497851
chr1:237675100	chr1:237675134	4	2	11	16	0.2	0.0661050974094109, 0.442690458225094	0.846154	0.53661914687573, 0.972893556313747	43	0.434211	0.454545	0.0856994	2	2	27	28	0.0666667	0.0116315694240119, 0.235076459866221	0.931034	0.757884591798399, 0.987964278067345	40	0.59596	0.491525	0.174574	0	0	0	0	nan	nan, nan	nan	nan, nan	100	0	nan	#VALUE!	6	4	38	44	0.12	0.0497385845882399, 0.250029759536101	0.904762	0.764538026020272, 0.969046135610185	183	0.334545	0.478261	0.0535273
chr1:237850632	chr1:237850666	12	1	11	9	0.571429	0.344386431895809, 0.774095246418318	0.916667	0.597532859209075, 0.995634663448359	43	0.434211	0.69697	0.131406	6	1	38	29	0.171429	0.0716809529728479, 0.342984754327693	0.974359	0.849236925971518, 0.998660118730223	25	0.747475	0.594595	0.332211	0	0	0	0	nan	nan, nan	nan	nan, nan	100	0	nan	#VALUE!	18	2	49	38	0.321429	0.206481601770321, 0.460914413592063	0.960784	0.854094735562832, 0.993178564122302	168	0.389091	0.626168	0.0947967
chr1:237905535	chr1:237905570	15	0	15	7	0.681818	0.451153629887177, 0.852658867457601	1	0.746526467215379, 1	39	0.486842	0.810811	0.192175	13	2	33	28	0.317073	0.185817400848104, 0.482221801257086	0.942857	0.794769002750731, 0.990040572331305	23	0.767677	0.605263	0.356698	0	0	0	0	nan	nan, nan	nan	nan, nan	100	0	nan	#VALUE!	28	2	48	35	0.444444	0.321203570213724, 0.574472130204186	0.96	0.851409259917447, 0.993041536840164	162	0.410909	0.672566	0.11356
chr1:241663868	chr1:241663902	7	2	26	21	0.25	0.114292466285001, 0.452211898693961	0.928571	0.750412433894384, 0.98753102714876	20	0.736842	0.589286	0.319945	3	1	43	37	0.075	0.019571481816151, 0.214764503924821	0.977273	0.864906830914766, 0.998812524891602	15	0.848485	0.547619	0.394245	4	1	48	46	0.08	0.0259397546861397, 0.201102984876566	0.979592	0.877627360596058, 0.998933800782566	1	0.99	0.525253	0.5148	14	4	117	104	0.118644	0.0687516654336181, 0.194266862065243	0.966942	0.912448277739838, 0.989357762527638	36	0.869091	0.548117	0.414003
chr1:241953971	chr1:241954005	11	0	28	24	0.314286	0.174312030879941, 0.494210557715535	1	0.849814401612559, 1	13	0.828947	0.619048	0.425381	26	2	44	14	0.65	0.482641798855838, 0.78895588822624	0.956522	0.839601340979176, 0.992433564973051	13	0.868687	0.813953	0.614223	19	1	48	30	0.387755	0.255440613810217, 0.537563539168457	0.979592	0.877627360596058, 0.998933800782566	2	0.98	0.683673	0.6566	56	3	120	68	0.451613	0.362944852852939, 0.543320814306957	0.97561	0.924994807267659, 0.993679937270764	28	0.898182	0.712551	0.574836
chr1:242035179	chr1:242035213	2	0	8	4	0.333333	0.0599882983148814, 0.75892602592506	1	0.597696053530893, 1	62	0.184211	0.714286	0.0242382	3	0	6	7	0.3	0.0809462330106019, 0.646333853456305	1	0.51680950046638, 1	83	0.161616	0.5625	0.0146924	0	0	0	0	nan	nan, nan	nan	nan, nan	100	0	nan	#VALUE!	5	0	14	11	0.3125	0.121285310935991, 0.58516945635239	1	0.732374016304993, 1	245	0.109091	0.633333	0.00753719
chr1:244595928	chr1:244595962	2	3	19	17	0.105263	0.0184448107463241, 0.345387299470978	0.863636	0.640375715794361, 0.964102521874056	35	0.539474	0.512195	0.149065	1	2	29	28	0.0344828	0.00180258642838677, 0.196285431726119	0.935484	0.771565779246649, 0.988746321084687	39	0.606061	0.5	0.183655	5	5	25	27	0.15625	0.0589910259056824, 0.335467942051144	0.833333	0.645485628723712, 0.936965427125473	38	0.62	0.483871	0.186	8	10	73	72	0.1	0.0472537562874522, 0.192677057616526	0.879518	0.78512989126178, 0.93758551086352	112	0.592727	0.496933	0.174585
chr1:244803171	chr1:244803205	11	1	11	4	0.733333	0.448320323037964, 0.910865257753734	0.916667	0.597532859209075, 0.995634663448359	49	0.355263	0.814815	0.102839	14	0	37	29	0.325581	0.195431120426918, 0.486604255727343	1	0.882866593983549, 1	19	0.808081	0.6375	0.416284	0	0	0	0	nan	nan, nan	nan	nan, nan	100	0	nan	#VALUE!	25	1	48	33	0.431034	0.304029188559933, 0.567169060748376	0.979592	0.877627360596058, 0.998933800782566	168	0.389091	0.682243	0.103286
chr1:245021257	chr1:245021291	6	0	24	19	0.24	0.101579133590922, 0.455212080865732	1	0.828280739134631, 1	27	0.644737	0.612245	0.254501	3	0	45	34	0.0810811	0.0211764934204687, 0.230247155644692	1	0.902032450203368, 1	17	0.828283	0.585366	0.401592	21	0	41	18	0.538462	0.373796503460351, 0.695689607278075	1	0.893303283884335, 1	20	0.8	0.775	0.496	30	0	110	71	0.29703	0.212322436282861, 0.39741955800203	1	0.957945446647519, 1	64	0.767273	0.663507	0.390612
chr1:247067105	chr1:247067139	4	1	20	14	0.222222	0.073721837187038, 0.480818171820726	0.952381	0.741260441570176, 0.997509322086541	37	0.513158	0.615385	0.16205	3	0	25	23	0.115385	0.0302831397366001, 0.312836009764267	1	0.834222856801408, 1	48	0.515152	0.54902	0.145699	0	0	0	0	nan	nan, nan	nan	nan, nan	100	0	nan	#VALUE!	7	1	45	37	0.159091	0.0715631267117745, 0.306709023212549	0.978261	0.87029957360998, 0.998864201888998	185	0.327273	0.577778	0.0618843
chr1:247321218	chr1:247321252	13	0	8	4	0.764706	0.497611916134665, 0.921770123890147	1	0.597696053530893, 1	51	0.328947	0.84	0.0908934	0	0	0	0	nan	nan, nan	nan	nan, nan	99	0	nan	#VALUE!	0	0	0	0	nan	nan, nan	nan	nan, nan	100	0	nan	#VALUE!	13	0	8	4	0.764706	0.497611916134665, 0.921770123890147	1	0.597696053530893, 1	250	0.0909091	0.84	0.00694215
chr1:247729172	chr1:247729206	10	0	23	11	0.47619	0.263876319825733, 0.696623894316155	1	0.821896967659713, 1	32	0.578947	0.75	0.251385	17	1	43	25	0.404762	0.260170744313695, 0.566538959362568	0.977273	0.864906830914766, 0.998812524891602	13	0.868687	0.697674	0.526477	0	0	10	11	0	0, 0.321454467536963	1	0.655455992918727, 1	79	0.21	0.47619	0.021	27	1	76	47	0.364865	0.258371270340502, 0.485496369020099	0.987013	0.91988185691887, 0.999321723151125	124	0.549091	0.682119	0.20566
chr2:271964	chr2:271998	3	0	23	22	0.12	0.0315153296552949, 0.323361709054233	1	0.821896967659713, 1	28	0.631579	0.541667	0.216066	8	5	43	37	0.177778	0.0851276607116404, 0.325828660374223	0.895833	0.765567135132838, 0.961010948019639	6	0.939394	0.548387	0.48393	27	0	49	22	0.55102	0.40345118956783, 0.690647919893412	1	0.909441418741445, 1	2	0.98	0.77551	0.7448	38	5	115	81	0.319328	0.23854999464365, 0.411962321770618	0.958333	0.900643783687397, 0.984560139635352	36	0.869091	0.640167	0.483531
chr2:1133153	chr2:1133188	7	2	11	15	0.318182	0.147341132542399, 0.548846370112823	0.846154	0.53661914687573, 0.972893556313747	41	0.460526	0.514286	0.109072	0	1	31	37	0	0, 0.117133406016451	0.96875	0.820015235537213, 0.998366630523847	30	0.69697	0.449275	0.218243	0	0	0	0	nan	nan, nan	nan	nan, nan	100	0	nan	#VALUE!	7	3	42	52	0.118644	0.0530018613758646, 0.23536938961738	0.933333	0.806887009522139, 0.982623472898714	171	0.378182	0.471154	0.0673851
chr2:1844642	chr2:1844676	5	1	12	15	0.25	0.0959311107971193, 0.494119505824854	0.923077	0.620874256720644, 0.995971563155681	43	0.434211	0.515152	0.097126	8	0	37	31	0.205128	0.0986991678733967, 0.369429057840055	1	0.882866593983549, 1	23	0.767677	0.592105	0.348944	0	0	0	0	nan	nan, nan	nan	nan, nan	100	0	nan	#VALUE!	13	1	49	46	0.220339	0.126921927111616, 0.350567461647362	0.98	0.879889431035976, 0.998955142866464	166	0.396364	0.568807	0.089362
chr2:5835663	chr2:5835697	5	0	8	15	0.25	0.0959311107971193, 0.494119505824854	1	0.597696053530893, 1	48	0.368421	0.464286	0.0630194	0	0	9	8	0	0, 0.402303946469107	1	0.628802713249338, 1	82	0.171717	0.529412	0.0156107	0	0	0	0	nan	nan, nan	nan	nan, nan	100	0	nan	#VALUE!	5	0	17	23	0.178571	0.0676738898879848, 0.375829236009153	1	0.770773567857682, 1	230	0.163636	0.488889	0.0130909
chr2:5838649	chr2:5838683	9	1	6	8	0.529412	0.285335342701946, 0.761430435847171	0.857143	0.420072344037693, 0.992497408452811	52	0.315789	0.625	0.0623269	11	0	12	4	0.733333	0.448320323037964, 0.910865257753734	1	0.698739642177336, 1	72	0.272727	0.851852	0.0633609	0	0	0	0	nan	nan, nan	nan	nan, nan	100	0	nan	#VALUE!	20	1	18	12	0.625	0.437492922753542, 0.783360165142029	0.947368	0.718921134646576, 0.997246557526151	224	0.185455	0.745098	0.0256264
chr2:5839807	chr2:5839841	4	1	7	17	0.190476	0.0628585682290252, 0.425769369818323	0.875	0.466783113260782, 0.993440279397089	47	0.381579	0.37931	0.0552285	1	0	9	12	0.0769231	0.00402843684431939, 0.379125743279356	1	0.628802713249338, 1	77	0.222222	0.454545	0.0224467	0	0	0	0	nan	nan, nan	nan	nan, nan	100	0	nan	#VALUE!	5	1	16	29	0.147059	0.055435330835223, 0.318349496709394	0.941176	0.692376973670619, 0.996921810616139	224	0.185455	0.411765	0.014162
chr2:5840518	chr2:5840552	5	0	7	16	0.238095	0.0911699577612207, 0.475501439077245	1	0.560926440425583, 1	48	0.368421	0.428571	0.0581717	2	0	12	12	0.142857	0.0251387724226472, 0.438498536023598	1	0.698739642177336, 1	73	0.262626	0.538462	0.0371391	0	0	0	0	nan	nan, nan	nan	nan, nan	100	0	nan	#VALUE!	7	0	19	28	0.2	0.090612213871351, 0.374645492674333	1	0.790789306861633, 1	221	0.196364	0.481481	0.0185653
chr2:8822858	chr2:8822892	5	0	9	11	0.3125	0.121285310935991, 0.58516945635239	1	0.628802713249338, 1	51	0.328947	0.56	0.0605956	5	1	32	32	0.135135	0.0508392939841003, 0.295696318636699	0.969697	0.824863950876332, 0.998416190308383	29	0.707071	0.528571	0.264259	17	7	30	19	0.472222	0.307579466757992, 0.642655493698493	0.810811	0.64290701907954, 0.914449531533266	27	0.73	0.643836	0.3431	27	8	71	62	0.303371	0.212729685600541, 0.411217822343444	0.898734	0.805043339489254, 0.952138018716258	107	0.610909	0.583333	0.217706
chr2:8998741	chr2:8998775	11	1	27	15	0.423077	0.239741269994766, 0.628088024557134	0.964286	0.797605398156501, 0.998132937717123	22	0.710526	0.703704	0.355263	5	0	43	36	0.121951	0.0457792436957643, 0.270050610687627	1	0.897854003168161, 1	15	0.848485	0.571429	0.411387	19	2	40	29	0.395833	0.26114901855696, 0.547072559983124	0.952381	0.825757301753682, 0.991709179928164	10	0.9	0.655556	0.531	35	3	110	80	0.304348	0.223820492455439, 0.39816567258441	0.973451	0.918610833617784, 0.993118596354491	47	0.829091	0.635965	0.437157
chr2:9558871	chr2:9558905	13	0	26	12	0.52	0.317519525734136, 0.716645751481448	1	0.839767606061917, 1	25	0.671053	0.764706	0.344356	9	0	48	38	0.191489	0.0964518957328088, 0.33729515501743	1	0.90769625208807, 1	4	0.959596	0.6	0.552495	10	0	49	40	0.2	0.105020430450993, 0.341439463624822	1	0.909441418741445, 1	1	0.99	0.59596	0.5841	32	0	123	90	0.262295	0.188757672382134, 0.351092448783442	1	0.962254082424678, 1	30	0.890909	0.632653	0.502149
chr2:9658354	chr2:9658388	5	0	23	14	0.263158	0.101218304796606, 0.514210285266798	1	0.821896967659713, 1	34	0.552632	0.666667	0.203601	5	1	29	26	0.16129	0.0609457453765744, 0.344730580210755	0.966667	0.809466187172582, 0.998257584935127	38	0.616162	0.557377	0.211611	9	1	32	36	0.2	0.100889547055509, 0.35051951986453	0.969697	0.824863950876332, 0.998416190308383	22	0.78	0.525641	0.3198	19	2	84	76	0.2	0.127635778106229, 0.297163970904573	0.976744	0.910639036643402, 0.99596178465156	94	0.658182	0.569061	0.246519
chr2:11352000	chr2:11352034	1	0	36	19	0.05	0.0026154770562368, 0.269448372309639	1	0.879930445741265, 1	20	0.736842	0.660714	0.358726	6	1	36	28	0.176471	0.0738537927921067, 0.351680235654304	0.972973	0.841902397099732, 0.998587609573609	28	0.717172	0.591549	0.304255	0	0	3	2	0	0, 0.802137490789543	1	0.309981541765289, 1	95	0.05	0.6	0.0015	7	1	75	49	0.125	0.0559012289942632, 0.24686321275908	0.986842	0.918881420072361, 0.999312793476571	143	0.48	0.621212	0.143127
chr2:14778303	chr2:14778337	5	0	9	15	0.25	0.0959311107971193, 0.494119505824854	1	0.628802713249338, 1	47	0.381579	0.482759	0.0702909	0	0	0	0	nan	nan, nan	nan	nan, nan	99	0	nan	#VALUE!	0	0	0	0	nan	nan, nan	nan	nan, nan	100	0	nan	#VALUE!	5	0	9	15	0.25	0.0959311107971193, 0.494119505824854	1	0.628802713249338, 1	246	0.105455	0.482759	0.0053686
chr2:15319036	chr2:15319070	4	1	27	22	0.153846	0.0504689068621871, 0.357274145550316	0.964286	0.797605398156501, 0.998132937717123	22	0.710526	0.574074	0.28982	0	0	19	17	0	0, 0.229226432142318	1	0.790789306861633, 1	63	0.363636	0.527778	0.0697888	14	2	43	31	0.311111	0.186251685243789, 0.468012736500095	0.955556	0.836350516487383, 0.992264601065236	10	0.9	0.633333	0.513	18	3	89	70	0.204545	0.128860369589505, 0.30656074592556	0.967391	0.900898989197241, 0.991540777937086	95	0.654545	0.594444	0.254678
chr2:15491960	chr2:15491994	3	0	28	29	0.09375	0.0245292505983016, 0.261668990351906	1	0.849814401612559, 1	16	0.789474	0.516667	0.322022	6	1	45	38	0.136364	0.056677357069023, 0.280465233543735	0.978261	0.87029957360998, 0.998864201888998	9	0.909091	0.566667	0.46832	0	0	0	0	nan	nan, nan	nan	nan, nan	100	0	nan	#VALUE!	9	1	73	67	0.118421	0.0589065524309464, 0.217797258603934	0.986486	0.916803685608572, 0.99929420968469	125	0.545455	0.546667	0.162645
chr2:15691430	chr2:15691464	4	0	8	4	0.5	0.17449559995652, 0.82550440004348	1	0.597696053530893, 1	60	0.210526	0.75	0.033241	2	0	4	3	0.4	0.0725823301253931, 0.829579844177432	1	0.395765750002375, 1	90	0.0909091	0.666667	0.00550964	0	0	0	0	nan	nan, nan	nan	nan, nan	100	0	nan	#VALUE!	6	0	12	7	0.461538	0.204014642761262, 0.738800043475337	1	0.698739642177336, 1	250	0.0909091	0.72	0.00595041
chr2:20174141	chr2:20174175	11	1	22	6	0.647059	0.38620022964958, 0.847409793490086	0.956522	0.760317915068527, 0.997726303680297	36	0.526316	0.825	0.228532	0	0	20	11	0	0, 0.321454467536963	1	0.79954185783605, 1	68	0.313131	0.645161	0.0632589	0	0	0	0	nan	nan, nan	nan	nan, nan	100	0	nan	#VALUE!	11	1	42	17	0.392857	0.221249262675801, 0.592705650551261	0.976744	0.862038819573498, 0.998784881925431	204	0.258182	0.746479	0.0497587
chr2:24103398	chr2:24103432	1	0	15	20	0.047619	0.00249067791345921, 0.258739558429824	1	0.746526467215379, 1	40	0.473684	0.444444	0.099723	9	1	30	23	0.28125	0.143984174355504, 0.469799864066275	0.967742	0.814890710509729, 0.998313868944228	36	0.636364	0.619048	0.250689	0	0	0	0	nan	nan, nan	nan	nan, nan	100	0	nan	#VALUE!	10	1	45	43	0.188679	0.0988806520699855, 0.324123839021325	0.978261	0.87029957360998, 0.998864201888998	176	0.36	0.555556	0.072
chr2:24507723	chr2:24507757	3	5	19	20	0.130435	0.0343073034151499, 0.34667294794938	0.791667	0.572931135288834, 0.920641509259079	29	0.618421	0.468085	0.179017	2	1	43	44	0.0434783	0.00756643502694873, 0.160398659020824	0.977273	0.864906830914766, 0.998812524891602	9	0.909091	0.5	0.413223	25	7	19	11	0.694444	0.517320248703057, 0.830807737707831	0.730769	0.519490729063944, 0.876477408399559	38	0.62	0.709677	0.2728	30	13	81	75	0.285714	0.203889455292923, 0.383481263139828	0.861702	0.771503912073791, 0.921418883686236	76	0.723636	0.557789	0.292086
chr2:24550833	chr2:24550867	5	0	20	11	0.3125	0.121285310935991, 0.58516945635239	1	0.79954185783605, 1	40	0.473684	0.694444	0.155817	8	4	42	34	0.190476	0.0914116972045216, 0.34627379294372	0.913043	0.783066158671668, 0.971774186644724	11	0.888889	0.568182	0.448934	34	8	31	6	0.85	0.694790821194408, 0.937510014058101	0.794872	0.630570942159945, 0.901300832126603	21	0.79	0.822785	0.5135	47	12	93	51	0.479592	0.378463884185806, 0.582337341430986	0.885714	0.805197648585598, 0.936962256882945	72	0.738182	0.689655	0.375802
chr2:26500067	chr2:26500101	3	1	15	11	0.214286	0.0570624002153045, 0.511842541530687	0.9375	0.677141042625276, 0.996728910771035	46	0.394737	0.6	0.0934903	5	2	28	19	0.208333	0.0793584907409206, 0.427068864711166	0.933333	0.764923540133779, 0.988368430575988	45	0.545455	0.611111	0.181818	0	0	0	0	nan	nan, nan	nan	nan, nan	100	0	nan	#VALUE!	8	3	43	30	0.210526	0.101394068910317, 0.377843643631203	0.934783	0.810704706488723, 0.983004674879063	191	0.305455	0.607143	0.0566479
chr2:27466224	chr2:27466258	2	0	4	9	0.181818	0.0321378769966356, 0.522455696913143	1	0.395765750002375, 1	61	0.197368	0.4	0.0155817	1	4	27	24	0.04	0.00209149099646007, 0.22323436518828	0.870968	0.69237484162933, 0.957838838549899	43	0.565657	0.5	0.159984	0	0	3	1	0	0, 0.945380934854116	1	0.309981541765289, 1	96	0.04	0.75	0.0012	3	4	34	34	0.0810811	0.0211764934204687, 0.230247155644692	0.894737	0.742562306217963, 0.965734145914869	200	0.272727	0.493333	0.0366942
chr2:27858133	chr2:27858167	6	4	24	20	0.230769	0.0975096704204247, 0.44084393030187	0.857143	0.664377573119983, 0.953218587814426	22	0.710526	0.555556	0.280471	2	1	48	47	0.0408163	0.00710110855221396, 0.151376832784802	0.979592	0.877627360596058, 0.998933800782566	1	0.989899	0.510204	0.499949	1	0	15	9	0.1	0.0052421448086816, 0.458851997535528	1	0.746526467215379, 1	75	0.25	0.64	0.04	9	5	87	76	0.105882	0.0525595814783777, 0.196187483988524	0.945652	0.871932818721501, 0.979820555810732	98	0.643636	0.542373	0.224688
chr2:28816780	chr2:28816814	3	0	11	14	0.176471	0.0467286574502652, 0.441960512344009	1	0.678545532463038, 1	48	0.368421	0.5	0.067867	1	1	17	15	0.0625	0.00327108922896513, 0.322858957374724	0.944444	0.706245190257193, 0.99709322623592	65	0.343434	0.529412	0.0624426	0	0	4	3	0	0, 0.690018458234711	1	0.395765750002375, 1	93	0.07	0.571429	0.0028	4	1	32	32	0.111111	0.0362027503073629, 0.270032206048096	0.969697	0.824863950876332, 0.998416190308383	206	0.250909	0.521739	0.0328463
chr2:29145628	chr2:29145663	2	0	20	21	0.0869565	0.0152058502139731, 0.295091838215751	1	0.79954185783605, 1	33	0.565789	0.511628	0.163781	4	1	28	25	0.137931	0.0451327200998742, 0.32574445726155	0.965517	0.803714568273881, 0.998197413571613	41	0.585859	0.551724	0.189368	0	0	0	0	nan	nan, nan	nan	nan, nan	100	0	nan	#VALUE!	6	1	48	46	0.115385	0.0477885740817998, 0.241296278875266	0.979592	0.877627360596058, 0.998933800782566	174	0.367273	0.534653	0.072119
chr2:32094989	chr2:32095023	11	0	28	15	0.423077	0.239741269994766, 0.628088024557134	1	0.849814401612559, 1	22	0.710526	0.722222	0.364612	5	0	38	28	0.151515	0.0571578910604182, 0.326686307237973	1	0.885662588459967, 1	28	0.717172	0.605634	0.311499	4	1	38	34	0.105263	0.0342658540851313, 0.257437693782037	0.974359	0.849236925971518, 0.998660118730223	23	0.77	0.545455	0.3234	20	1	104	77	0.206186	0.133372797412497, 0.302776196182497	0.990476	0.94044765513315, 0.999502669995394	73	0.734545	0.613861	0.331213
chr2:32655839	chr2:32655873	8	3	11	3	0.727273	0.393161400799309, 0.92672477841379	0.785714	0.488157458469313, 0.942937599784695	51	0.328947	0.76	0.0822368	3	0	24	28	0.0967742	0.02533139276612, 0.269007097183257	1	0.828280739134631, 1	44	0.555556	0.490909	0.151515	2	1	1	1	0.666667	0.125331452998448, 0.982347737935366	0.5	0.0266765327656471, 0.973323467234353	95	0.05	0.6	0.0015	13	4	36	32	0.288889	0.168430203231975, 0.445210019532467	0.9	0.754038349239173, 0.967474259043247	190	0.309091	0.576471	0.0550744
chr2:32690075	chr2:32690109	10	1	17	10	0.5	0.278533734836653, 0.721466265163347	0.944444	0.706245190257193, 0.99709322623592	38	0.5	0.710526	0.177632	22	3	41	23	0.488889	0.339426474919601, 0.640226835823819	0.931818	0.80291245144387, 0.982224776220888	10	0.89899	0.707865	0.572084	0	0	0	0	nan	nan, nan	nan	nan, nan	100	0	nan	#VALUE!	32	4	58	33	0.492308	0.367412915074463, 0.618113788008334	0.935484	0.835032244829607, 0.9791307146117	148	0.461818	0.708661	0.15114
chr2:32690219	chr2:32690317	10	0	10	5	0.666667	0.386861400696419, 0.870123970440297	1	0.655455992918727, 1	51	0.328947	0.8	0.0865651	2	0	29	26	0.0714286	0.0124689728512397, 0.249587566105616	1	0.854379805565092, 1	42	0.575758	0.54386	0.180288	0	0	0	0	nan	nan, nan	nan	nan, nan	100	0	nan	#VALUE!	12	0	39	31	0.27907	0.15832952641635, 0.43903104769473	1	0.888328229043903, 1	193	0.298182	0.621951	0.0552992
chr2:32733309	chr2:32733343	6	3	22	18	0.25	0.106003947196196, 0.470527161590904	0.88	0.676638290945767, 0.968484670344705	27	0.644737	0.571429	0.237535	4	3	39	36	0.1	0.0325257409567525, 0.245961650760827	0.928571	0.79445252063218, 0.981369849131103	17	0.828283	0.52439	0.359759	0	0	0	0	nan	nan, nan	nan	nan, nan	100	0	nan	#VALUE!	10	6	61	54	0.15625	0.0814310081845546, 0.273240168130938	0.910448	0.808826412942392, 0.963069189592906	144	0.476364	0.541985	0.122988
chr2:37276959	chr2:37276993	11	0	21	16	0.407407	0.230120740278329, 0.609913609160943	1	0.807591798614219, 1	28	0.631579	0.666667	0.265928	12	2	35	22	0.352941	0.203024011214626, 0.53529637795391	0.945946	0.804691341026831, 0.990582128482028	28	0.717172	0.661972	0.340475	0	0	3	2	0	0, 0.802137490789543	1	0.309981541765289, 1	95	0.05	0.6	0.0015	23	2	59	40	0.365079	0.250189139141935, 0.496481209951832	0.967213	0.876430588444383, 0.994300847283516	151	0.450909	0.66129	0.134453
chr2:37483737	chr2:37483771	0	2	17	5	0	0, 0.537063557410739	0.894737	0.654612700529022, 0.981555189253676	52	0.315789	0.708333	0.0706371	4	0	31	25	0.137931	0.0451327200998742, 0.32574445726155	1	0.862725807764075, 1	39	0.606061	0.583333	0.214264	0	0	0	0	nan	nan, nan	nan	nan, nan	100	0	nan	#VALUE!	4	2	48	30	0.117647	0.0383718245332453, 0.283916070796843	0.96	0.851409259917447, 0.993041536840164	191	0.305455	0.619048	0.0577587
chr2:38968089	chr2:38968123	7	0	2	1	0.875	0.466783113260782, 0.993440279397089	1	0.197862509210457, 1	66	0.131579	0.9	0.0155817	0	0	0	0	nan	nan, nan	nan	nan, nan	99	0	nan	#VALUE!	0	0	0	0	nan	nan, nan	nan	nan, nan	100	0	nan	#VALUE!	7	0	2	1	0.875	0.466783113260782, 0.993440279397089	1	0.197862509210457, 1	265	0.0363636	0.9	0.00119008
chr2:42922854	chr2:42922888	9	0	12	13	0.409091	0.214761179259521, 0.633203986475756	1	0.698739642177336, 1	42	0.447368	0.617647	0.123615	4	0	34	38	0.0952381	0.0309538643898145, 0.235461973979728	1	0.873593318682473, 1	23	0.767677	0.5	0.294664	0	0	0	0	nan	nan, nan	nan	nan, nan	100	0	nan	#VALUE!	13	0	46	51	0.203125	0.116663014095018, 0.32575860989206	1	0.903996059418825, 1	165	0.4	0.536364	0.0858182
chr2:43054000	chr2:43054034	8	1	18	11	0.421053	0.211204352570969, 0.660324519742572	0.947368	0.718921134646576, 0.997246557526151	38	0.5	0.684211	0.171053	9	0	35	23	0.28125	0.143984174355504, 0.469799864066275	1	0.876843336469232, 1	32	0.676768	0.656716	0.300786	18	2	28	8	0.692308	0.481021609018707, 0.849122213941793	0.933333	0.764923540133779, 0.988368430575988	44	0.56	0.821429	0.2576	35	3	81	42	0.454545	0.342086773259858, 0.571570272767014	0.964286	0.891941621487581, 0.990731162696297	114	0.585455	0.720497	0.246955
chr2:43793929	chr2:43793963	11	1	19	10	0.52381	0.303376105683845, 0.736123680174267	0.95	0.730551627690361, 0.997384522943763	35	0.539474	0.731707	0.21295	3	1	25	24	0.111111	0.0291437026164851, 0.30297000846573	0.961538	0.784172470044849, 0.997989082587485	46	0.535354	0.528302	0.151413	0	0	0	0	nan	nan, nan	nan	nan, nan	100	0	nan	#VALUE!	14	2	44	34	0.291667	0.173999443907672, 0.44259892989091	0.956522	0.839601340979176, 0.992433564973051	181	0.341818	0.617021	0.0720926
chr2:43937689	chr2:43937723	7	3	21	16	0.304348	0.140561480891516, 0.530061420849295	0.875	0.665385080706123, 0.967147917436386	29	0.618421	0.595745	0.227839	6	3	45	41	0.12766	0.0529816229391706, 0.264378175939121	0.9375	0.817905185372451, 0.983719007483698	4	0.959596	0.536842	0.494337	5	0	25	17	0.227273	0.0868599096036909, 0.458205489140404	1	0.834222856801408, 1	53	0.47	0.638298	0.141	18	6	91	74	0.195652	0.123083578116478, 0.294203258823165	0.938144	0.864979703868696, 0.974606379268954	86	0.687273	0.57672	0.27241
chr2:44101614	chr2:44101649	1	1	16	19	0.05	0.0026154770562368, 0.269448372309639	0.941176	0.692376973670619, 0.996921810616139	39	0.486842	0.459459	0.108899	2	1	41	40	0.047619	0.00829082007183614, 0.174242698246318	0.97619	0.859046465599043, 0.99875592129554	15	0.848485	0.511905	0.368534	7	2	47	43	0.14	0.0627692657528953, 0.273566404829021	0.959184	0.848623167215198, 0.992898891447786	1	0.99	0.545455	0.5346	10	4	104	102	0.0892857	0.0460173037363506, 0.161985598195742	0.962963	0.902348428353916, 0.988069573907164	55	0.8	0.518182	0.331636
chr2:44445570	chr2:44445604	3	0	28	24	0.111111	0.0291437026164851, 0.30297000846573	1	0.849814401612559, 1	21	0.723684	0.563636	0.295187	8	0	49	40	0.166667	0.0796529311875742, 0.307648106318803	1	0.909441418741445, 1	2	0.979798	0.587629	0.564126	16	0	38	20	0.444444	0.283351235804986, 0.617122352446056	1	0.885662588459967, 1	26	0.74	0.72973	0.3996	27	0	115	84	0.243243	0.169018704674171, 0.335592964125672	1	0.959714125064997, 1	49	0.821818	0.628319	0.424357
chr2:47132799	chr2:47132834	10	1	23	13	0.434783	0.238799302916727, 0.65128736928782	0.958333	0.768833387642463, 0.997821209029268	29	0.618421	0.702128	0.268525	5	4	34	28	0.151515	0.0571578910604182, 0.326686307237973	0.894737	0.742562306217963, 0.965734145914869	28	0.717172	0.549296	0.282522	1	0	16	14	0.0666667	0.00348978243277056, 0.339673913043478	1	0.75925850959829, 1	69	0.31	0.548387	0.0527	16	5	73	55	0.225352	0.13806667315945, 0.342801334715606	0.935897	0.850311449789847, 0.976161571239386	126	0.541818	0.597315	0.175352
chr2:47387955	chr2:47387989	0	0	11	18	0	0, 0.218761968452607	1	0.678545532463038, 1	47	0.381579	0.37931	0.0552285	2	3	24	25	0.0740741	0.0129345823340152, 0.257534031353218	0.888889	0.69702999153427, 0.970856297383515	45	0.545455	0.481481	0.143251	0	0	0	0	nan	nan, nan	nan	nan, nan	100	0	nan	#VALUE!	2	3	35	43	0.0444444	0.00773539893476432, 0.163649483512617	0.921053	0.775155303819367, 0.979386985636656	192	0.301818	0.445783	0.0406083
chr2:47389276	chr2:47389310	5	3	18	16	0.238095	0.0911699577612207, 0.475501439077245	0.857143	0.626429352719557, 0.962357698143875	34	0.552632	0.547619	0.167244	1	2	35	32	0.030303	0.00158380969161701, 0.175136049123668	0.945946	0.804691341026831, 0.990582128482028	29	0.707071	0.514286	0.257117	0	0	0	0	nan	nan, nan	nan	nan, nan	100	0	nan	#VALUE!	6	5	53	48	0.111111	0.0459857589261337, 0.233150452214488	0.913793	0.802765914004482, 0.967827282804317	163	0.407273	0.526786	0.0873785
chr2:47635489	chr2:47635523	5	0	28	22	0.185185	0.0702597347278945, 0.387465851602628	1	0.849814401612559, 1	21	0.723684	0.6	0.314231	3	0	45	35	0.0789474	0.0206130143633444, 0.224844696180633	1	0.902032450203368, 1	16	0.838384	0.578313	0.406489	10	1	41	36	0.217391	0.114502551521362, 0.367595728046244	0.97619	0.859046465599043, 0.99875592129554	12	0.88	0.579545	0.4488	18	1	114	93	0.162162	0.101481551753353, 0.246884781941481	0.991304	0.945448886966556, 0.999545932019391	49	0.821818	0.584071	0.394473
chr2:47641525	chr2:47641559	2	1	25	21	0.0869565	0.0152058502139731, 0.295091838215751	0.961538	0.784172470044849, 0.997989082587485	27	0.644737	0.55102	0.229051	8	4	30	25	0.242424	0.117431456752768, 0.426308884712235	0.882353	0.716083929203157, 0.961628175466755	32	0.676768	0.567164	0.259769	9	9	26	29	0.236842	0.120263503323025, 0.406151490534421	0.742857	0.5642965139231, 0.86894402926171	27	0.73	0.479452	0.2555	19	14	81	75	0.202128	0.129036750056449, 0.300095965355704	0.852632	0.761693809550425, 0.914210946334699	86	0.687273	0.529101	0.249917
chr2:48032706	chr2:48032740	10	0	28	16	0.384615	0.209074320468421, 0.592707392275353	1	0.849814401612559, 1	22	0.710526	0.703704	0.355263	8	1	41	37	0.177778	0.0851276607116404, 0.325828660374223	0.97619	0.859046465599043, 0.99875592129554	12	0.878788	0.563218	0.434956	27	1	47	22	0.55102	0.40345118956783, 0.690647919893412	0.979167	0.875278489351451, 0.998911568658204	3	0.97	0.762887	0.7178	45	2	116	75	0.375	0.289672172343083, 0.468449737010649	0.983051	0.934022450169423, 0.99705891549039	37	0.865455	0.676471	0.506684
chr2:48045978	chr2:48046012	8	0	25	17	0.32	0.157284889429012, 0.535505212390599	1	0.834222856801408, 1	26	0.657895	0.66	0.285665	11	0	44	28	0.282051	0.155497818651396, 0.451043350070709	1	0.899986846366884, 1	16	0.838384	0.662651	0.465769	29	2	48	21	0.58	0.432669416245717, 0.715111036504899	0.96	0.851409259917447, 0.993041536840164	0	1	0.77	0.77	48	2	117	66	0.421053	0.330327613571923, 0.517169872554881	0.983193	0.934557621135278, 0.997083675692872	42	0.847273	0.708155	0.508364
chr2:48688224	chr2:48688258	7	0	24	18	0.28	0.128722236231794, 0.495993708152259	1	0.828280739134631, 1	27	0.644737	0.632653	0.262985	6	1	37	29	0.171429	0.0716809529728479, 0.342984754327693	0.973684	0.845656683871042, 0.998624819287347	26	0.737374	0.589041	0.320273	4	1	37	40	0.0909091	0.029526945942382, 0.22581955737916	0.973684	0.845656683871042, 0.998624819287347	18	0.82	0.5	0.3362	17	2	98	87	0.163462	0.100793037516343, 0.251676828836165	0.98	0.922634617073889, 0.996528367146312	71	0.741818	0.563725	0.310215
chr2:48734297	chr2:48734331	15	1	24	9	0.625	0.407572556920132, 0.804500323531645	0.96	0.77676563481172, 0.99790850900354	27	0.644737	0.795918	0.330852	6	0	44	37	0.139535	0.0580266526838851, 0.286269353257179	1	0.899986846366884, 1	12	0.878788	0.574713	0.443832	4	0	5	2	0.666667	0.24107397407494, 0.940011701685119	1	0.462936442589261, 1	89	0.11	0.818182	0.0099	25	1	73	48	0.342466	0.237933468807329, 0.463712930320701	0.986486	0.916803685608572, 0.99929420968469	128	0.534545	0.666667	0.190493
chr2:48873478	chr2:48873512	7	0	18	8	0.466667	0.222758822995939, 0.725770495362186	1	0.781238031547393, 1	43	0.434211	0.757576	0.142832	6	0	15	2	0.75	0.355750117341766, 0.95545712454492	1	0.746526467215379, 1	76	0.232323	0.913043	0.0492807	0	0	0	0	nan	nan, nan	nan	nan, nan	100	0	nan	#VALUE!	13	0	33	10	0.565217	0.34871263071218, 0.761200697083273	1	0.870167150263145, 1	219	0.203636	0.821429	0.0340628
chr2:55559616	chr2:55559651	11	0	28	15	0.423077	0.239741269994766, 0.628088024557134	1	0.849814401612559, 1	22	0.710526	0.722222	0.364612	2	1	40	32	0.0588235	0.0102542540427082, 0.210579308728257	0.97561	0.855921509210541, 0.998725546487462	24	0.757576	0.56	0.321396	11	1	41	32	0.255814	0.14036081903607, 0.414699575920034	0.97619	0.859046465599043, 0.99875592129554	15	0.85	0.611765	0.442	24	2	109	79	0.23301	0.15775863750414, 0.328573626688511	0.981982	0.930016331298736, 0.996873077889926	61	0.778182	0.621495	0.376357
chr2:55883475	chr2:55883509	4	0	24	20	0.166667	0.054787988584981, 0.381879369152189	1	0.828280739134631, 1	28	0.631579	0.583333	0.232687	21	5	43	26	0.446809	0.304591392951217, 0.597642274827109	0.895833	0.765567135132838, 0.961010948019639	4	0.959596	0.673684	0.620345	11	0	35	29	0.275	0.151414453176573, 0.441383112694647	1	0.876843336469232, 1	25	0.75	0.613333	0.345	36	5	102	75	0.324324	0.240330073887921, 0.420668026941892	0.953271	0.88909965297202, 0.982670406199985	57	0.792727	0.633028	0.397805
chr2:59504602	chr2:59504636	1	0	11	20	0.047619	0.00249067791345921, 0.258739558429824	1	0.678545532463038, 1	44	0.421053	0.375	0.066482	1	4	0	0	1	0.0546190651458835, 1	0	0, 0.604234249997625	94	0.0505051	0.2	0.000510152	0	0	0	0	nan	nan, nan	nan	nan, nan	100	0	nan	#VALUE!	2	4	11	20	0.0909091	0.0159040370842949, 0.306248519025935	0.733333	0.448320323037964, 0.910865257753734	238	0.134545	0.351351	0.00636033
chr2:61009754	chr2:61009788	8	2	23	16	0.333333	0.164263369922119, 0.553077991481763	0.92	0.724958134492752, 0.986021450509483	27	0.644737	0.632653	0.262985	13	4	37	28	0.317073	0.185817400848104, 0.482221801257086	0.902439	0.759402307993202, 0.968279663827663	17	0.828283	0.609756	0.418325	0	1	2	1	0	0, 0.945380934854116	0.666667	0.125331452998448, 0.982347737935366	96	0.04	0.5	0.0008	21	7	62	45	0.318182	0.211997761681039, 0.445673066286757	0.898551	0.796267723729118, 0.95481005873152	140	0.490909	0.614815	0.148165
chr2:61009904	chr2:61009938	12	1	27	13	0.48	0.283354248518552, 0.682480474265864	0.964286	0.797605398156501, 0.998132937717123	23	0.697368	0.735849	0.35786	24	5	41	20	0.545455	0.389971886559849, 0.69309670701709	0.891304	0.756383406957554, 0.959285611736986	9	0.909091	0.722222	0.596878	5	0	8	7	0.416667	0.164989960639824, 0.714010893182	1	0.597696053530893, 1	80	0.2	0.65	0.026	41	6	76	40	0.506173	0.393604894236003, 0.618150807895593	0.926829	0.841730371321931, 0.969905827002247	112	0.592727	0.717791	0.252179
chr2:61128251	chr2:61128285	6	1	21	17	0.26087	0.110832922985907, 0.486882486681207	0.954545	0.751152628502783, 0.997622753846038	31	0.592105	0.6	0.210353	2	0	26	24	0.0769231	0.013436316487399, 0.266001241797902	1	0.839767606061917, 1	47	0.525253	0.538462	0.148556	1	1	1	0	1	0.0546190651458835, 1	0.5	0.0266765327656471, 0.973323467234353	97	0.03	0.666667	0.0006	9	2	48	41	0.18	0.0904830014918789, 0.319216590737085	0.96	0.851409259917447, 0.993041536840164	175	0.363636	0.57	0.0753719
chr2:61308535	chr2:61308569	16	0	25	9	0.64	0.426149704385013, 0.812882334325581	1	0.834222856801408, 1	26	0.657895	0.82	0.354917	8	0	50	38	0.173913	0.0832209050820488, 0.319535974073188	1	0.911121823642703, 1	3	0.969697	0.604167	0.568105	30	7	41	19	0.612245	0.462436460831543, 0.744559386189783	0.854167	0.716207358520064, 0.93455003929603	3	0.97	0.731959	0.6887	54	7	116	66	0.45	0.359952894977966, 0.543292049661273	0.943089	0.88201358827655, 0.974834716243263	32	0.883636	0.699588	0.546248
chr2:61552377	chr2:61552411	13	0	22	3	0.8125	0.536918781024189, 0.950269715315918	1	0.815020426142817, 1	38	0.5	0.921053	0.230263	6	1	9	5	0.545455	0.245618388415743, 0.818624144142811	0.9	0.541148002464472, 0.994757855191318	78	0.212121	0.714286	0.0321396	0	0	0	0	nan	nan, nan	nan	nan, nan	100	0	nan	#VALUE!	19	1	31	8	0.703704	0.496588487337838, 0.855025663594835	0.96875	0.820015235537213, 0.998366630523847	216	0.214545	0.847458	0.0390083
chr2:61566790	chr2:61566824	6	1	34	20	0.230769	0.0975096704204247, 0.44084393030187	0.971429	0.83381838301554, 0.99850680358679	15	0.802632	0.655738	0.422438	1	0	42	33	0.0294118	0.00153716883680059, 0.170541483981054	1	0.895628218874088, 1	23	0.767677	0.565789	0.333435	6	0	20	12	0.333333	0.143564590032526, 0.588455883379709	1	0.79954185783605, 1	62	0.38	0.684211	0.0988	13	1	96	65	0.166667	0.0951410803521974, 0.271810299898106	0.989691	0.935734227825289, 0.999461635165293	100	0.636364	0.622857	0.252231
chr2:61622340	chr2:61622374	4	3	31	21	0.16	0.052539766592056, 0.369171546574951	0.911765	0.751872310770614, 0.97693168283506	17	0.776316	0.59322	0.357514	12	2	44	34	0.26087	0.147518975261337, 0.414083047548313	0.956522	0.839601340979176, 0.992433564973051	7	0.929293	0.608696	0.525661	4	0	31	22	0.153846	0.0504689068621871, 0.357274145550316	1	0.862725807764075, 1	43	0.57	0.614035	0.1995	20	5	106	77	0.206186	0.133372797412497, 0.302776196182497	0.954955	0.892927413444458, 0.983299346393846	67	0.756364	0.605769	0.346552
chr2:62063059	chr2:62063093	22	1	35	4	0.846154	0.642725854449684, 0.949531093137813	0.972222	0.837961070353177, 0.998548330211508	14	0.815789	0.919355	0.611842	31	7	42	16	0.659574	0.50599876691892, 0.787221770769028	0.857143	0.721413830647045, 0.935918430906778	3	0.969697	0.760417	0.715029	43	6	41	6	0.877551	0.74536298373623, 0.949225457940071	0.87234	0.735621824060879, 0.947018377060829	4	0.96	0.875	0.8064	96	14	118	26	0.786885	0.701593008230779, 0.853696306952131	0.893939	0.825387159588713, 0.938661757757501	21	0.923636	0.84252	0.718757
chr2:62104626	chr2:62104660	2	0	21	13	0.133333	0.0234375, 0.416115113214093	1	0.807591798614219, 1	40	0.473684	0.638889	0.143352	8	2	35	24	0.25	0.121269313855965, 0.437507723327635	0.945946	0.804691341026831, 0.990582128482028	30	0.69697	0.623188	0.302724	5	0	15	11	0.3125	0.121285310935991, 0.58516945635239	1	0.746526467215379, 1	69	0.31	0.645161	0.062	15	2	71	48	0.238095	0.143569647452049, 0.36490820554644	0.972603	0.89561078293263, 0.995240499493044	139	0.494545	0.632353	0.154658
chr2:64195963	chr2:64195997	9	0	28	22	0.290323	0.148881975809975, 0.482355174900344	1	0.849814401612559, 1	17	0.776316	0.627119	0.377943	1	0	39	33	0.0294118	0.00153716883680059, 0.170541483981054	1	0.888328229043903, 1	26	0.737374	0.547945	0.297929	5	1	5	0	1	0.462936442589261, 1	0.833333	0.364816781488349, 0.9912379714894	89	0.11	0.909091	0.011	15	1	72	55	0.214286	0.128696160483498, 0.331728412030448	0.986301	0.915724394522697, 0.999284535708074	132	0.52	0.608392	0.164509
chr2:66662841	chr2:66662875	4	0	8	13	0.235294	0.0782298761098526, 0.502388083865335	1	0.597696053530893, 1	51	0.328947	0.48	0.0519391	1	1	23	24	0.04	0.00209149099646007, 0.22323436518828	0.958333	0.768833387642463, 0.997821209029268	50	0.494949	0.489796	0.119988	0	0	0	0	nan	nan, nan	nan	nan, nan	100	0	nan	#VALUE!	5	1	31	37	0.119048	0.0446678644203282, 0.264316525985105	0.96875	0.820015235537213, 0.998366630523847	201	0.269091	0.486486	0.0352264
chr2:68269926	chr2:68269960	2	2	9	19	0.0952381	0.0166694329394923, 0.318276801583267	0.818182	0.477544303086857, 0.967862123003364	44	0.421053	0.34375	0.0609418	6	2	0	1	0.857143	0.420072344037693, 0.992497408452811	0	0, 0.802137490789543	90	0.0909091	0.666667	0.00550964	0	0	0	0	nan	nan, nan	nan	nan, nan	100	0	nan	#VALUE!	8	4	9	20	0.285714	0.139517160147303, 0.488726942596406	0.692308	0.388844688195619, 0.896416572849727	234	0.149091	0.414634	0.00921653
chr2:68400674	chr2:68400708	4	0	25	17	0.190476	0.0628585682290252, 0.425769369818323	1	0.834222856801408, 1	30	0.605263	0.630435	0.230956	1	0	29	25	0.0384615	0.00201091741251466, 0.215827529955151	1	0.854379805565092, 1	44	0.555556	0.545455	0.16835	0	0	0	0	nan	nan, nan	nan	nan, nan	100	0	nan	#VALUE!	5	0	54	42	0.106383	0.0398330392634866, 0.238936806063851	1	0.917262937649639, 1	174	0.367273	0.584158	0.0787967
chr2:68415529	chr2:68415563	11	0	27	15	0.423077	0.239741269994766, 0.628088024557134	1	0.844953545151028, 1	23	0.697368	0.716981	0.348684	19	0	33	12	0.612903	0.422867937947957, 0.775837644157442	1	0.870167150263145, 1	35	0.646465	0.8125	0.339557	9	1	8	2	0.818182	0.477544303086857, 0.967862123003364	0.888889	0.506695960761963, 0.994172616927587	80	0.2	0.85	0.034	39	1	68	29	0.573529	0.447978984083542, 0.690737811800052	0.985507	0.911111936482122, 0.999243034026055	138	0.498182	0.781022	0.193838
chr2:69553341	chr2:69553375	9	0	25	13	0.409091	0.214761179259521, 0.633203986475756	1	0.834222856801408, 1	29	0.618421	0.723404	0.276662	15	1	46	28	0.348837	0.214516115908127, 0.509884509043142	0.978723	0.87283772605916, 0.99888838963089	9	0.909091	0.677778	0.560147	19	4	29	10	0.655172	0.456635325347175, 0.814026412284545	0.878788	0.708595396489064, 0.960443116837934	38	0.62	0.774194	0.2976	43	5	100	51	0.457447	0.355369490343109, 0.56303866891319	0.952381	0.887081334520776, 0.98233782972193	76	0.723636	0.718593	0.376291
chr2:70189297	chr2:70189331	6	0	11	14	0.3	0.128389050647866, 0.543310989871495	1	0.678545532463038, 1	45	0.407895	0.548387	0.0912396	0	0	4	3	0	0, 0.690018458234711	1	0.395765750002375, 1	92	0.0707071	0.571429	0.00285685	0	0	0	0	nan	nan, nan	nan	nan, nan	100	0	nan	#VALUE!	6	0	15	17	0.26087	0.110832922985907, 0.486882486681207	1	0.746526467215379, 1	237	0.138182	0.552632	0.0105521
chr2:70457750	chr2:70457784	6	0	23	13	0.315789	0.135551552783076, 0.565023414806273	1	0.821896967659713, 1	34	0.552632	0.690476	0.210873	1	0	38	33	0.0294118	0.00153716883680059, 0.170541483981054	1	0.885662588459967, 1	27	0.727273	0.541667	0.286501	0	0	0	0	nan	nan, nan	nan	nan, nan	100	0	nan	#VALUE!	7	0	61	46	0.132075	0.0591363763940825, 0.259532538184412	1	0.926188194932127, 1	161	0.414545	0.596491	0.102506
chr2:71004379	chr2:71004413	10	0	13	12	0.454545	0.250704130668693, 0.67326368267361	1	0.716549812485589, 1	41	0.460526	0.657143	0.13937	8	5	21	17	0.32	0.157284889429012, 0.535505212390599	0.807692	0.600163683610066, 0.926948693831909	48	0.515152	0.568627	0.150903	0	0	0	0	nan	nan, nan	nan	nan, nan	100	0	nan	#VALUE!	18	5	34	29	0.382979	0.248750951206512, 0.536189783939509	0.871795	0.717704857242513, 0.951823303078101	189	0.312727	0.604651	0.0591339
chr2:73471159	chr2:73471193	10	0	20	13	0.434783	0.238799302916727, 0.65128736928782	1	0.79954185783605, 1	33	0.565789	0.697674	0.223338	7	0	37	27	0.205882	0.0933749417166319, 0.384077434521422	1	0.882866593983549, 1	28	0.717172	0.619718	0.318743	11	2	12	3	0.785714	0.488157458469313, 0.942937599784695	0.857143	0.561501463976402, 0.974861227577353	72	0.28	0.821429	0.0644	28	2	69	43	0.394366	0.282589664399661, 0.517640644465014	0.971831	0.89283837241963, 0.995106016488764	133	0.516364	0.683099	0.182136
chr2:73900884	chr2:73900918	2	0	8	3	0.4	0.0725823301253931, 0.829579844177432	1	0.597696053530893, 1	63	0.171053	0.769231	0.0225069	10	0	18	14	0.416667	0.227985176884502, 0.630597434561949	1	0.781238031547393, 1	57	0.424242	0.666667	0.119988	0	0	0	0	nan	nan, nan	nan	nan, nan	100	0	nan	#VALUE!	12	0	26	17	0.413793	0.240908505941163, 0.608666136010248	1	0.839767606061917, 1	220	0.2	0.690909	0.0276364
chr2:73956906	chr2:73956940	6	1	9	7	0.461538	0.204014642761262, 0.738800043475337	0.9	0.541148002464472, 0.994757855191318	53	0.302632	0.652174	0.0597299	1	1	9	10	0.0909091	0.00476372996195944, 0.428836681002502	0.9	0.541148002464472, 0.994757855191318	78	0.212121	0.47619	0.0214264	0	0	0	0	nan	nan, nan	nan	nan, nan	100	0	nan	#VALUE!	7	2	18	17	0.291667	0.134380602330709, 0.512479346013747	0.9	0.66871790620168, 0.982487765638946	231	0.16	0.568182	0.0145455
chr2:73993402	chr2:73993436	12	3	23	13	0.48	0.283354248518552, 0.682480474265864	0.884615	0.687163990235733, 0.9697168602634	25	0.671053	0.686275	0.309037	12	3	35	21	0.363636	0.209609428888104, 0.548576954505678	0.921053	0.775155303819367, 0.979386985636656	28	0.717172	0.661972	0.340475	0	0	0	0	nan	nan, nan	nan	nan, nan	100	0	nan	#VALUE!	24	6	58	34	0.413793	0.288563717066452, 0.550437707510027	0.90625	0.800536156440313, 0.961311258400899	153	0.443636	0.672131	0.132284
chr2:74089232	chr2:74089266	11	0	28	13	0.458333	0.261650137416672, 0.6676309164841	1	0.849814401612559, 1	24	0.684211	0.75	0.351108	11	0	34	21	0.34375	0.191728542973534, 0.532255303751913	1	0.873593318682473, 1	33	0.666667	0.681818	0.30303	4	2	7	3	0.571429	0.202368162415709, 0.881919329423638	0.777778	0.401904140616588, 0.960535536870731	84	0.16	0.6875	0.0176	26	2	69	37	0.412698	0.292435034670817, 0.543632303923887	0.971831	0.89283837241963, 0.995106016488764	141	0.487273	0.708955	0.168331
chr2:74649886	chr2:74649921	12	0	22	6	0.666667	0.411544116620291, 0.856435409967474	1	0.815020426142817, 1	36	0.526316	0.85	0.235457	9	1	41	26	0.257143	0.13105597073829, 0.4357034860769	0.97619	0.859046465599043, 0.99875592129554	22	0.777778	0.649351	0.392817	2	0	11	6	0.25	0.0445428754550805, 0.644249882658234	1	0.678545532463038, 1	81	0.19	0.684211	0.0247	23	1	74	38	0.377049	0.258924324269639, 0.510693344893791	0.986667	0.917855686816083, 0.999303625542661	139	0.494545	0.713235	0.17444
chr2:75882122	chr2:75882156	12	1	29	14	0.461538	0.271381172804937, 0.662526157353239	0.966667	0.809466187172582, 0.998257584935127	20	0.736842	0.732143	0.397507	8	1	36	24	0.25	0.121269313855965, 0.437507723327635	0.972973	0.841902397099732, 0.998587609573609	30	0.69697	0.637681	0.309764	2	0	7	4	0.333333	0.0599882983148814, 0.75892602592506	1	0.560926440425583, 1	87	0.13	0.692308	0.0117	22	2	72	42	0.34375	0.232450762803087, 0.473895431187866	0.972973	0.8969439012937, 0.995305006915734	137	0.501818	0.681159	0.171531
chr2:79348095	chr2:79348129	2	0	28	24	0.0769231	0.013436316487399, 0.266001241797902	1	0.849814401612559, 1	22	0.710526	0.555556	0.280471	6	0	40	33	0.153846	0.0641344957247358, 0.312088239149016	1	0.89087242290586, 1	20	0.79798	0.582278	0.370778	2	1	16	11	0.153846	0.0271064436862528, 0.46338085312427	0.941176	0.692376973670619, 0.996921810616139	70	0.3	0.6	0.054	10	1	84	68	0.128205	0.0665007441619354, 0.22767631087604	0.988235	0.927076876923, 0.999385592813074	112	0.592727	0.576687	0.202605
chr2:84676852	chr2:84676886	1	2	23	23	0.0416667	0.00217879097073193, 0.231166612357537	0.92	0.724958134492752, 0.986021450509483	27	0.644737	0.489796	0.203601	2	1	30	22	0.0833333	0.0145663914928166, 0.284715873300991	0.967742	0.814890710509729, 0.998313868944228	44	0.555556	0.581818	0.179574	13	0	35	27	0.325	0.190743073556318, 0.492433863482617	1	0.876843336469232, 1	25	0.75	0.64	0.36	16	3	88	72	0.181818	0.110604969821343, 0.281461334923319	0.967033	0.899861347247826, 0.991447396414621	96	0.650909	0.581006	0.246162
chr2:85589189	chr2:85589223	2	0	27	24	0.0769231	0.013436316487399, 0.266001241797902	1	0.844953545151028, 1	23	0.697368	0.54717	0.266101	4	0	43	34	0.105263	0.0342658540851313, 0.257437693782037	1	0.897854003168161, 1	18	0.818182	0.580247	0.38843	1	0	11	7	0.125	0.0065597206029106, 0.533216886739218	1	0.678545532463038, 1	81	0.19	0.631579	0.0228	7	0	81	65	0.0972222	0.0432765396236124, 0.195831980617955	1	0.943578419351344, 1	122	0.556364	0.575163	0.178036
chr2:85807047	chr2:85807081	7	0	9	14	0.333333	0.154811511725234, 0.568953082918207	1	0.628802713249338, 1	46	0.394737	0.533333	0.0831025	6	1	10	7	0.461538	0.204014642761262, 0.738800043475337	0.909091	0.571163318997498, 0.995236270038041	75	0.242424	0.666667	0.0391797	0	0	0	0	nan	nan, nan	nan	nan, nan	100	0	nan	#VALUE!	13	1	19	21	0.382353	0.226870126633633, 0.563755518374814	0.95	0.730551627690361, 0.997384522943763	221	0.196364	0.592593	0.0228496
chr2:85848713	chr2:85848747	13	2	23	9	0.590909	0.366796013524244, 0.785238820740479	0.92	0.724958134492752, 0.986021450509483	29	0.618421	0.765957	0.292936	14	1	45	29	0.325581	0.195431120426918, 0.486604255727343	0.978261	0.87029957360998, 0.998864201888998	10	0.89899	0.662921	0.535762	12	0	35	26	0.315789	0.180377715375752, 0.487877630335827	1	0.876843336469232, 1	27	0.73	0.643836	0.3431	39	3	103	64	0.378641	0.286472341491656, 0.479979979290002	0.971698	0.913454683832448, 0.992662392698218	66	0.76	0.679426	0.392436
chr2:86344045	chr2:86344080	1	0	23	20	0.047619	0.00249067791345921, 0.258739558429824	1	0.821896967659713, 1	32	0.578947	0.545455	0.182825	1	1	32	30	0.0322581	0.00168613105577214, 0.185109289490271	0.969697	0.824863950876332, 0.998416190308383	35	0.646465	0.515625	0.215488	0	0	0	0	nan	nan, nan	nan	nan, nan	100	0	nan	#VALUE!	2	1	55	50	0.0384615	0.00668970120434274, 0.143315056848822	0.982143	0.891881501661572, 0.999067176668221	167	0.392727	0.527778	0.0814017
chr2:86682383	chr2:86682417	1	0	15	9	0.1	0.0052421448086816, 0.458851997535528	1	0.746526467215379, 1	51	0.328947	0.64	0.0692521	12	6	16	15	0.444444	0.260391433379003, 0.643616537062934	0.727273	0.495616781109051, 0.883875726277423	50	0.494949	0.571429	0.139986	0	0	0	0	nan	nan, nan	nan	nan, nan	100	0	nan	#VALUE!	13	6	31	24	0.351351	0.207233443023786, 0.525761879789534	0.837838	0.673186604171505, 0.932302132316868	201	0.269091	0.594595	0.0430545
chr2:86683505	chr2:86683539	11	3	14	5	0.6875	0.41483054364761, 0.878714689064009	0.823529	0.558039487655991, 0.953271342549735	43	0.434211	0.757576	0.142832	4	1	25	26	0.133333	0.0435963376383232, 0.316427391098808	0.961538	0.784172470044849, 0.997989082587485	43	0.565657	0.517857	0.165697	0	0	0	0	nan	nan, nan	nan	nan, nan	100	0	nan	#VALUE!	15	4	39	31	0.326087	0.199690116056549, 0.481349077924098	0.906977	0.769459716885316, 0.969776431458377	186	0.323636	0.606742	0.0635504
chr2:86998625	chr2:86998659	15	4	20	8	0.652174	0.428208040988118, 0.828106246791116	0.833333	0.618120630847811, 0.945212011415019	29	0.618421	0.744681	0.284799	17	2	45	30	0.361702	0.230633711531206, 0.515221858461161	0.957447	0.842725657128856, 0.992595305159369	5	0.949495	0.659574	0.594633	10	0	38	31	0.243902	0.129076508563993, 0.40644481055931	1	0.885662588459967, 1	21	0.79	0.607595	0.3792	42	6	103	69	0.378378	0.289501266559505, 0.475791274395872	0.944954	0.879181410845928, 0.977426913312034	55	0.8	0.659091	0.421818
chr2:87122071	chr2:87122105	9	0	24	12	0.428571	0.225904753581682, 0.655613568104191	1	0.828280739134631, 1	31	0.592105	0.733333	0.257098	9	0	50	39	0.1875	0.0943765225506766, 0.331047363181466	1	0.911121823642703, 1	1	0.989899	0.602041	0.58994	9	0	24	8	0.529412	0.285335342701946, 0.761430435847171	1	0.828280739134631, 1	59	0.41	0.804878	0.1353	27	0	98	59	0.313953	0.220514281322392, 0.424222889000978	1	0.952992374682256, 1	91	0.669091	0.679348	0.304132
chr2:88825281	chr2:88825315	9	0	28	16	0.36	0.187117665674419, 0.573850295614987	1	0.849814401612559, 1	23	0.697368	0.698113	0.339508	2	0	44	42	0.0454545	0.00791208157527895, 0.1670346488004	1	0.899986846366884, 1	11	0.888889	0.522727	0.413019	3	0	22	12	0.2	0.0531443976554718, 0.486272866449386	1	0.815020426142817, 1	63	0.37	0.675676	0.0925	14	0	94	70	0.166667	0.0973274334312814, 0.267254907342868	1	0.9510714904007, 1	97	0.647273	0.606742	0.254202
chr2:91872143	chr2:91872178	5	0	9	15	0.25	0.0959311107971193, 0.494119505824854	1	0.628802713249338, 1	47	0.381579	0.482759	0.0702909	3	0	13	12	0.2	0.0531443976554718, 0.486272866449386	1	0.716549812485589, 1	71	0.282828	0.571429	0.0457096	0	0	0	0	nan	nan, nan	nan	nan, nan	100	0	nan	#VALUE!	8	0	22	27	0.228571	0.110442660233889, 0.40552336687911	1	0.815020426142817, 1	218	0.207273	0.526316	0.0226116
chr2:92315573	chr2:92315610	1	0	7	6	0.142857	0.00750259154718875, 0.579927655962308	1	0.560926440425583, 1	62	0.184211	0.571429	0.0193906	0	0	6	1	0	0, 0.945380934854116	1	0.51680950046638, 1	92	0.0707071	0.857143	0.00428528	0	0	7	7	0	0, 0.439073559574417	1	0.560926440425583, 1	86	0.14	0.5	0.0098	1	0	20	14	0.0666667	0.00348978243277056, 0.339673913043478	1	0.79954185783605, 1	240	0.127273	0.6	0.00971901
chr2:95766519	chr2:95766553	7	0	27	16	0.304348	0.140561480891516, 0.530061420849295	1	0.844953545151028, 1	26	0.657895	0.68	0.294321	1	0	42	34	0.0285714	0.00149319641321008, 0.16618161698446	1	0.895628218874088, 1	22	0.777778	0.558442	0.337823	1	0	6	6	0.142857	0.00750259154718875, 0.579927655962308	1	0.51680950046638, 1	87	0.13	0.538462	0.0091	9	0	75	56	0.138462	0.0691078979846486, 0.25165384192926	1	0.939287169164702, 1	135	0.509091	0.6	0.155504
chr2:95815983	chr2:95816017	7	0	19	9	0.4375	0.207534611611481, 0.694461263666022	1	0.790789306861633, 1	41	0.460526	0.742857	0.157548	4	0	38	31	0.114286	0.037255730931581, 0.276800972231976	1	0.885662588459967, 1	26	0.737374	0.575342	0.312825	12	2	47	38	0.24	0.135215342776664, 0.384868735652959	0.959184	0.848623167215198, 0.992898891447786	1	0.99	0.59596	0.5841	23	2	104	78	0.227723	0.152633802929206, 0.323941766877135	0.981132	0.92684351398923, 0.996725278511571	68	0.752727	0.613527	0.347623
chr2:98451002	chr2:98451036	13	0	20	11	0.541667	0.3323690835159, 0.738349862583328	1	0.79954185783605, 1	32	0.578947	0.75	0.251385	2	4	22	25	0.0740741	0.0129345823340152, 0.257534031353218	0.846154	0.642725854449684, 0.949531093137813	46	0.535354	0.45283	0.129783	0	0	0	0	nan	nan, nan	nan	nan, nan	100	0	nan	#VALUE!	15	4	42	36	0.294118	0.17908197066305, 0.440162789451342	0.913043	0.783066158671668, 0.971774186644724	178	0.352727	0.587629	0.0731107
chr2:98866946	chr2:98866980	3	0	34	21	0.125	0.0328520825636144, 0.334614919293877	1	0.873593318682473, 1	18	0.763158	0.637931	0.371537	7	1	41	31	0.184211	0.0832261774460698, 0.348913758706218	0.97619	0.859046465599043, 0.99875592129554	19	0.808081	0.6	0.391797	2	0	34	31	0.0606061	0.010567069090525, 0.216213217735536	1	0.873593318682473, 1	33	0.67	0.537313	0.2412	12	1	109	83	0.126316	0.0698093397012869, 0.214060558994042	0.990909	0.943057865911951, 0.999525284614164	70	0.745455	0.590244	0.328
chr2:98907055	chr2:98907089	6	1	37	20	0.230769	0.0975096704204247, 0.44084393030187	0.973684	0.845656683871042, 0.998624819287347	12	0.842105	0.671875	0.476454	0	0	47	41	0	0, 0.106696716115665	1	0.905882506643028, 1	11	0.888889	0.534091	0.421998	5	0	14	16	0.238095	0.0911699577612207, 0.475501439077245	1	0.732374016304993, 1	65	0.35	0.542857	0.0665	11	1	98	77	0.125	0.0670583146371953, 0.21677357518077	0.989899	0.936981168723437, 0.999472515878965	88	0.68	0.582888	0.269527
chr2:99766893	chr2:99766927	7	1	15	6	0.538462	0.261199956524663, 0.795985357238738	0.9375	0.677141042625276, 0.996728910771035	47	0.381579	0.758621	0.110457	1	0	29	27	0.0357143	0.00186706228287664, 0.202394601843499	1	0.854379805565092, 1	42	0.575758	0.526316	0.174472	7	1	27	19	0.269231	0.123522591600441, 0.480509270936056	0.964286	0.797605398156501, 0.998132937717123	46	0.54	0.62963	0.1836	15	2	71	52	0.223881	0.134674746645802, 0.345185711370326	0.972603	0.89561078293263, 0.995240499493044	135	0.509091	0.614286	0.159207
chr2:99936231	chr2:99936265	10	0	28	17	0.37037	0.200757192347547, 0.57533682353159	1	0.849814401612559, 1	21	0.723684	0.690909	0.361842	15	0	50	32	0.319149	0.195195648034893, 0.472518850325926	1	0.911121823642703, 1	2	0.979798	0.670103	0.643302	10	1	29	13	0.434783	0.238799302916727, 0.65128736928782	0.966667	0.809466187172582, 0.998257584935127	47	0.53	0.735849	0.2067	35	1	107	62	0.360825	0.267570815628939, 0.465242597672773	0.990741	0.942041726907441, 0.99951649013884	70	0.745455	0.692683	0.384926
chr2:99995424	chr2:99995458	20	2	26	2	0.909091	0.693751480974065, 0.984095962915705	0.928571	0.750412433894384, 0.98753102714876	26	0.657895	0.92	0.398199	16	3	38	25	0.390244	0.246184536494493, 0.554574883891721	0.926829	0.789944841988365, 0.980910782727537	17	0.828283	0.658537	0.451791	1	0	5	7	0.125	0.0065597206029106, 0.533216886739218	1	0.462936442589261, 1	87	0.13	0.461538	0.0078	37	5	69	34	0.521127	0.400123857586663, 0.63983277069905	0.932432	0.84272668521569, 0.97485907685206	130	0.527273	0.731034	0.20324
chr2:100006856	chr2:100006890	8	0	38	18	0.307692	0.150877786058207, 0.518978390981293	1	0.885662588459967, 1	12	0.842105	0.71875	0.509695	14	8	41	33	0.297872	0.177899587233239, 0.450763566466618	0.836735	0.697972181995339, 0.922018616515796	3	0.969697	0.572917	0.538721	4	0	48	45	0.0816327	0.0264758294185975, 0.204840551189554	1	0.90769625208807, 1	3	0.97	0.536082	0.5044	26	8	127	96	0.213115	0.146303693047869, 0.298406991769221	0.940741	0.882770587409047, 0.972184484613883	18	0.934545	0.595331	0.519947
chr2:100058680	chr2:100058714	8	0	23	13	0.380952	0.189516580871565, 0.613075022278166	1	0.821896967659713, 1	32	0.578947	0.704545	0.23615	2	0	29	19	0.0952381	0.0166694329394923, 0.318276801583267	1	0.854379805565092, 1	49	0.505051	0.62	0.158147	1	0	5	6	0.142857	0.00750259154718875, 0.579927655962308	1	0.462936442589261, 1	88	0.12	0.5	0.0072	11	0	57	38	0.22449	0.122488085108274, 0.36986921853318	1	0.921339314392852, 1	169	0.385455	0.641509	0.0953124
chr2:101041560	chr2:101041594	8	1	11	8	0.5	0.255139574976023, 0.744860425023977	0.916667	0.597532859209075, 0.995634663448359	48	0.368421	0.678571	0.0921053	2	0	27	20	0.0909091	0.0159040370842949, 0.306248519025935	1	0.844953545151028, 1	50	0.494949	0.591837	0.144985	0	0	0	0	nan	nan, nan	nan	nan, nan	100	0	nan	#VALUE!	10	1	38	28	0.263158	0.139754975757499, 0.433897338204788	0.974359	0.849236925971518, 0.998660118730223	198	0.28	0.623377	0.0488727
chr2:101521139	chr2:101521173	15	3	18	4	0.789474	0.539016007234264, 0.930294270779223	0.857143	0.626429352719557, 0.962357698143875	36	0.526316	0.825	0.228532	1	0	31	27	0.0357143	0.00186706228287664, 0.202394601843499	1	0.862725807764075, 1	40	0.59596	0.542373	0.192633	1	0	12	8	0.111111	0.00582738307241325, 0.493304039238037	1	0.698739642177336, 1	79	0.21	0.619048	0.0273	17	3	61	39	0.303571	0.191569467653806, 0.442591952412723	0.953125	0.860403314438019, 0.987815823139143	155	0.436364	0.65	0.123769
chr2:101627309	chr2:101627343	18	2	26	8	0.692308	0.481021609018707, 0.849122213941793	0.928571	0.750412433894384, 0.98753102714876	22	0.710526	0.814815	0.411357	15	3	45	27	0.357143	0.219963214732196, 0.520142152578126	0.9375	0.817905185372451, 0.983719007483698	9	0.909091	0.666667	0.550964	8	0	29	21	0.275862	0.134457309444889, 0.474854603567098	1	0.854379805565092, 1	42	0.58	0.637931	0.2146	41	5	100	56	0.42268	0.324362967438055, 0.527191722404563	0.952381	0.887081334520776, 0.98233782972193	73	0.734545	0.69802	0.376621
chr2:101889904	chr2:101889938	1	0	4	5	0.166667	0.00876202851060038, 0.635183218511651	1	0.395765750002375, 1	66	0.131579	0.5	0.00865651	0	0	0	0	nan	nan, nan	nan	nan, nan	99	0	nan	#VALUE!	0	0	0	0	nan	nan, nan	nan	nan, nan	100	0	nan	#VALUE!	1	0	4	5	0.166667	0.00876202851060038, 0.635183218511651	1	0.395765750002375, 1	265	0.0363636	0.5	0.000661157
chr2:102027016	chr2:102027050	9	0	12	12	0.428571	0.225904753581682, 0.655613568104191	1	0.698739642177336, 1	43	0.434211	0.636364	0.119979	17	4	22	11	0.607143	0.407294349448739, 0.778750737324199	0.846154	0.642725854449684, 0.949531093137813	45	0.545455	0.722222	0.214876	0	0	0	0	nan	nan, nan	nan	nan, nan	100	0	nan	#VALUE!	26	4	34	23	0.530612	0.384213696069141, 0.672246745392505	0.894737	0.742562306217963, 0.965734145914869	188	0.316364	0.689655	0.0690248
chr2:102503452	chr2:102503486	10	0	10	5	0.666667	0.386861400696419, 0.870123970440297	1	0.655455992918727, 1	51	0.328947	0.8	0.0865651	10	2	29	20	0.333333	0.179373881662265, 0.52862916090731	0.935484	0.771565779246649, 0.988746321084687	38	0.616162	0.639344	0.24273	0	0	0	0	nan	nan, nan	nan	nan, nan	100	0	nan	#VALUE!	20	2	39	25	0.444444	0.299503277831885, 0.598766794570375	0.95122	0.82191516460708, 0.991505879642667	189	0.312727	0.686047	0.0670942
chr2:102957594	chr2:102957628	10	0	11	11	0.47619	0.263876319825733, 0.696623894316155	1	0.678545532463038, 1	44	0.421053	0.65625	0.116343	1	0	11	12	0.0769231	0.00402843684431939, 0.379125743279356	1	0.678545532463038, 1	75	0.242424	0.5	0.0293848	0	0	0	0	nan	nan, nan	nan	nan, nan	100	0	nan	#VALUE!	11	0	22	23	0.323529	0.179753018476804, 0.506290605503483	1	0.815020426142817, 1	219	0.203636	0.589286	0.0244364
chr2:103343241	chr2:103343275	12	1	22	7	0.631579	0.386323433546032, 0.827702036268868	0.956522	0.760317915068527, 0.997726303680297	34	0.552632	0.809524	0.24723	2	1	27	26	0.0714286	0.0124689728512397, 0.249587566105616	0.964286	0.797605398156501, 0.998132937717123	43	0.565657	0.517857	0.165697	11	0	47	34	0.244444	0.133849088636569, 0.398610229784728	1	0.905882506643028, 1	8	0.92	0.630435	0.5336	25	2	96	67	0.271739	0.186680646943047, 0.37616262521136	0.979592	0.921121948527141, 0.99645735995171	85	0.690909	0.636842	0.304
chr2:103378547	chr2:103378581	16	0	21	5	0.761905	0.524498560922755, 0.908830042238779	1	0.807591798614219, 1	34	0.552632	0.880952	0.269044	3	1	17	22	0.12	0.0315153296552949, 0.323361709054233	0.944444	0.706245190257193, 0.99709322623592	56	0.434343	0.465116	0.0877461	0	0	0	0	nan	nan, nan	nan	nan, nan	100	0	nan	#VALUE!	19	1	38	27	0.413043	0.273375123193026, 0.567099147758233	0.974359	0.849236925971518, 0.998660118730223	190	0.309091	0.670588	0.0640661
chr2:107021797	chr2:107021831	8	1	9	4	0.666667	0.354364771265013, 0.887273348531807	0.9	0.541148002464472, 0.994757855191318	54	0.289474	0.772727	0.0647507	3	0	22	28	0.0967742	0.02533139276612, 0.269007097183257	1	0.815020426142817, 1	46	0.535354	0.471698	0.13519	0	0	0	0	nan	nan, nan	nan	nan, nan	100	0	nan	#VALUE!	11	1	31	32	0.255814	0.14036081903607, 0.414699575920034	0.96875	0.820015235537213, 0.998366630523847	200	0.272727	0.56	0.0416529
chr2:107032096	chr2:107032130	7	0	21	10	0.411765	0.194276385031124, 0.665468513537943	1	0.807591798614219, 1	38	0.5	0.736842	0.184211	6	0	37	32	0.157895	0.0658679799978243, 0.319282330832772	1	0.882866593983549, 1	24	0.757576	0.573333	0.329048	0	0	0	0	nan	nan, nan	nan	nan, nan	100	0	nan	#VALUE!	13	0	58	42	0.236364	0.136529906857693, 0.373283642539924	1	0.922610291705152, 1	162	0.410909	0.628319	0.106089
chr2:107049200	chr2:107049234	5	0	20	10	0.333333	0.129876029559703, 0.613138599303581	1	0.79954185783605, 1	41	0.460526	0.714286	0.151489	0	1	38	34	0	0, 0.126406681317527	0.974359	0.849236925971518, 0.998660118730223	26	0.737374	0.520548	0.283032	0	2	3	1	0	0, 0.945380934854116	0.6	0.170420155822568, 0.927417669874607	94	0.06	0.5	0.0018	5	3	61	45	0.1	0.0374040431463758, 0.225914442067729	0.953125	0.860403314438019, 0.987815823139143	161	0.414545	0.578947	0.0994909
chr2:107096547	chr2:107096581	1	0	16	15	0.0625	0.00327108922896513, 0.322858957374724	1	0.75925850959829, 1	44	0.421053	0.53125	0.0941828	7	1	33	24	0.225806	0.102778014100506, 0.415411574739632	0.970588	0.829458516018946, 0.998462831163199	34	0.656566	0.615385	0.265279	2	0	5	1	0.666667	0.125331452998448, 0.982347737935366	1	0.462936442589261, 1	92	0.08	0.875	0.0056	10	1	54	40	0.2	0.105020430450993, 0.341439463624822	0.981818	0.890051872948774, 0.999050203160371	170	0.381818	0.609524	0.0888595
chr2:108479588	chr2:108479622	12	3	19	7	0.631579	0.386323433546032, 0.827702036268868	0.863636	0.640375715794361, 0.964102521874056	35	0.539474	0.756098	0.220048	10	0	45	36	0.217391	0.114502551521362, 0.367595728046244	1	0.902032450203368, 1	8	0.919192	0.604396	0.510662	5	2	21	14	0.263158	0.101218304796606, 0.514210285266798	0.913043	0.704908161784249, 0.984794149786027	58	0.42	0.619048	0.1092	27	5	85	57	0.321429	0.226030056757936, 0.433353578593707	0.944444	0.869234210359452, 0.979368161992466	101	0.632727	0.643678	0.257693
chr2:108496681	chr2:108496715	4	0	23	19	0.173913	0.0572374001669766, 0.395481910383561	1	0.821896967659713, 1	30	0.605263	0.586957	0.215028	2	5	42	45	0.0425532	0.0074046948406305, 0.157274342871144	0.893617	0.76106319393615, 0.960166960736513	5	0.949495	0.468085	0.421998	1	0	10	3	0.25	0.0131907653053743, 0.780577957624849	1	0.655455992918727, 1	86	0.14	0.785714	0.0154	7	5	75	67	0.0945946	0.0420885127197596, 0.190896292158106	0.9375	0.853836225985568, 0.976763480971336	121	0.56	0.532468	0.166982
chr2:108537178	chr2:108537212	5	1	22	13	0.277778	0.107124103470461, 0.535946068527286	0.956522	0.760317915068527, 0.997726303680297	35	0.539474	0.658537	0.191655	1	0	34	29	0.0333333	0.00174241506487329, 0.190533812827418	1	0.873593318682473, 1	35	0.646465	0.546875	0.228548	2	0	10	15	0.117647	0.0206435175060255, 0.377499808694369	1	0.655455992918727, 1	73	0.27	0.444444	0.0324	8	1	66	57	0.123077	0.0583836681259001, 0.233639278141415	0.985075	0.908611091730833, 0.999220423723811	143	0.48	0.560606	0.129164
chr2:108999449	chr2:108999483	7	0	22	13	0.35	0.163084554051732, 0.590514098359027	1	0.815020426142817, 1	34	0.552632	0.690476	0.210873	0	0	36	33	0	0, 0.129832849736855	1	0.879930445741265, 1	30	0.69697	0.521739	0.253444	7	1	31	28	0.2	0.090612213871351, 0.374645492674333	0.96875	0.820015235537213, 0.998366630523847	33	0.67	0.567164	0.2546	14	1	89	74	0.159091	0.0927889403325526, 0.255951608233058	0.988889	0.930952471396309, 0.999419742623244	97	0.647273	0.578652	0.242433
chr2:109371815	chr2:109371849	15	0	25	9	0.625	0.407572556920132, 0.804500323531645	1	0.834222856801408, 1	27	0.644737	0.816327	0.339335	10	0	47	39	0.204082	0.107240349088098, 0.347626370169386	1	0.905882506643028, 1	3	0.969697	0.59375	0.55831	25	4	34	16	0.609756	0.445425116108279, 0.753815463505507	0.894737	0.742562306217963, 0.965734145914869	21	0.79	0.746835	0.4661	50	4	106	64	0.438596	0.346837516700599, 0.53454849368121	0.963636	0.904051219387921, 0.988287684780245	51	0.814545	0.696429	0.462069
chr2:109404439	chr2:109404474	0	0	19	23	0	0, 0.178103032340287	1	0.790789306861633, 1	34	0.552632	0.452381	0.138158	8	1	38	33	0.195122	0.0937180739728523, 0.353665909761036	0.974359	0.849236925971518, 0.998660118730223	19	0.808081	0.575	0.375472	1	0	19	19	0.05	0.0026154770562368, 0.269448372309639	1	0.790789306861633, 1	61	0.39	0.512821	0.078	9	1	76	75	0.107143	0.053196410582483, 0.19837489353221	0.987013	0.91988185691887, 0.999321723151125	114	0.585455	0.52795	0.180959
chr2:110375558	chr2:110375592	11	0	5	5	0.6875	0.41483054364761, 0.878714689064009	1	0.462936442589261, 1	55	0.276316	0.761905	0.0581717	2	0	11	12	0.142857	0.0251387724226472, 0.438498536023598	1	0.678545532463038, 1	74	0.252525	0.52	0.0331599	0	0	0	0	nan	nan, nan	nan	nan, nan	100	0	nan	#VALUE!	13	0	16	17	0.433333	0.259752006996965, 0.623388988951532	1	0.75925850959829, 1	229	0.167273	0.630435	0.0176397
chr2:110922030	chr2:110922064	10	0	25	7	0.588235	0.334531486462057, 0.805723614968876	1	0.834222856801408, 1	34	0.552632	0.833333	0.254501	8	3	29	24	0.25	0.121269313855965, 0.437507723327635	0.90625	0.738331009648094, 0.975470749401698	35	0.646465	0.578125	0.241608	37	4	45	13	0.74	0.593871504752946, 0.849193718565799	0.918367	0.795159448810447, 0.973524170581403	1	0.99	0.828283	0.8118	55	7	99	44	0.555556	0.452457602192997, 0.654292928279628	0.933962	0.863984870038235, 0.970755331992047	70	0.745455	0.75122	0.417455
chr2:111397203	chr2:111397237	16	0	28	17	0.484848	0.311665609844639, 0.661456983462788	1	0.849814401612559, 1	15	0.802632	0.721311	0.464681	5	4	34	29	0.147059	0.055435330835223, 0.318349496709394	0.894737	0.742562306217963, 0.965734145914869	27	0.727273	0.541667	0.286501	2	0	10	9	0.181818	0.0321378769966356, 0.522455696913143	1	0.655455992918727, 1	79	0.21	0.571429	0.0252	23	4	72	55	0.294872	0.199735134819616, 0.410451066654874	0.947368	0.863633895077372, 0.983006000281226	121	0.56	0.616883	0.193455
chr2:111406934	chr2:111406968	13	0	28	14	0.481481	0.291535984207039, 0.676464611993904	1	0.849814401612559, 1	21	0.723684	0.745455	0.390409	14	5	38	25	0.358974	0.216821950127772, 0.528465939454427	0.883721	0.74118008894567, 0.95639080914283	17	0.828283	0.634146	0.435058	10	0	47	39	0.204082	0.107240349088098, 0.347626370169386	1	0.905882506643028, 1	4	0.96	0.59375	0.5472	37	5	113	78	0.321739	0.239399805964046, 0.416179139343635	0.957627	0.899026670390686, 0.984296696145414	42	0.847273	0.643777	0.462149
chr2:111721108	chr2:111721142	5	1	25	25	0.166667	0.063034572874527, 0.354514371276288	0.961538	0.784172470044849, 0.997989082587485	20	0.736842	0.535714	0.290859	4	0	42	33	0.108108	0.0352076747243431, 0.263585214360333	1	0.895628218874088, 1	20	0.79798	0.582278	0.370778	2	0	37	30	0.0625	0.0108995710579486, 0.222156165231349	1	0.882866593983549, 1	31	0.69	0.565217	0.2691	11	1	104	88	0.111111	0.059471929833304, 0.194066220770361	0.990476	0.94044765513315, 0.999502669995394	71	0.741818	0.563725	0.310215
chr2:112725649	chr2:112725684	1	1	27	37	0.0263158	0.00137518071265294, 0.154343316128958	0.964286	0.797605398156501, 0.998132937717123	10	0.868421	0.424242	0.319945	4	1	49	45	0.0816327	0.0264758294185975, 0.204840551189554	0.98	0.879889431035976, 0.998955142866464	0	1	0.535354	0.535354	1	0	32	30	0.0322581	0.00168613105577214, 0.185109289490271	1	0.866550114264332, 1	37	0.63	0.52381	0.2079	6	2	108	112	0.0508475	0.0208372835146111, 0.111983474071203	0.981818	0.929403973683355, 0.996844595051353	47	0.829091	0.5	0.343696
chr2:112834581	chr2:112834615	1	0	15	2	0.333333	0.0176522620646341, 0.874668547001552	1	0.746526467215379, 1	58	0.236842	0.888889	0.0498615	1	1	2	3	0.25	0.0131907653053743, 0.780577957624849	0.666667	0.125331452998448, 0.982347737935366	92	0.0707071	0.428571	0.00214264	0	0	0	0	nan	nan, nan	nan	nan, nan	100	0	nan	#VALUE!	2	1	17	5	0.285714	0.0511231114520963, 0.69744471313084	0.944444	0.706245190257193, 0.99709322623592	250	0.0909091	0.76	0.00628099
chr2:119739093	chr2:119739127	3	2	25	22	0.12	0.0315153296552949, 0.323361709054233	0.925926	0.742465968646782, 0.987065417665985	24	0.684211	0.538462	0.252078	2	5	41	45	0.0425532	0.0074046948406305, 0.157274342871144	0.891304	0.756383406957554, 0.959285611736986	6	0.939394	0.462366	0.40802	3	1	36	34	0.0810811	0.0211764934204687, 0.230247155644692	0.972973	0.841902397099732, 0.998587609573609	26	0.74	0.527027	0.2886	8	8	102	101	0.0733945	0.0345298186171615, 0.14386797201479	0.927273	0.857378297779101, 0.965787822317091	56	0.796364	0.502283	0.318545
chr2:120404595	chr2:120404629	11	0	27	12	0.478261	0.274201424226724, 0.689156763966599	1	0.844953545151028, 1	26	0.657895	0.76	0.328947	19	2	47	26	0.422222	0.279932486190168, 0.5776506237602	0.959184	0.848623167215198, 0.992898891447786	5	0.949495	0.702128	0.632997	36	2	45	14	0.72	0.57288755471369, 0.833307479526867	0.957447	0.842725657128856, 0.992595305159369	3	0.97	0.835052	0.7857	66	4	119	52	0.559322	0.465088614055964, 0.649640567760297	0.96748	0.913819629475152, 0.9895316572361	34	0.876364	0.767635	0.589554
chr2:120439668	chr2:120439702	11	1	5	8	0.578947	0.339675480257428, 0.788795647429031	0.833333	0.364816781488349, 0.9912379714894	51	0.328947	0.64	0.0692521	0	0	1	1	0	0, 0.945380934854116	1	0.0546190651458835, 1	97	0.020202	0.5	0.000204061	0	0	0	0	nan	nan, nan	nan	nan, nan	100	0	nan	#VALUE!	11	1	6	9	0.55	0.320477228561907, 0.761717191855651	0.857143	0.420072344037693, 0.992497408452811	248	0.0981818	0.62963	0.00606942
chr2:120620058	chr2:120620092	6	0	25	17	0.26087	0.110832922985907, 0.486882486681207	1	0.834222856801408, 1	28	0.631579	0.645833	0.257618	10	0	47	30	0.25	0.132449410259686, 0.415207202967363	1	0.905882506643028, 1	12	0.878788	0.655172	0.505969	8	0	46	41	0.163265	0.0779813834842041, 0.302027818004661	1	0.903996059418825, 1	5	0.95	0.568421	0.513	24	0	118	88	0.214286	0.144672627238562, 0.303934827084128	1	0.960705681084139, 1	45	0.836364	0.617391	0.431868
chr2:120714367	chr2:120714401	16	0	25	7	0.695652	0.469938579150705, 0.859438519108484	1	0.834222856801408, 1	28	0.631579	0.854167	0.34072	19	1	44	28	0.404255	0.267120890783553, 0.556912272640657	0.977778	0.867658087790166, 0.998838938121339	7	0.929293	0.684783	0.591368	27	3	45	22	0.55102	0.40345118956783, 0.690647919893412	0.9375	0.817905185372451, 0.983719007483698	3	0.97	0.742268	0.6984	62	4	114	57	0.521008	0.42790895547789, 0.612733327611561	0.966102	0.910307445625541, 0.989085810883426	38	0.861818	0.742616	0.551564
chr2:120830471	chr2:120830505	3	1	10	4	0.428571	0.118080670576362, 0.797631837584291	0.909091	0.571163318997498, 0.995236270038041	58	0.236842	0.722222	0.0405125	1	0	2	0	1	0.0546190651458835, 1	1	0.197862509210457, 1	96	0.030303	1	0.000918274	0	0	0	0	nan	nan, nan	nan	nan, nan	100	0	nan	#VALUE!	4	1	12	4	0.5	0.17449559995652, 0.82550440004348	0.923077	0.620874256720644, 0.995971563155681	254	0.0763636	0.761905	0.00444298
chr2:122520679	chr2:122520713	7	4	21	17	0.291667	0.134380602330709, 0.512479346013747	0.84	0.630828453425049, 0.947460233407944	27	0.644737	0.571429	0.237535	2	0	39	34	0.0555556	0.00968108159770493, 0.20014714874174	1	0.888328229043903, 1	24	0.757576	0.546667	0.313743	1	0	7	6	0.142857	0.00750259154718875, 0.579927655962308	1	0.560926440425583, 1	86	0.14	0.571429	0.0112	10	4	67	57	0.149254	0.0776927229819084, 0.262010262235626	0.943662	0.854631487496544, 0.981798937717442	137	0.501818	0.557971	0.140509
chr2:128878945	chr2:128878979	6	1	19	7	0.461538	0.204014642761262, 0.738800043475337	0.95	0.730551627690361, 0.997384522943763	43	0.434211	0.757576	0.142832	1	1	27	29	0.0333333	0.00174241506487329, 0.190533812827418	0.964286	0.797605398156501, 0.998132937717123	41	0.585859	0.482759	0.165697	0	0	0	0	nan	nan, nan	nan	nan, nan	100	0	nan	#VALUE!	7	2	46	36	0.162791	0.0732743002473983, 0.313024474834865	0.958333	0.845730700858637, 0.992750275192853	184	0.330909	0.582418	0.0637752
chr2:130739678	chr2:130739712	4	0	11	17	0.190476	0.0628585682290252, 0.425769369818323	1	0.678545532463038, 1	44	0.421053	0.46875	0.0831025	1	0	12	14	0.0666667	0.00348978243277056, 0.339673913043478	1	0.698739642177336, 1	72	0.272727	0.481481	0.0358127	0	0	0	0	nan	nan, nan	nan	nan, nan	100	0	nan	#VALUE!	5	0	23	31	0.138889	0.0522841667883361, 0.302882720690289	1	0.821896967659713, 1	216	0.214545	0.474576	0.0218446
chr2:131883253	chr2:131883287	11	0	22	4	0.733333	0.448320323037964, 0.910865257753734	1	0.815020426142817, 1	39	0.486842	0.891892	0.211392	15	1	37	17	0.46875	0.295098852903347, 0.649672209520203	0.973684	0.845656683871042, 0.998624819287347	29	0.707071	0.742857	0.371391	8	2	23	6	0.571429	0.296477964268966, 0.811866310854906	0.92	0.724958134492752, 0.986021450509483	61	0.39	0.794872	0.1209	34	3	82	27	0.557377	0.425119285107794, 0.682402583814145	0.964706	0.893148814953553, 0.990840739730736	129	0.530909	0.794521	0.223947
chr2:132119233	chr2:132119268	6	1	7	15	0.285714	0.121948000572375, 0.523148039994462	0.875	0.466783113260782, 0.993440279397089	47	0.381579	0.448276	0.0652701	0	2	10	15	0	0, 0.253473532784621	0.833333	0.508808943077586, 0.970591572666493	72	0.272727	0.37037	0.0275482	0	0	0	0	nan	nan, nan	nan	nan, nan	100	0	nan	#VALUE!	6	3	17	30	0.166667	0.0696324393434443, 0.334705435650449	0.85	0.611370515837704, 0.96043449967712	219	0.203636	0.410714	0.0170314
chr2:132241468	chr2:132241502	2	0	6	4	0.333333	0.0599882983148814, 0.75892602592506	1	0.51680950046638, 1	64	0.157895	0.666667	0.0166205	1	0	16	10	0.0909091	0.00476372996195944, 0.428836681002502	1	0.75925850959829, 1	72	0.272727	0.62963	0.046832	5	0	11	9	0.357143	0.139783425679734, 0.643719956267873	1	0.678545532463038, 1	75	0.25	0.64	0.04	8	0	33	23	0.258065	0.125367264349273, 0.449299508392817	1	0.870167150263145, 1	211	0.232727	0.640625	0.0346975
chr2:132912182	chr2:132912217	1	0	8	17	0.0555556	0.0029067737640801, 0.293754809742807	1	0.597696053530893, 1	50	0.342105	0.346154	0.0405125	0	1	18	25	0	0, 0.165777143198591	0.947368	0.718921134646576, 0.997246557526151	55	0.444444	0.409091	0.0808081	0	0	0	0	nan	nan, nan	nan	nan, nan	100	0	nan	#VALUE!	1	1	26	42	0.0232558	0.00121511807456901, 0.137961180426502	0.962963	0.791104327094339, 0.998063678339323	205	0.254545	0.385714	0.0249917
chr2:135703616	chr2:135703650	1	0	28	36	0.027027	0.00141239042639126, 0.158097602900268	1	0.849814401612559, 1	11	0.855263	0.446154	0.32635	5	0	50	43	0.104167	0.0389890519803612, 0.234432864867162	1	0.911121823642703, 1	1	0.989899	0.561224	0.549944	17	0	49	33	0.34	0.215944651460438, 0.488556626649987	1	0.909441418741445, 1	1	0.99	0.666667	0.6534	23	0	127	112	0.17037	0.113216113434096, 0.246805141574289	1	0.963407627788583, 1	13	0.952727	0.572519	0.519669
chr2:135887480	chr2:135887514	3	0	25	20	0.130435	0.0343073034151499, 0.34667294794938	1	0.834222856801408, 1	28	0.631579	0.583333	0.232687	2	1	45	42	0.0454545	0.00791208157527895, 0.1670346488004	0.978261	0.87029957360998, 0.998864201888998	9	0.909091	0.522222	0.431589	1	0	6	5	0.166667	0.00876202851060038, 0.635183218511651	1	0.51680950046638, 1	88	0.12	0.583333	0.0084	6	1	76	67	0.0821918	0.0338543817282611, 0.176498691395036	0.987013	0.91988185691887, 0.999321723151125	125	0.545455	0.546667	0.162645
chr2:136148360	chr2:136148394	2	0	20	22	0.0833333	0.0145663914928166, 0.284715873300991	1	0.79954185783605, 1	32	0.578947	0.5	0.16759	8	1	28	21	0.275862	0.134457309444889, 0.474854603567098	0.965517	0.803714568273881, 0.998197413571613	41	0.585859	0.62069	0.213039	0	0	0	0	nan	nan, nan	nan	nan, nan	100	0	nan	#VALUE!	10	1	48	43	0.188679	0.0988806520699855, 0.324123839021325	0.979592	0.877627360596058, 0.998933800782566	173	0.370909	0.568627	0.0782281
chr2:136690380	chr2:136690414	8	0	25	22	0.266667	0.129752768606033, 0.461731200750883	1	0.834222856801408, 1	21	0.723684	0.6	0.314231	3	3	37	32	0.0857143	0.0224012321130646, 0.24186768313993	0.925	0.785235496075179, 0.980428518183849	24	0.757576	0.533333	0.306091	7	4	43	42	0.142857	0.0640815690932217, 0.278586169352954	0.914894	0.787252475315853, 0.972382669835988	4	0.96	0.520833	0.48	18	7	105	96	0.157895	0.0987458400455197, 0.240766149619703	0.9375	0.870944426964896, 0.972337980593845	49	0.821818	0.544248	0.367577
chr2:139308362	chr2:139308397	3	0	28	23	0.115385	0.0302831397366001, 0.312836009764267	1	0.849814401612559, 1	22	0.710526	0.574074	0.28982	10	2	37	23	0.30303	0.162126624106526, 0.488734615196081	0.948718	0.813699902005122, 0.991067824551338	27	0.727273	0.652778	0.345271	0	0	24	26	0	0, 0.160232393938083	1	0.828280739134631, 1	50	0.5	0.48	0.12	13	2	89	72	0.152941	0.0871090340794235, 0.251001040297052	0.978022	0.915327689623574, 0.996184196337763	99	0.64	0.579545	0.237382
chr2:139318298	chr2:139318332	6	0	28	20	0.230769	0.0975096704204247, 0.44084393030187	1	0.849814401612559, 1	22	0.710526	0.62963	0.317867	2	0	47	45	0.0425532	0.0074046948406305, 0.157274342871144	1	0.905882506643028, 1	5	0.949495	0.521277	0.469952	10	1	17	12	0.454545	0.250704130668693, 0.67326368267361	0.944444	0.706245190257193, 0.99709322623592	60	0.4	0.675	0.108	18	1	92	77	0.189474	0.11908032394157, 0.285566760096309	0.989247	0.933086225877278, 0.99943846913472	87	0.683636	0.585106	0.273455
chr2:141294251	chr2:141294285	2	0	28	24	0.0769231	0.013436316487399, 0.266001241797902	1	0.849814401612559, 1	22	0.710526	0.555556	0.280471	1	0	40	42	0.0232558	0.00121511807456901, 0.137961180426502	1	0.89087242290586, 1	16	0.838384	0.493976	0.347209	3	0	41	39	0.0714286	0.0186301508688965, 0.20554747936782	1	0.893303283884335, 1	17	0.83	0.53012	0.3652	6	0	109	105	0.0540541	0.0221628124636287, 0.118736902457213	1	0.957572909999779, 1	55	0.8	0.522727	0.334545
chr2:141625800	chr2:141625834	12	0	24	10	0.545455	0.32673631732639, 0.749295869331307	1	0.828280739134631, 1	30	0.605263	0.782609	0.286704	8	1	30	22	0.266667	0.129752768606033, 0.461731200750883	0.967742	0.814890710509729, 0.998313868944228	38	0.616162	0.622951	0.236506	8	0	43	38	0.173913	0.0832209050820488, 0.319535974073188	1	0.897854003168161, 1	11	0.89	0.573034	0.4539	28	1	97	70	0.285714	0.201233680399275, 0.387262030907402	0.989796	0.936363805465959, 0.999467131059995	79	0.712727	0.637755	0.323967
chr2:143676107	chr2:143676141	9	0	22	15	0.375	0.195499676468355, 0.592427443079868	1	0.815020426142817, 1	30	0.605263	0.673913	0.246884	4	3	22	23	0.148148	0.0485552042339998, 0.346112956701863	0.88	0.676638290945767, 0.968484670344705	47	0.525253	0.5	0.137945	0	0	0	0	nan	nan, nan	nan	nan, nan	100	0	nan	#VALUE!	13	3	44	38	0.254902	0.147716342576642, 0.39911072238523	0.93617	0.814374631271766, 0.983369509034286	177	0.356364	0.581633	0.0738645
chr2:144193116	chr2:144193151	1	0	21	14	0.0666667	0.00348978243277056, 0.339673913043478	1	0.807591798614219, 1	40	0.473684	0.611111	0.137119	3	4	39	36	0.0769231	0.0200787487335359, 0.219689320613445	0.906977	0.769459716885316, 0.969776431458377	17	0.828283	0.512195	0.351393	3	0	19	17	0.15	0.0395655003228796, 0.388629484162296	1	0.790789306861633, 1	61	0.39	0.564103	0.0858	7	4	79	67	0.0945946	0.0420885127197596, 0.190896292158106	0.951807	0.874514742985021, 0.984449754639768	118	0.570909	0.547771	0.178539
chr2:148701065	chr2:148701099	7	0	27	28	0.2	0.090612213871351, 0.374645492674333	1	0.844953545151028, 1	14	0.815789	0.548387	0.364958	2	0	38	31	0.0606061	0.010567069090525, 0.216213217735536	1	0.885662588459967, 1	28	0.717172	0.56338	0.289766	6	0	14	12	0.333333	0.143564590032526, 0.588455883379709	1	0.732374016304993, 1	68	0.32	0.625	0.064	15	0	79	71	0.174419	0.104068402599394, 0.274557123833236	1	0.942217029318022, 1	110	0.6	0.569697	0.205091
chr2:149240623	chr2:149240657	5	1	18	1	0.833333	0.364816781488349, 0.9912379714894	0.947368	0.718921134646576, 0.997246557526151	51	0.328947	0.92	0.0995499	15	0	49	33	0.3125	0.190900036190384, 0.464000373325418	1	0.909441418741445, 1	2	0.979798	0.659794	0.633405	35	4	44	15	0.7	0.552163361634626, 0.817145430933096	0.916667	0.791280647918758, 0.972965466767916	2	0.98	0.806122	0.7742	55	5	111	49	0.528846	0.428917611049872, 0.626618408192303	0.956897	0.897356070769024, 0.984024106053793	55	0.8	0.754545	0.482909
chr2:150320593	chr2:150320627	1	0	8	19	0.05	0.0026154770562368, 0.269448372309639	1	0.597696053530893, 1	48	0.368421	0.321429	0.0436288	5	0	10	8	0.384615	0.151337562981863, 0.67723179463186	1	0.655455992918727, 1	76	0.232323	0.652174	0.0352005	0	0	0	0	nan	nan, nan	nan	nan, nan	100	0	nan	#VALUE!	6	0	18	27	0.181818	0.0761626461191018, 0.36082366024682	1	0.781238031547393, 1	224	0.185455	0.470588	0.0161851
chr2:152236011	chr2:152236045	4	0	22	16	0.2	0.0661050974094109, 0.442690458225094	1	0.815020426142817, 1	34	0.552632	0.619048	0.189058	20	8	27	14	0.588235	0.408310836185919, 0.748737125917835	0.771429	0.59447663312089, 0.889557339766111	30	0.69697	0.681159	0.330885	35	2	44	14	0.714286	0.565279974318915, 0.829732687451899	0.956522	0.839601340979176, 0.992433564973051	5	0.95	0.831579	0.7505	59	10	93	44	0.572816	0.471555279891763, 0.668578313189338	0.902913	0.824613502278743, 0.949898111659968	69	0.749091	0.737864	0.414043
chr2:152293286	chr2:152293320	6	0	26	15	0.285714	0.121948000572375, 0.523148039994462	1	0.839767606061917, 1	29	0.618421	0.680851	0.260388	13	1	26	17	0.433333	0.259752006996965, 0.623388988951532	0.962963	0.791104327094339, 0.998063678339323	42	0.575758	0.684211	0.226814	1	1	14	9	0.1	0.0052421448086816, 0.458851997535528	0.933333	0.660326086956522, 0.996510217567229	75	0.25	0.6	0.0375	20	2	66	41	0.327869	0.216342430232061, 0.461162621573771	0.970588	0.888392316149556, 0.99488941147218	146	0.469091	0.666667	0.146698
chr2:152381134	chr2:152381168	1	2	26	25	0.0384615	0.00201091741251466, 0.215827529955151	0.928571	0.750412433894384, 0.98753102714876	22	0.710526	0.5	0.252424	3	0	38	31	0.0882353	0.0230683171649395, 0.248127689229386	1	0.885662588459967, 1	27	0.727273	0.569444	0.301194	16	10	39	33	0.326531	0.203581403723103, 0.476581044265992	0.795918	0.652373629830614, 0.892759650911902	2	0.98	0.561224	0.539	20	12	103	89	0.183486	0.118273777760106, 0.271571874649345	0.895652	0.821281850928839, 0.942535811323019	51	0.814545	0.549107	0.364324
chr2:152402481	chr2:152402515	6	0	19	17	0.26087	0.110832922985907, 0.486882486681207	1	0.790789306861633, 1	34	0.552632	0.595238	0.181787	7	0	39	36	0.162791	0.0732743002473983, 0.313024474834865	1	0.888328229043903, 1	17	0.828283	0.560976	0.384859	1	1	2	5	0.166667	0.00876202851060038, 0.635183218511651	0.666667	0.125331452998448, 0.982347737935366	91	0.09	0.333333	0.0027	14	1	60	58	0.194444	0.11406977289208, 0.308031440457212	0.983607	0.900186642229389, 0.999143690770878	142	0.483636	0.556391	0.130142
chr2:152424899	chr2:152424933	4	0	28	22	0.153846	0.0504689068621871, 0.357274145550316	1	0.849814401612559, 1	22	0.710526	0.592593	0.299169	12	0	49	35	0.255319	0.14423720086927, 0.406376820551941	1	0.909441418741445, 1	3	0.969697	0.635417	0.59749	25	3	44	24	0.510204	0.365185037240015, 0.653635271411026	0.93617	0.814374631271766, 0.983369509034286	4	0.96	0.71875	0.6624	41	3	121	81	0.336066	0.254657779521877, 0.427963297591182	0.975806	0.925578563163049, 0.99373107509088	29	0.894545	0.658537	0.526969
chr2:152473952	chr2:152473986	10	0	15	11	0.47619	0.263876319825733, 0.696623894316155	1	0.746526467215379, 1	40	0.473684	0.694444	0.155817	11	3	29	24	0.314286	0.174312030879941, 0.494210557715535	0.90625	0.738331009648094, 0.975470749401698	32	0.676768	0.597015	0.273441	0	0	0	0	nan	nan, nan	nan	nan, nan	100	0	nan	#VALUE!	21	3	44	35	0.375	0.252311130714106, 0.514828972376272	0.93617	0.814374631271766, 0.983369509034286	172	0.374545	0.631068	0.0885289
chr2:153415195	chr2:153415229	6	0	18	12	0.333333	0.143564590032526, 0.588455883379709	1	0.781238031547393, 1	40	0.473684	0.666667	0.149584	18	7	32	24	0.428571	0.280761309388959, 0.589264134947288	0.820513	0.658902334888634, 0.918975003415523	18	0.818182	0.617284	0.413223	1	0	5	2	0.333333	0.0176522620646341, 0.874668547001552	1	0.462936442589261, 1	92	0.08	0.75	0.0048	25	7	55	38	0.396825	0.278229799571402, 0.528036049205093	0.887097	0.775104734790882, 0.949611447573045	150	0.454545	0.64	0.132231
chr2:153463950	chr2:153463984	2	2	17	21	0.0869565	0.0152058502139731, 0.295091838215751	0.894737	0.654612700529022, 0.981555189253676	34	0.552632	0.452381	0.138158	9	2	38	30	0.230769	0.117051372395977, 0.397160166591946	0.95	0.817900009972058, 0.991292358097106	20	0.79798	0.594937	0.378839	0	0	0	0	nan	nan, nan	nan	nan, nan	100	0	nan	#VALUE!	11	4	55	51	0.177419	0.096018722532101, 0.299498944506214	0.932203	0.827271233285933, 0.978058506503608	154	0.44	0.545455	0.1056
chr2:157369984	chr2:157370018	14	1	27	13	0.518519	0.323535388006096, 0.708464015792961	0.964286	0.797605398156501, 0.998132937717123	21	0.723684	0.745455	0.390409	8	0	38	25	0.242424	0.117431456752768, 0.426308884712235	1	0.885662588459967, 1	28	0.717172	0.647887	0.333231	11	0	46	38	0.22449	0.122488085108274, 0.36986921853318	1	0.903996059418825, 1	5	0.95	0.6	0.5415	33	1	111	76	0.302752	0.220352369290468, 0.399282322478386	0.991071	0.944038991149124, 0.999533764882191	54	0.803636	0.651584	0.420813
chr2:158275077	chr2:158275111	15	1	26	13	0.535714	0.342128621189136, 0.719900920497917	0.962963	0.791104327094339, 0.998063678339323	21	0.723684	0.745455	0.390409	8	3	42	34	0.190476	0.0914116972045216, 0.34627379294372	0.933333	0.806887009522139, 0.982623472898714	12	0.878788	0.574713	0.443832	15	0	50	35	0.3	0.182854569066904, 0.447836638365374	1	0.911121823642703, 1	0	1	0.65	0.65	38	4	118	82	0.316667	0.236472909428594, 0.408793708593351	0.967213	0.9131393642877, 0.989445426115702	33	0.88	0.644628	0.4992
chr2:158291327	chr2:158291361	0	1	9	15	0	0, 0.253473532784621	0.9	0.541148002464472, 0.994757855191318	51	0.328947	0.36	0.0389543	0	1	14	22	0	0, 0.184979573857183	0.933333	0.660326086956522, 0.996510217567229	62	0.373737	0.378378	0.0528517	0	0	0	0	nan	nan, nan	nan	nan, nan	100	0	nan	#VALUE!	0	2	23	37	0	0, 0.117133406016451	0.92	0.724958134492752, 0.986021450509483	213	0.225455	0.370968	0.0188562
chr2:158637102	chr2:158637136	4	1	23	9	0.307692	0.103583427150273, 0.611155311804381	0.958333	0.768833387642463, 0.997821209029268	39	0.486842	0.72973	0.172957	10	5	30	22	0.3125	0.167493113925779, 0.501365515327435	0.857143	0.689575169482981, 0.946186373451287	32	0.676768	0.597015	0.273441	16	4	27	17	0.484848	0.311665609844639, 0.661456983462788	0.870968	0.69237484162933, 0.957838838549899	36	0.64	0.671875	0.2752	30	10	80	48	0.384615	0.278702115178918, 0.501987913360103	0.888889	0.800819774047382, 0.942529075372658	107	0.610909	0.654762	0.244364
chr2:158655848	chr2:158655883	6	1	26	20	0.230769	0.0975096704204247, 0.44084393030187	0.962963	0.791104327094339, 0.998063678339323	23	0.697368	0.603774	0.293629	0	0	34	33	0	0, 0.129832849736855	1	0.873593318682473, 1	32	0.676768	0.507463	0.232425	1	0	30	27	0.0357143	0.00186706228287664, 0.202394601843499	1	0.858675893387411, 1	42	0.58	0.534483	0.1798	7	1	90	80	0.0804598	0.0357158174173522, 0.164017798572907	0.989011	0.931678682398994, 0.999426122048232	97	0.647273	0.544944	0.228311
chr2:160958315	chr2:160958349	2	0	28	34	0.0555556	0.00968108159770493, 0.20014714874174	1	0.849814401612559, 1	12	0.842105	0.46875	0.33241	6	1	46	36	0.142857	0.0594418070573714, 0.292317427106724	0.978723	0.87283772605916, 0.99888838963089	10	0.89899	0.58427	0.472197	17	1	41	25	0.404762	0.260170744313695, 0.566538959362568	0.97619	0.859046465599043, 0.99875592129554	16	0.84	0.690476	0.4872	25	2	115	95	0.208333	0.141758095322001, 0.294017123080823	0.982906	0.933478455363771, 0.997033731247602	38	0.861818	0.590717	0.438744
chr2:161174706	chr2:161174740	6	1	25	24	0.2	0.0840464532710143, 0.391310868997777	0.961538	0.784172470044849, 0.997989082587485	20	0.736842	0.553571	0.300554	4	6	43	44	0.0833333	0.0270345332320846, 0.208719352081242	0.877551	0.74536298373623, 0.949225457940071	2	0.979798	0.484536	0.465157	0	0	12	6	0	0, 0.48319049953362	1	0.698739642177336, 1	82	0.18	0.666667	0.0216	10	7	80	74	0.119048	0.0616567998795675, 0.21247940232005	0.91954	0.835982201427093, 0.964284182582648	104	0.621818	0.526316	0.203504
chr2:162876794	chr2:162876813	3	0	27	23	0.115385	0.0302831397366001, 0.312836009764267	1	0.844953545151028, 1	23	0.697368	0.566038	0.275277	6	1	49	41	0.12766	0.0529816229391706, 0.264378175939121	0.98	0.879889431035976, 0.998955142866464	2	0.979798	0.56701	0.544332	2	1	21	14	0.125	0.0219519449718612, 0.395878940378413	0.954545	0.751152628502783, 0.997622753846038	62	0.38	0.605263	0.0874	11	2	97	78	0.123596	0.0662895352136537, 0.214492524491338	0.979798	0.921885603701838, 0.996493222962418	87	0.683636	0.574468	0.268483
chr2:166895879	chr2:166895913	8	0	25	16	0.333333	0.164263369922119, 0.553077991481763	1	0.834222856801408, 1	27	0.644737	0.673469	0.279952	3	1	40	38	0.0731707	0.0190892172724626, 0.210055158011635	0.97561	0.855921509210541, 0.998725546487462	17	0.828283	0.52439	0.359759	5	0	24	21	0.192308	0.0730513061680905, 0.399836316389934	1	0.828280739134631, 1	50	0.5	0.58	0.145	16	1	89	75	0.175824	0.106855772645431, 0.272835790407589	0.988889	0.930952471396309, 0.999419742623244	94	0.658182	0.58011	0.251306
chr2:169681243	chr2:169681263	7	4	31	16	0.304348	0.140561480891516, 0.530061420849295	0.885714	0.723199027768024, 0.962744269068419	18	0.763158	0.655172	0.381579	0	0	44	36	0	0, 0.120069554258735	1	0.899986846366884, 1	19	0.808081	0.55	0.359147	4	2	12	6	0.4	0.13692819717368, 0.726334172815558	0.857143	0.561501463976402, 0.974861227577353	76	0.24	0.666667	0.0384	11	6	87	58	0.15942	0.0860150230916889, 0.271618671369159	0.935484	0.859474325587693, 0.973502736479931	113	0.589091	0.604938	0.209931
chr2:169728035	chr2:169728069	0	0	28	30	0	0, 0.141324106612589	1	0.849814401612559, 1	18	0.763158	0.482759	0.281163	10	3	42	33	0.232558	0.122822279187196, 0.389971193533953	0.933333	0.806887009522139, 0.982623472898714	11	0.888889	0.590909	0.466891	4	0	48	45	0.0816327	0.0264758294185975, 0.204840551189554	1	0.90769625208807, 1	3	0.97	0.536082	0.5044	14	3	118	108	0.114754	0.0664567030211551, 0.188214774648872	0.975207	0.923799390216319, 0.99357511719181	32	0.883636	0.54321	0.424145
chr2:169993987	chr2:169994021	13	0	28	21	0.382353	0.226870126633633, 0.563755518374814	1	0.849814401612559, 1	14	0.815789	0.66129	0.440097	3	0	46	38	0.0731707	0.0190892172724626, 0.210055158011635	1	0.903996059418825, 1	12	0.878788	0.563218	0.434956	17	0	46	32	0.346939	0.220627215892671, 0.497140567745349	1	0.903996059418825, 1	5	0.95	0.663158	0.5985	33	0	120	91	0.266129	0.192676911074322, 0.354351264151797	1	0.961340039669863, 1	31	0.887273	0.627049	0.493646
chr2:170062167	chr2:170062201	5	1	23	10	0.333333	0.129876029559703, 0.613138599303581	0.958333	0.768833387642463, 0.997821209029268	37	0.513158	0.717949	0.189058	6	0	29	25	0.193548	0.081242968650376, 0.380598179874512	1	0.854379805565092, 1	39	0.606061	0.583333	0.214264	22	2	34	21	0.511628	0.356810815681467, 0.664395478043088	0.944444	0.79985285125826, 0.990318918402295	21	0.79	0.708861	0.4424	33	3	86	56	0.370787	0.27264869547529, 0.480202827880764	0.966292	0.897719509064069, 0.99125430853913	97	0.647273	0.668539	0.280093
chr2:170151193	chr2:170151227	8	2	24	17	0.32	0.157284889429012, 0.535505212390599	0.923077	0.733998758202098, 0.986563683512601	25	0.671053	0.627451	0.282548	1	2	34	31	0.03125	0.00163336947615265, 0.179984764462787	0.944444	0.79985285125826, 0.990318918402295	31	0.686869	0.514706	0.242832	1	0	30	30	0.0322581	0.00168613105577214, 0.185109289490271	1	0.858675893387411, 1	39	0.61	0.508197	0.1891	10	4	88	78	0.113636	0.058801571589176, 0.203424777991853	0.956522	0.886191697740962, 0.985981029500277	95	0.654545	0.544444	0.233256
chr2:170371506	chr2:170371545	3	0	15	12	0.2	0.0531443976554718, 0.486272866449386	1	0.746526467215379, 1	46	0.394737	0.6	0.0934903	1	2	24	25	0.0384615	0.00201091741251466, 0.215827529955151	0.923077	0.733998758202098, 0.986563683512601	47	0.525253	0.480769	0.13264	0	0	0	0	nan	nan, nan	nan	nan, nan	100	0	nan	#VALUE!	4	2	39	37	0.097561	0.0317203361723375, 0.240597692006798	0.95122	0.82191516460708, 0.991505879642667	193	0.298182	0.52439	0.0466248
chr2:170917949	chr2:170917983	0	0	28	24	0	0, 0.171719260865369	1	0.849814401612559, 1	24	0.684211	0.538462	0.252078	4	0	49	41	0.0888889	0.0288617196053469, 0.221287772496523	1	0.909441418741445, 1	5	0.949495	0.56383	0.508315	22	0	50	28	0.44	0.302658421030122, 0.586503051982469	1	0.911121823642703, 1	0	1	0.72	0.72	26	0	127	93	0.218487	0.150110244819798, 0.305445686206284	1	0.963407627788583, 1	29	0.894545	0.621951	0.497693
chr2:171911679	chr2:171911713	13	1	24	11	0.541667	0.3323690835159, 0.738349862583328	0.96	0.77676563481172, 0.99790850900354	27	0.644737	0.755102	0.313885	4	0	27	17	0.190476	0.0628585682290252, 0.425769369818323	1	0.844953545151028, 1	51	0.484848	0.645833	0.151821	2	0	6	2	0.5	0.0918970474761509, 0.908102952523849	1	0.51680950046638, 1	90	0.1	0.8	0.008	19	1	57	30	0.387755	0.255440613810217, 0.537563539168457	0.982759	0.895364017656868, 0.999099366518439	168	0.389091	0.71028	0.107531
chr2:172373697	chr2:172373731	2	0	8	7	0.222222	0.0394644631292688, 0.598095859383412	1	0.597696053530893, 1	59	0.223684	0.588235	0.0294321	1	0	30	30	0.0322581	0.00168613105577214, 0.185109289490271	1	0.858675893387411, 1	38	0.616162	0.508197	0.192939	3	0	15	7	0.3	0.0809462330106019, 0.646333853456305	1	0.746526467215379, 1	75	0.25	0.72	0.045	6	0	53	44	0.12	0.0497385845882399, 0.250029759536101	1	0.915808613498395, 1	172	0.374545	0.572816	0.080357
chr2:173435544	chr2:173435578	11	0	28	17	0.392857	0.221249262675801, 0.592705650551261	1	0.849814401612559, 1	20	0.736842	0.696429	0.378116	6	0	40	28	0.176471	0.0738537927921067, 0.351680235654304	1	0.89087242290586, 1	25	0.747475	0.621622	0.347311	13	1	20	13	0.5	0.303963575100784, 0.696036424899216	0.952381	0.741260441570176, 0.997509322086541	53	0.47	0.702128	0.1551	30	1	88	58	0.340909	0.245325930345926, 0.450547029493448	0.988764	0.930210658172218, 0.999413219772077	98	0.643636	0.666667	0.276179
chr2:173861071	chr2:173861105	4	1	32	18	0.181818	0.059916301516607, 0.410075264688923	0.969697	0.824863950876332, 0.998416190308383	21	0.723684	0.654545	0.342798	4	1	32	19	0.173913	0.0572374001669766, 0.395481910383561	0.969697	0.824863950876332, 0.998416190308383	43	0.565657	0.642857	0.205693	2	0	6	1	0.666667	0.125331452998448, 0.982347737935366	1	0.51680950046638, 1	91	0.09	0.888889	0.0072	10	2	70	38	0.208333	0.109556321889983, 0.354039568641867	0.972222	0.894242736729912, 0.995174194743575	155	0.436364	0.666667	0.126942
chr2:174104003	chr2:174104037	9	0	34	14	0.391304	0.204674421531752, 0.612178284112362	1	0.873593318682473, 1	19	0.75	0.754386	0.424342	7	0	28	22	0.241379	0.110177294573439, 0.439254080986758	1	0.849814401612559, 1	42	0.575758	0.614035	0.203551	0	0	0	0	nan	nan, nan	nan	nan, nan	100	0	nan	#VALUE!	16	0	62	36	0.307692	0.191192907057357, 0.452597111036477	1	0.927308430845106, 1	161	0.414545	0.684211	0.11758
chr2:174131476	chr2:174131511	10	1	27	7	0.588235	0.334531486462057, 0.805723614968876	0.964286	0.797605398156501, 0.998132937717123	31	0.592105	0.822222	0.288262	3	0	14	18	0.142857	0.0376423018561252, 0.373570647280443	1	0.732374016304993, 1	64	0.353535	0.485714	0.0607081	0	0	0	0	nan	nan, nan	nan	nan, nan	100	0	nan	#VALUE!	13	1	41	25	0.342105	0.201426793969171, 0.514176239886603	0.97619	0.859046465599043, 0.99875592129554	195	0.290909	0.675	0.057124
chr2:175246352	chr2:175246386	10	1	24	15	0.4	0.218116862933776, 0.611100199302707	0.96	0.77676563481172, 0.99790850900354	26	0.657895	0.68	0.294321	1	1	36	33	0.0294118	0.00153716883680059, 0.170541483981054	0.972973	0.841902397099732, 0.998587609573609	28	0.717172	0.521127	0.268034	12	0	50	38	0.24	0.135215342776664, 0.384868735652959	1	0.911121823642703, 1	0	1	0.62	0.62	23	2	110	86	0.211009	0.141072516824353, 0.301771191562221	0.982143	0.930618158672719, 0.996901051115485	54	0.803636	0.60181	0.388668
chr2:179363875	chr2:179363909	3	0	28	32	0.0857143	0.0224012321130646, 0.24186768313993	1	0.849814401612559, 1	13	0.828947	0.492063	0.338123	9	3	45	35	0.204545	0.103265382959671, 0.35752464705251	0.9375	0.817905185372451, 0.983719007483698	7	0.929293	0.586957	0.506887	2	0	38	32	0.0588235	0.0102542540427082, 0.210579308728257	1	0.885662588459967, 1	28	0.72	0.555556	0.288	14	3	111	99	0.123894	0.0718534590408321, 0.202401067193746	0.973684	0.919297708808015, 0.993179178197231	48	0.825455	0.550661	0.375207
chr2:179407729	chr2:179407763	11	1	24	10	0.52381	0.303376105683845, 0.736123680174267	0.96	0.77676563481172, 0.99790850900354	30	0.605263	0.76087	0.27874	18	1	48	30	0.375	0.243212251474266, 0.52666617233221	0.979592	0.877627360596058, 0.998933800782566	2	0.979798	0.680412	0.653199	7	1	49	43	0.14	0.0627692657528953, 0.273566404829021	0.98	0.879889431035976, 0.998955142866464	0	1	0.56	0.56	36	3	121	83	0.302521	0.223472552892796, 0.394538044644876	0.975806	0.925578563163049, 0.99373107509088	32	0.883636	0.646091	0.504476
chr2:179553696	chr2:179553730	4	0	24	12	0.25	0.0833263288025936, 0.525920559558324	1	0.828280739134631, 1	36	0.526316	0.7	0.193906	3	2	45	44	0.0638298	0.016630490965714, 0.185625368728234	0.957447	0.842725657128856, 0.992595305159369	5	0.949495	0.510638	0.460361	0	0	10	10	0	0, 0.344544007081273	1	0.655455992918727, 1	80	0.2	0.5	0.02	7	2	79	66	0.0958904	0.0426742565914715, 0.193332702193928	0.975309	0.90540085805493, 0.995711840574378	121	0.56	0.558442	0.175127
chr2:179563609	chr2:179563643	1	0	10	11	0.0833333	0.0043653365516413, 0.402467140790925	1	0.655455992918727, 1	54	0.289474	0.5	0.0418975	15	0	36	24	0.384615	0.238116074289224, 0.55346186902459	1	0.879930445741265, 1	24	0.757576	0.68	0.390266	0	0	0	0	nan	nan, nan	nan	nan, nan	100	0	nan	#VALUE!	16	0	46	35	0.313725	0.195150549327979, 0.460324137974254	1	0.903996059418825, 1	178	0.352727	0.639175	0.079524
chr2:179616736	chr2:179616770	8	0	25	17	0.32	0.157284889429012, 0.535505212390599	1	0.834222856801408, 1	26	0.657895	0.66	0.285665	3	0	24	14	0.176471	0.0467286574502652, 0.441960512344009	1	0.828280739134631, 1	58	0.414141	0.658537	0.112948	26	1	48	24	0.52	0.375754171651516, 0.661193197856418	0.979592	0.877627360596058, 0.998933800782566	1	0.99	0.747475	0.7326	37	1	97	55	0.402174	0.302845280150025, 0.509761286222773	0.989796	0.936363805465959, 0.999467131059995	85	0.690909	0.705263	0.336661
chr2:179988361	chr2:179988395	11	0	28	14	0.44	0.250211239729802, 0.647301470997702	1	0.849814401612559, 1	23	0.697368	0.735849	0.35786	0	0	39	36	0	0, 0.120069554258735	1	0.888328229043903, 1	24	0.757576	0.52	0.298439	0	0	3	1	0	0, 0.945380934854116	1	0.309981541765289, 1	96	0.04	0.75	0.0012	11	0	70	51	0.177419	0.096018722532101, 0.299498944506214	1	0.935178768968121, 1	143	0.48	0.613636	0.141382
chr2:181925554	chr2:181925588	5	2	26	17	0.227273	0.0868599096036909, 0.458205489140404	0.928571	0.750412433894384, 0.98753102714876	26	0.657895	0.62	0.268352	4	3	40	34	0.105263	0.0342658540851313, 0.257437693782037	0.930233	0.798771184336131, 0.98180735209014	18	0.818182	0.54321	0.363636	4	4	10	8	0.333333	0.112726651468193, 0.645635228734987	0.714286	0.420027349991455, 0.904184035567097	74	0.26	0.538462	0.0364	13	9	76	59	0.180556	0.103307514329191, 0.292588314490043	0.894118	0.803812516011476, 0.947440418521622	118	0.570909	0.566879	0.184767
chr2:182399462	chr2:182399497	1	1	34	18	0.0526316	0.00275344247384916, 0.281078865353424	0.971429	0.83381838301554, 0.99850680358679	22	0.710526	0.648148	0.327216	2	1	34	30	0.0625	0.0108995710579486, 0.222156165231349	0.971429	0.83381838301554, 0.99850680358679	32	0.676768	0.537313	0.246097	0	0	11	9	0	0, 0.371197286750662	1	0.678545532463038, 1	80	0.2	0.55	0.022	3	2	79	57	0.05	0.0130021021916978, 0.14824825139084	0.975309	0.90540085805493, 0.995711840574378	134	0.512727	0.58156	0.152886
chr2:183032986	chr2:183033020	4	0	28	32	0.111111	0.0362027503073629, 0.270032206048096	1	0.849814401612559, 1	12	0.842105	0.5	0.354571	3	0	34	30	0.0909091	0.0237763592643775, 0.254719152623568	1	0.873593318682473, 1	32	0.676768	0.552239	0.252933	5	1	42	38	0.116279	0.0436091908571696, 0.25881991105433	0.976744	0.862038819573498, 0.998784881925431	14	0.86	0.546512	0.4042	12	1	104	100	0.107143	0.0590299025130518, 0.183257919448884	0.990476	0.94044765513315, 0.999502669995394	58	0.789091	0.534562	0.332853
chr2:183066342	chr2:183066377	2	2	25	24	0.0769231	0.013436316487399, 0.266001241797902	0.925926	0.742465968646782, 0.987065417665985	23	0.697368	0.509434	0.247749	1	1	46	40	0.0243902	0.0012744535125377, 0.144078490789459	0.978723	0.87283772605916, 0.99888838963089	11	0.888889	0.534091	0.421998	2	0	21	23	0.08	0.0139785494905172, 0.275041865507248	1	0.807591798614219, 1	54	0.46	0.5	0.1058	5	3	92	87	0.0543478	0.0201794441892679, 0.128067181278499	0.968421	0.90388682627391, 0.991809075286187	88	0.68	0.518717	0.239855
chr2:183841657	chr2:183841691	11	1	27	21	0.34375	0.191728542973534, 0.532255303751913	0.964286	0.797605398156501, 0.998132937717123	16	0.789474	0.633333	0.394737	2	0	49	46	0.0416667	0.00724972480714714, 0.154269299141363	1	0.909441418741445, 1	2	0.979798	0.525773	0.504744	2	0	19	10	0.166667	0.0294084273335072, 0.491191056922414	1	0.790789306861633, 1	69	0.31	0.677419	0.0651	15	1	95	77	0.163043	0.097102855234617, 0.257871201062008	0.989583	0.935092069732522, 0.99945602472221	87	0.683636	0.585106	0.273455
chr2:183995081	chr2:183995115	4	0	24	18	0.181818	0.059916301516607, 0.410075264688923	1	0.828280739134631, 1	30	0.605263	0.608696	0.222992	10	2	24	15	0.4	0.218116862933776, 0.611100199302707	0.923077	0.733998758202098, 0.986563683512601	48	0.515152	0.666667	0.176921	21	1	38	26	0.446809	0.304591392951217, 0.597642274827109	0.974359	0.849236925971518, 0.998660118730223	14	0.86	0.686047	0.5074	35	3	86	59	0.37234	0.276593030946828, 0.47864663707953	0.966292	0.897719509064069, 0.99125430853913	92	0.665455	0.661202	0.2928
chr2:183998332	chr2:183998366	6	1	24	15	0.285714	0.121948000572375, 0.523148039994462	0.96	0.77676563481172, 0.99790850900354	30	0.605263	0.652174	0.23892	5	0	37	28	0.151515	0.0571578910604182, 0.326686307237973	1	0.882866593983549, 1	29	0.707071	0.6	0.299969	2	0	9	2	0.5	0.0918970474761509, 0.908102952523849	1	0.628802713249338, 1	87	0.13	0.846154	0.0143	13	1	70	45	0.224138	0.129194585866844, 0.355985684986046	0.985915	0.913479582963947, 0.999264369747134	146	0.469091	0.643411	0.14158
chr2:189923596	chr2:189923630	5	0	25	23	0.178571	0.0676738898879848, 0.375829236009153	1	0.834222856801408, 1	23	0.697368	0.566038	0.275277	15	1	40	26	0.365854	0.225696249038445, 0.530808255912558	0.97561	0.855921509210541, 0.998725546487462	17	0.828283	0.670732	0.460157	20	2	36	17	0.540541	0.371341134255945, 0.701502491181305	0.947368	0.809301783435273, 0.990831404538579	25	0.75	0.746667	0.42	40	3	101	66	0.377358	0.286563677846795, 0.477162142459202	0.971154	0.911859328989674, 0.992520724021991	65	0.763636	0.671429	0.391537
chr2:190795368	chr2:190795402	5	0	25	19	0.208333	0.0793584907409206, 0.427068864711166	1	0.834222856801408, 1	27	0.644737	0.612245	0.254501	3	1	31	24	0.111111	0.0291437026164851, 0.30297000846573	0.96875	0.820015235537213, 0.998366630523847	40	0.59596	0.576271	0.204673	4	1	17	13	0.235294	0.0782298761098526, 0.502388083865335	0.944444	0.706245190257193, 0.99709322623592	65	0.35	0.6	0.0735	12	2	73	56	0.176471	0.0983409874892069, 0.291881796835497	0.973333	0.89824341204389, 0.995367789115405	132	0.52	0.594406	0.160727
chr2:191523828	chr2:191523862	7	0	23	8	0.466667	0.222758822995939, 0.725770495362186	1	0.821896967659713, 1	38	0.5	0.789474	0.197368	2	0	29	17	0.105263	0.0184448107463241, 0.345387299470978	1	0.854379805565092, 1	51	0.484848	0.645833	0.151821	0	0	6	4	0	0, 0.604234249997625	1	0.51680950046638, 1	90	0.1	0.6	0.006	9	0	58	29	0.236842	0.120263503323025, 0.406151490534421	1	0.922610291705152, 1	179	0.349091	0.697917	0.0850512
chr2:191537759	chr2:191537793	5	0	23	20	0.2	0.0760742095550832, 0.413010903022858	1	0.821896967659713, 1	28	0.631579	0.583333	0.232687	5	0	46	37	0.119048	0.0446678644203282, 0.264316525985105	1	0.903996059418825, 1	11	0.888889	0.579545	0.457912	19	0	41	25	0.431818	0.286815871400647, 0.588585152219592	1	0.893303283884335, 1	15	0.85	0.705882	0.51	29	0	110	82	0.261261	0.184582855469745, 0.354773178595877	1	0.957945446647519, 1	54	0.803636	0.628959	0.406202
chr2:191941019	chr2:191941054	3	0	28	33	0.0833333	0.0217716497000894, 0.235914835331768	1	0.849814401612559, 1	12	0.842105	0.484375	0.34349	19	7	35	16	0.542857	0.368731853879105, 0.707808348156282	0.833333	0.680396374877203, 0.924930599421826	22	0.777778	0.701299	0.424242	8	2	46	42	0.16	0.0763786190930022, 0.296608021063171	0.958333	0.845730700858637, 0.992750275192853	2	0.98	0.55102	0.5292	30	9	109	91	0.247934	0.175953476675648, 0.336243355815708	0.923729	0.856175632541058, 0.962322983979146	36	0.869091	0.58159	0.439286
chr2:196762457	chr2:196762491	19	3	31	3	0.863636	0.640375715794361, 0.964102521874056	0.911765	0.751872310770614, 0.97693168283506	20	0.736842	0.892857	0.484765	4	0	43	42	0.0869565	0.0282258133552764, 0.216933841328332	1	0.897854003168161, 1	10	0.89899	0.52809	0.426793	12	2	23	17	0.413793	0.240908505941163, 0.608666136010248	0.92	0.724958134492752, 0.986021450509483	46	0.54	0.648148	0.189	35	5	97	62	0.360825	0.267570815628939, 0.465242597672773	0.95098	0.88391233065281, 0.981814319216801	76	0.723636	0.663317	0.347345
chr2:197654544	chr2:197654578	5	0	21	6	0.454545	0.181375855857189, 0.754381611584257	1	0.807591798614219, 1	44	0.421053	0.8125	0.144044	8	1	34	28	0.222222	0.107251835179762, 0.395862601564271	0.971429	0.83381838301554, 0.99850680358679	28	0.717172	0.591549	0.304255	24	2	38	19	0.55814	0.400077761383425, 0.705949425055722	0.95	0.817900009972058, 0.991292358097106	17	0.83	0.746988	0.5146	37	3	93	53	0.411111	0.310003190747363, 0.519886003103232	0.96875	0.904843148461249, 0.991894765239589	89	0.676364	0.698925	0.319736
chr2:198360178	chr2:198360213	11	1	9	4	0.733333	0.448320323037964, 0.910865257753734	0.9	0.541148002464472, 0.994757855191318	51	0.328947	0.8	0.0865651	14	0	30	14	0.5	0.310723164176925, 0.689276835823075	1	0.858675893387411, 1	41	0.585859	0.758621	0.260382	0	0	0	0	nan	nan, nan	nan	nan, nan	100	0	nan	#VALUE!	25	1	39	18	0.581395	0.422141844243363, 0.726290112036747	0.975	0.852654943096281, 0.998693651325007	192	0.301818	0.771084	0.0702413
chr2:201276977	chr2:201277011	4	0	19	18	0.181818	0.059916301516607, 0.410075264688923	1	0.790789306861633, 1	35	0.539474	0.560976	0.163262	1	1	29	30	0.0322581	0.00168613105577214, 0.185109289490271	0.966667	0.809466187172582, 0.998257584935127	38	0.616162	0.491803	0.186716	0	0	0	0	nan	nan, nan	nan	nan, nan	100	0	nan	#VALUE!	5	1	48	48	0.0943396	0.0352543369038274, 0.214234713896826	0.979592	0.877627360596058, 0.998933800782566	173	0.370909	0.519608	0.0714843
chr2:201280962	chr2:201280996	15	0	15	6	0.714286	0.476851960005538, 0.878051999427625	1	0.746526467215379, 1	40	0.473684	0.833333	0.186981	12	0	30	27	0.307692	0.175487871919132, 0.477276264718812	1	0.858675893387411, 1	30	0.69697	0.608696	0.295684	0	0	0	0	nan	nan, nan	nan	nan, nan	100	0	nan	#VALUE!	27	0	45	33	0.45	0.323311947984023, 0.583091552940761	1	0.902032450203368, 1	170	0.381818	0.685714	0.0999669
chr2:201470199	chr2:201470233	3	1	24	18	0.142857	0.0376423018561252, 0.373570647280443	0.96	0.77676563481172, 0.99790850900354	30	0.605263	0.586957	0.215028	5	4	42	43	0.104167	0.0389890519803612, 0.234432864867162	0.913043	0.783066158671668, 0.971774186644724	5	0.949495	0.5	0.45077	5	0	48	41	0.108696	0.0407143882630137, 0.243616593042446	1	0.90769625208807, 1	6	0.94	0.56383	0.4982	13	5	114	102	0.113043	0.0639712795464279, 0.18893881995652	0.957983	0.899841751069278, 0.984429532197938	41	0.850909	0.542735	0.392965
chr2:201719224	chr2:201719258	16	2	24	5	0.761905	0.524498560922755, 0.908830042238779	0.923077	0.733998758202098, 0.986563683512601	29	0.618421	0.851064	0.325485	2	0	39	35	0.0540541	0.00941787151797224, 0.195308658973169	1	0.888328229043903, 1	23	0.767677	0.539474	0.317927	10	1	31	23	0.30303	0.162126624106526, 0.488734615196081	0.96875	0.820015235537213, 0.998366630523847	35	0.65	0.630769	0.2665	28	3	94	63	0.307692	0.217442697795639, 0.414402098594513	0.969072	0.905780634082764, 0.99197868081645	87	0.683636	0.648936	0.303286
chr2:201778683	chr2:201778717	19	1	24	4	0.826087	0.604518089616439, 0.942762599833023	0.96	0.77676563481172, 0.99790850900354	28	0.631579	0.895833	0.357341	27	2	41	18	0.6	0.443727284067387, 0.739371389804574	0.953488	0.829437353470729, 0.991902975753732	11	0.888889	0.772727	0.61055	4	2	11	5	0.444444	0.153427900270029, 0.77347429200519	0.846154	0.53661914687573, 0.972893556313747	78	0.22	0.681818	0.033	50	5	76	27	0.649351	0.531396168357661, 0.752268710080052	0.938272	0.855537150200913, 0.977053178176073	117	0.574545	0.797468	0.263246
chr2:202073730	chr2:202073764	10	0	21	7	0.588235	0.334531486462057, 0.805723614968876	1	0.807591798614219, 1	38	0.5	0.815789	0.203947	13	2	27	19	0.40625	0.24218914167234, 0.592148635395554	0.931034	0.757884591798399, 0.987964278067345	38	0.616162	0.655738	0.248954	7	0	24	25	0.21875	0.09943966816328, 0.404421503518259	1	0.828280739134631, 1	44	0.56	0.553571	0.1736	30	2	72	51	0.37037	0.26776656566422, 0.485385575543671	0.972973	0.8969439012937, 0.995305006915734	120	0.563636	0.658065	0.209058
chr2:202139705	chr2:202139739	9	1	19	14	0.391304	0.204674421531752, 0.612178284112362	0.95	0.730551627690361, 0.997384522943763	33	0.565789	0.651163	0.208449	11	4	32	26	0.297297	0.164365947537327, 0.471662868233232	0.888889	0.729967793951904, 0.963797249692637	26	0.737374	0.589041	0.320273	0	0	0	0	nan	nan, nan	nan	nan, nan	100	0	nan	#VALUE!	20	5	51	40	0.333333	0.220154763969671, 0.467923506229229	0.910714	0.796299313364441, 0.966661642164035	159	0.421818	0.612069	0.108906
chr2:202430394	chr2:202430428	5	0	11	8	0.384615	0.151337562981863, 0.67723179463186	1	0.678545532463038, 1	52	0.315789	0.666667	0.066482	9	3	24	21	0.3	0.154126205518325, 0.49558238518091	0.888889	0.69702999153427, 0.970856297383515	42	0.575758	0.578947	0.191919	0	0	0	0	nan	nan, nan	nan	nan, nan	100	0	nan	#VALUE!	14	3	35	29	0.325581	0.195431120426918, 0.486604255727343	0.921053	0.775155303819367, 0.979386985636656	194	0.294545	0.604938	0.0524826
chr2:202593895	chr2:202593929	6	0	35	17	0.26087	0.110832922985907, 0.486882486681207	1	0.876843336469232, 1	18	0.763158	0.706897	0.411704	4	2	35	29	0.121212	0.0395568831620657, 0.291404603510936	0.945946	0.804691341026831, 0.990582128482028	29	0.707071	0.557143	0.278543	14	0	26	16	0.466667	0.287962720187515, 0.653603786461669	1	0.839767606061917, 1	44	0.56	0.714286	0.224	24	2	96	62	0.27907	0.190293208759456, 0.387868107109232	0.979592	0.921121948527141, 0.99645735995171	91	0.669091	0.652174	0.291967
chr2:202698402	chr2:202698439	1	1	27	24	0.04	0.00209149099646007, 0.22323436518828	0.964286	0.797605398156501, 0.998132937717123	23	0.697368	0.528302	0.256925	5	0	39	27	0.15625	0.0589910259056824, 0.335467942051144	1	0.888328229043903, 1	28	0.717172	0.619718	0.318743	0	0	0	0	nan	nan, nan	nan	nan, nan	100	0	nan	#VALUE!	6	1	66	51	0.105263	0.0435230095764487, 0.221910463426378	0.985075	0.908611091730833, 0.999220423723811	151	0.450909	0.580645	0.118056
chr2:203078991	chr2:203079025	16	1	24	7	0.695652	0.469938579150705, 0.859438519108484	0.96	0.77676563481172, 0.99790850900354	28	0.631579	0.833333	0.33241	1	0	37	33	0.0294118	0.00153716883680059, 0.170541483981054	1	0.882866593983549, 1	28	0.717172	0.535211	0.275278	1	0	6	2	0.333333	0.0176522620646341, 0.874668547001552	1	0.51680950046638, 1	91	0.09	0.777778	0.0063	18	1	67	42	0.3	0.192002527460478, 0.433734770362632	0.985294	0.909878856495126, 0.999231895230908	147	0.465455	0.664062	0.143868
chr2:203384741	chr2:203384776	4	1	18	5	0.444444	0.153427900270029, 0.77347429200519	0.947368	0.718921134646576, 0.997246557526151	48	0.368421	0.785714	0.106648	10	2	32	22	0.3125	0.167493113925779, 0.501365515327435	0.941176	0.789420691271743, 0.989745745957292	33	0.666667	0.636364	0.282828	3	0	12	9	0.25	0.0669343849521441, 0.571648664156491	1	0.698739642177336, 1	76	0.24	0.625	0.036	17	3	62	36	0.320755	0.203024206822625, 0.464461573499267	0.953846	0.862410824677168, 0.988004473539002	157	0.429091	0.669492	0.123266
chr2:203630068	chr2:203630102	3	0	23	13	0.1875	0.0497302846840819, 0.463081218975811	1	0.821896967659713, 1	37	0.513158	0.666667	0.175554	6	0	25	19	0.24	0.101579133590922, 0.455212080865732	1	0.834222856801408, 1	49	0.505051	0.62	0.158147	23	4	39	22	0.511111	0.359773164176181, 0.660573525080399	0.906977	0.769459716885316, 0.969776431458377	12	0.88	0.704545	0.5456	32	4	87	54	0.372093	0.2722070531712, 0.483525717491026	0.956044	0.885002634113891, 0.985825946091806	98	0.643636	0.672316	0.278519
chr2:203676348	chr2:203676382	14	0	28	11	0.56	0.352698529002298, 0.749788760270198	1	0.849814401612559, 1	23	0.697368	0.792453	0.385388	3	0	28	26	0.103448	0.0271041182526516, 0.284985179149858	1	0.849814401612559, 1	42	0.575758	0.54386	0.180288	4	0	18	21	0.16	0.052539766592056, 0.369171546574951	1	0.781238031547393, 1	57	0.43	0.511628	0.0946	21	0	74	58	0.265823	0.175592751702539, 0.379140961548864	1	0.938507685445934, 1	122	0.556364	0.620915	0.192198
chr2:203964422	chr2:203964456	8	0	15	12	0.4	0.199768433014706, 0.635886710679891	1	0.746526467215379, 1	41	0.460526	0.657143	0.13937	1	0	33	28	0.0344828	0.00180258642838677, 0.196285431726119	1	0.870167150263145, 1	37	0.626263	0.548387	0.21508	0	0	0	0	nan	nan, nan	nan	nan, nan	100	0	nan	#VALUE!	9	0	48	40	0.183673	0.0923887023126646, 0.325025138709395	1	0.90769625208807, 1	178	0.352727	0.587629	0.0731107
chr2:205978084	chr2:205978117	0	1	28	16	0	0, 0.24074149040171	0.965517	0.803714568273881, 0.998197413571613	31	0.592105	0.622222	0.218144	4	5	31	30	0.117647	0.0383718245332453, 0.283916070796843	0.861111	0.697117279309711, 0.947715833211664	29	0.707071	0.5	0.249974	0	0	0	0	nan	nan, nan	nan	nan, nan	100	0	nan	#VALUE!	4	6	59	46	0.08	0.0259397546861397, 0.201102984876566	0.907692	0.80337816602178, 0.961915545542156	160	0.418182	0.547826	0.0958017
chr2:206041332	chr2:206041366	8	1	32	10	0.444444	0.224044803468467, 0.686534010831511	0.969697	0.824863950876332, 0.998416190308383	25	0.671053	0.784314	0.353186	7	2	27	24	0.225806	0.102778014100506, 0.415411574739632	0.931034	0.757884591798399, 0.987964278067345	39	0.606061	0.566667	0.208142	9	0	9	7	0.5625	0.305538736333978, 0.792465388388519	1	0.628802713249338, 1	75	0.25	0.72	0.045	24	3	68	41	0.369231	0.255507782959996, 0.498476552591593	0.957746	0.873340450002756, 0.989024121166824	139	0.494545	0.676471	0.165448
chr2:207014623	chr2:207014657	4	0	24	18	0.181818	0.059916301516607, 0.410075264688923	1	0.828280739134631, 1	30	0.605263	0.608696	0.222992	3	4	34	33	0.0833333	0.0217716497000894, 0.235914835331768	0.894737	0.742562306217963, 0.965734145914869	25	0.747475	0.5	0.279359	17	5	44	32	0.346939	0.220627215892671, 0.497140567745349	0.897959	0.769904924183105, 0.961819900792896	2	0.98	0.622449	0.5978	24	9	102	83	0.224299	0.151661071318526, 0.317149729942458	0.918919	0.847541380062864, 0.95991554341135	57	0.792727	0.577982	0.363213
chr2:208606841	chr2:208606875	6	0	23	14	0.3	0.128389050647866, 0.543310989871495	1	0.821896967659713, 1	33	0.565789	0.674419	0.215893	3	0	22	18	0.142857	0.0376423018561252, 0.373570647280443	1	0.815020426142817, 1	56	0.434343	0.581395	0.109683	2	0	18	13	0.133333	0.0234375, 0.416115113214093	1	0.781238031547393, 1	67	0.33	0.606061	0.066	11	0	63	45	0.196429	0.106653728785794, 0.328356948881311	1	0.928395173147333, 1	156	0.432727	0.621849	0.116443
chr2:208865678	chr2:208865712	5	1	26	9	0.357143	0.139783425679734, 0.643719956267873	0.962963	0.791104327094339, 0.998063678339323	35	0.539474	0.756098	0.220048	0	0	7	11	0	0, 0.321454467536963	1	0.560926440425583, 1	81	0.181818	0.388889	0.0128558	0	0	0	0	nan	nan, nan	nan	nan, nan	100	0	nan	#VALUE!	5	1	33	20	0.2	0.0760742095550832, 0.413010903022858	0.970588	0.829458516018946, 0.998462831163199	216	0.214545	0.644068	0.0296463
chr2:209345910	chr2:209345944	6	0	25	19	0.24	0.101579133590922, 0.455212080865732	1	0.834222856801408, 1	26	0.657895	0.62	0.268352	18	2	36	15	0.545455	0.365952068630359, 0.714677508115603	0.947368	0.809301783435273, 0.990831404538579	28	0.717172	0.760563	0.391185	0	0	5	5	0	0, 0.537063557410739	1	0.462936442589261, 1	90	0.1	0.5	0.005	24	2	66	39	0.380952	0.264146901882714, 0.512319798283826	0.970588	0.888392316149556, 0.99488941147218	144	0.476364	0.687023	0.155901
chr2:211521193	chr2:211521227	4	0	23	23	0.148148	0.0485552042339998, 0.346112956701863	1	0.821896967659713, 1	26	0.657895	0.54	0.233726	13	0	36	19	0.40625	0.24218914167234, 0.592148635395554	1	0.879930445741265, 1	31	0.686869	0.720588	0.339965	22	1	29	12	0.647059	0.46470362204609, 0.796975988785373	0.966667	0.809466187172582, 0.998257584935127	36	0.64	0.796875	0.3264	39	1	88	54	0.419355	0.319231146218924, 0.526212703664019	0.988764	0.930210658172218, 0.999413219772077	93	0.661818	0.697802	0.30564
chr2:211521383	chr2:211521417	4	0	22	13	0.235294	0.0782298761098526, 0.502388083865335	1	0.815020426142817, 1	37	0.513158	0.666667	0.175554	1	0	33	30	0.0322581	0.00168613105577214, 0.185109289490271	1	0.870167150263145, 1	35	0.646465	0.53125	0.222018	5	3	0	0	1	0.462936442589261, 1	0	0, 0.690018458234711	92	0.08	0.625	0.004	10	3	55	43	0.188679	0.0988806520699855, 0.324123839021325	0.948276	0.847011398142597, 0.986546321907766	164	0.403636	0.585586	0.095405
chr2:212578345	chr2:212578379	13	0	28	16	0.448276	0.269537118398794, 0.640198343979713	1	0.849814401612559, 1	19	0.75	0.719298	0.404605	12	1	39	25	0.324324	0.185549385938985, 0.498948489123828	0.975	0.852654943096281, 0.998693651325007	22	0.777778	0.662338	0.400673	21	3	27	13	0.617647	0.436244481625186, 0.773129873366367	0.9	0.723233234238957, 0.973812217040823	36	0.64	0.75	0.3072	46	4	94	54	0.46	0.360870409348044, 0.562237821050676	0.959184	0.892840104505477, 0.986844650728578	77	0.72	0.707071	0.366545
chr2:213872802	chr2:213872836	4	0	22	12	0.25	0.0833263288025936, 0.525920559558324	1	0.815020426142817, 1	38	0.5	0.684211	0.171053	0	0	28	29	0	0, 0.145620194434909	1	0.849814401612559, 1	42	0.575758	0.491228	0.162841	2	0	9	5	0.285714	0.0511231114520963, 0.69744471313084	1	0.628802713249338, 1	84	0.16	0.6875	0.0176	6	0	59	46	0.115385	0.0477885740817998, 0.241296278875266	1	0.923840851980904, 1	164	0.403636	0.585586	0.095405
chr2:215657148	chr2:215657182	12	1	25	8	0.6	0.364113289320109, 0.800231566985294	0.961538	0.784172470044849, 0.997989082587485	30	0.605263	0.804348	0.294668	22	7	35	22	0.5	0.34789771333552, 0.65210228666448	0.833333	0.680396374877203, 0.924930599421826	13	0.868687	0.662791	0.500153	3	0	8	6	0.333333	0.0904164755281258, 0.69082826718574	1	0.597696053530893, 1	83	0.17	0.647059	0.0187	37	8	68	36	0.506849	0.388203585272622, 0.624770331698188	0.894737	0.797869699462068, 0.950215585831886	126	0.541818	0.704698	0.206876
chr2:215876555	chr2:215876589	8	1	23	7	0.533333	0.274229504637814, 0.777241177004061	0.958333	0.768833387642463, 0.997821209029268	37	0.513158	0.794872	0.209314	13	1	40	23	0.361111	0.213387267090053, 0.537864315837897	0.97561	0.855921509210541, 0.998725546487462	22	0.777778	0.688312	0.416386	11	0	39	32	0.255814	0.14036081903607, 0.414699575920034	1	0.888328229043903, 1	18	0.82	0.609756	0.41	32	2	102	62	0.340426	0.24782454518456, 0.446237953737674	0.980769	0.925492361837269, 0.996662171194329	77	0.72	0.676768	0.350836
chr2:218673195	chr2:218673230	1	0	24	20	0.047619	0.00249067791345921, 0.258739558429824	1	0.828280739134631, 1	31	0.592105	0.555556	0.194771	1	0	40	35	0.0277778	0.00145166978849173, 0.162038929646823	1	0.89087242290586, 1	23	0.767677	0.539474	0.317927	2	0	50	48	0.04	0.00695846315983611, 0.148590740082553	1	0.911121823642703, 1	0	1	0.52	0.52	4	0	114	103	0.0373832	0.0120425565772802, 0.0985258251040792	1	0.959372391762318, 1	54	0.803636	0.533937	0.344833
chr2:219000958	chr2:219000992	5	0	6	8	0.384615	0.151337562981863, 0.67723179463186	1	0.51680950046638, 1	57	0.25	0.578947	0.0361842	0	0	0	0	nan	nan, nan	nan	nan, nan	99	0	nan	#VALUE!	0	0	0	0	nan	nan, nan	nan	nan, nan	100	0	nan	#VALUE!	5	0	6	8	0.384615	0.151337562981863, 0.67723179463186	1	0.51680950046638, 1	256	0.0690909	0.578947	0.00276364
chr2:219103279	chr2:219103313	3	0	19	12	0.2	0.0531443976554718, 0.486272866449386	1	0.790789306861633, 1	42	0.447368	0.647059	0.129501	4	0	26	19	0.173913	0.0572374001669766, 0.395481910383561	1	0.839767606061917, 1	50	0.494949	0.612245	0.149985	5	3	30	30	0.142857	0.0538136265487127, 0.310424830517019	0.909091	0.745280847376432, 0.976223640735623	32	0.68	0.514706	0.238	12	3	75	61	0.164384	0.0914197951811838, 0.273488026195722	0.961538	0.884084319043835, 0.990014381857106	124	0.549091	0.576159	0.173712
chr2:219350324	chr2:219350358	2	1	24	23	0.08	0.0139785494905172, 0.275041865507248	0.96	0.77676563481172, 0.99790850900354	26	0.657895	0.52	0.225069	4	4	32	30	0.117647	0.0383718245332453, 0.283916070796843	0.888889	0.729967793951904, 0.963797249692637	29	0.707071	0.514286	0.257117	9	0	36	34	0.209302	0.105756026761954, 0.364812643616466	1	0.879930445741265, 1	21	0.79	0.56962	0.3555	15	5	92	87	0.147059	0.0873593755044158, 0.234141399357176	0.948454	0.8782162653539, 0.98086924772561	76	0.723636	0.537688	0.28156
chr2:219530431	chr2:219530465	5	0	15	14	0.263158	0.101218304796606, 0.514210285266798	1	0.746526467215379, 1	42	0.447368	0.588235	0.117729	2	0	27	29	0.0645161	0.0112536789153131, 0.228434220753351	1	0.844953545151028, 1	41	0.585859	0.5	0.171615	0	0	0	0	nan	nan, nan	nan	nan, nan	100	0	nan	#VALUE!	7	0	42	43	0.14	0.0627692657528953, 0.273566404829021	1	0.895628218874088, 1	183	0.334545	0.532609	0.0596099
chr2:220033663	chr2:220033698	2	1	26	20	0.0909091	0.0159040370842949, 0.306248519025935	0.962963	0.791104327094339, 0.998063678339323	27	0.644737	0.571429	0.237535	0	0	40	38	0	0, 0.114337411540033	1	0.89087242290586, 1	21	0.787879	0.512821	0.318335	8	0	26	21	0.275862	0.134457309444889, 0.474854603567098	1	0.839767606061917, 1	45	0.55	0.618182	0.187	10	1	92	79	0.11236	0.0581286303552654, 0.201280174916288	0.989247	0.933086225877278, 0.99943846913472	93	0.661818	0.56044	0.245474
chr2:220082608	chr2:220082642	2	0	9	11	0.153846	0.0271064436862528, 0.46338085312427	1	0.628802713249338, 1	54	0.289474	0.5	0.0418975	10	2	15	12	0.454545	0.250704130668693, 0.67326368267361	0.882353	0.622500191305631, 0.979356482493974	60	0.393939	0.641026	0.0994796	0	0	0	0	nan	nan, nan	nan	nan, nan	100	0	nan	#VALUE!	12	2	24	23	0.342857	0.196842334029398, 0.522623438005378	0.923077	0.733998758202098, 0.986563683512601	214	0.221818	0.590164	0.029038
chr2:220197895	chr2:220197929	1	0	11	19	0.05	0.0026154770562368, 0.269448372309639	1	0.678545532463038, 1	45	0.407895	0.387097	0.0644044	4	2	35	38	0.0952381	0.0309538643898145, 0.235461973979728	0.945946	0.804691341026831, 0.990582128482028	20	0.79798	0.493671	0.314356	0	0	0	0	nan	nan, nan	nan	nan, nan	100	0	nan	#VALUE!	5	2	46	57	0.0806452	0.0300700324896886, 0.185456970594606	0.958333	0.845730700858637, 0.992750275192853	165	0.4	0.463636	0.0741818
chr2:223339499	chr2:223339533	6	0	26	17	0.26087	0.110832922985907, 0.486882486681207	1	0.839767606061917, 1	27	0.644737	0.653061	0.271468	5	2	41	33	0.131579	0.0494721758214196, 0.288841208943325	0.953488	0.829437353470729, 0.991902975753732	18	0.818182	0.567901	0.380165	0	0	6	4	0	0, 0.604234249997625	1	0.51680950046638, 1	90	0.1	0.6	0.006	11	2	73	54	0.169231	0.0914597049083432, 0.286882361601688	0.973333	0.89824341204389, 0.995367789115405	135	0.509091	0.6	0.155504
chr2:225422566	chr2:225422600	10	1	27	12	0.454545	0.250704130668693, 0.67326368267361	0.964286	0.797605398156501, 0.998132937717123	26	0.657895	0.74	0.320291	13	7	30	19	0.40625	0.24218914167234, 0.592148635395554	0.810811	0.64290701907954, 0.914449531533266	30	0.69697	0.623188	0.302724	2	0	5	3	0.4	0.0725823301253931, 0.829579844177432	1	0.462936442589261, 1	90	0.1	0.7	0.007	25	8	62	34	0.423729	0.298489505762444, 0.558900185173793	0.885714	0.781817209941293, 0.945866707911394	146	0.469091	0.674419	0.148403
chr2:226857029	chr2:226857063	4	1	5	11	0.266667	0.0891347422462657, 0.551679676962036	0.833333	0.364816781488349, 0.9912379714894	55	0.276316	0.428571	0.0327216	0	0	2	0	nan	nan, nan	1	0.197862509210457, 1	97	0.020202	1	0.000408122	0	0	0	0	nan	nan, nan	nan	nan, nan	100	0	nan	#VALUE!	4	1	7	11	0.266667	0.0891347422462657, 0.551679676962036	0.875	0.466783113260782, 0.993440279397089	252	0.0836364	0.478261	0.00334545
chr2:228142004	chr2:228142038	9	0	22	7	0.5625	0.305538736333978, 0.792465388388519	1	0.815020426142817, 1	38	0.5	0.815789	0.203947	4	0	21	23	0.148148	0.0485552042339998, 0.346112956701863	1	0.807591798614219, 1	51	0.484848	0.520833	0.122436	0	0	0	0	nan	nan, nan	nan	nan, nan	100	0	nan	#VALUE!	13	0	43	30	0.302326	0.176695144408017, 0.462992161442189	1	0.897854003168161, 1	189	0.312727	0.651163	0.0636826
chr2:228356330	chr2:228356364	16	1	24	7	0.695652	0.469938579150705, 0.859438519108484	0.96	0.77676563481172, 0.99790850900354	28	0.631579	0.833333	0.33241	24	1	44	19	0.55814	0.400077761383425, 0.705949425055722	0.977778	0.867658087790166, 0.998838938121339	11	0.888889	0.772727	0.61055	34	1	47	15	0.693878	0.544222111044607, 0.813209700482756	0.979167	0.875278489351451, 0.998911568658204	3	0.97	0.835052	0.7857	74	3	115	41	0.643478	0.548170045368366, 0.729057944631728	0.974576	0.921933085782409, 0.993411201391292	42	0.847273	0.811159	0.582307
chr2:230656953	chr2:230656987	3	0	28	32	0.0857143	0.0224012321130646, 0.24186768313993	1	0.849814401612559, 1	13	0.828947	0.492063	0.338123	1	0	38	33	0.0294118	0.00153716883680059, 0.170541483981054	1	0.885662588459967, 1	27	0.727273	0.541667	0.286501	9	0	48	40	0.183673	0.0923887023126646, 0.325025138709395	1	0.90769625208807, 1	3	0.97	0.587629	0.5529	13	0	114	105	0.110169	0.0623163599130287, 0.184376986849346	1	0.959372391762318, 1	43	0.843636	0.547414	0.389607
chr2:230705482	chr2:230705516	5	0	23	17	0.227273	0.0868599096036909, 0.458205489140404	1	0.821896967659713, 1	31	0.592105	0.622222	0.218144	6	2	32	25	0.193548	0.081242968650376, 0.380598179874512	0.941176	0.789420691271743, 0.989745745957292	34	0.656566	0.584615	0.252015	2	1	6	4	0.333333	0.0599882983148814, 0.75892602592506	0.857143	0.420072344037693, 0.992497408452811	87	0.13	0.615385	0.0104	13	3	61	46	0.220339	0.126921927111616, 0.350567461647362	0.953125	0.860403314438019, 0.987815823139143	152	0.447273	0.601626	0.120357
chr2:231330864	chr2:231330899	5	1	25	18	0.217391	0.082939644218251, 0.44209983810136	0.961538	0.784172470044849, 0.997989082587485	27	0.644737	0.612245	0.254501	2	0	25	21	0.0869565	0.0152058502139731, 0.295091838215751	1	0.834222856801408, 1	51	0.484848	0.5625	0.132231	0	0	0	0	nan	nan, nan	nan	nan, nan	100	0	nan	#VALUE!	7	1	50	39	0.152174	0.0683700478639829, 0.294808692683673	0.980392	0.882069422807328, 0.998975647308862	178	0.352727	0.587629	0.0731107
chr2:231363218	chr2:231363252	12	0	26	25	0.324324	0.185549385938985, 0.498948489123828	1	0.839767606061917, 1	13	0.828947	0.603175	0.414474	11	0	40	32	0.255814	0.14036081903607, 0.414699575920034	1	0.89087242290586, 1	16	0.838384	0.614458	0.431895	11	0	18	7	0.611111	0.361397378371405, 0.817376841551272	1	0.781238031547393, 1	64	0.36	0.805556	0.1044	34	0	84	64	0.346939	0.255486539701989, 0.450550439438399	1	0.945504332123918, 1	93	0.661818	0.648352	0.28398
chr2:231678659	chr2:231678693	1	0	13	13	0.0714286	0.0037398130945191, 0.358324594091567	1	0.716549812485589, 1	49	0.355263	0.518519	0.0654432	0	0	11	22	0	0, 0.184979573857183	1	0.678545532463038, 1	66	0.333333	0.333333	0.037037	0	0	0	0	nan	nan, nan	nan	nan, nan	100	0	nan	#VALUE!	1	0	24	35	0.0277778	0.00145166978849173, 0.162038929646823	1	0.828280739134631, 1	215	0.218182	0.416667	0.0198347
chr2:233677007	chr2:233677041	5	0	26	14	0.263158	0.101218304796606, 0.514210285266798	1	0.839767606061917, 1	31	0.592105	0.688889	0.241517	7	2	35	27	0.205882	0.0933749417166319, 0.384077434521422	0.945946	0.804691341026831, 0.990582128482028	28	0.717172	0.591549	0.304255	0	0	5	4	0	0, 0.604234249997625	1	0.462936442589261, 1	91	0.09	0.555556	0.0045	12	2	66	45	0.210526	0.118002008914315, 0.34249376601572	0.970588	0.888392316149556, 0.99488941147218	150	0.454545	0.624	0.128926
chr2:234178590	chr2:234178624	8	1	22	11	0.421053	0.211204352570969, 0.660324519742572	0.956522	0.760317915068527, 0.997726303680297	34	0.552632	0.714286	0.218144	6	1	34	29	0.171429	0.0716809529728479, 0.342984754327693	0.971429	0.83381838301554, 0.99850680358679	29	0.707071	0.571429	0.285685	19	1	49	31	0.38	0.249978451310351, 0.528369659673947	0.98	0.879889431035976, 0.998955142866464	0	1	0.68	0.68	33	3	105	71	0.317308	0.231441513031595, 0.416874970361775	0.972222	0.914993329341717, 0.992798794222188	63	0.770909	0.650943	0.386856
chr2:234250735	chr2:234250769	10	0	10	9	0.526316	0.29494856415496, 0.747884060230104	1	0.655455992918727, 1	47	0.381579	0.689655	0.100416	8	0	25	20	0.285714	0.139517160147303, 0.488726942596406	1	0.834222856801408, 1	46	0.535354	0.622642	0.178451	0	0	0	0	nan	nan, nan	nan	nan, nan	100	0	nan	#VALUE!	18	0	35	29	0.382979	0.248750951206512, 0.536189783939509	1	0.876843336469232, 1	193	0.298182	0.646341	0.0574678
chr2:234916737	chr2:234916771	12	0	28	25	0.324324	0.185549385938985, 0.498948489123828	1	0.849814401612559, 1	11	0.855263	0.615385	0.450139	11	0	50	37	0.229167	0.125143172631551, 0.376663117944735	1	0.911121823642703, 1	1	0.989899	0.622449	0.609938	31	9	40	18	0.632653	0.48253441869122, 0.762083340106519	0.816327	0.674974861290605, 0.907611297687335	2	0.98	0.72449	0.6958	54	9	118	80	0.402985	0.320254227196748, 0.491362891597125	0.929134	0.865938463936959, 0.965023738413101	14	0.949091	0.659004	0.593613
chr2:236817302	chr2:236817336	9	1	20	9	0.5	0.267681797534176, 0.732318202465824	0.952381	0.741260441570176, 0.997509322086541	37	0.513158	0.74359	0.19581	25	3	39	18	0.581395	0.422141844243363, 0.726290112036747	0.928571	0.79445252063218, 0.981369849131103	14	0.858586	0.752941	0.555045	23	3	22	3	0.884615	0.687163990235733, 0.9697168602634	0.88	0.676638290945767, 0.968484670344705	49	0.51	0.882353	0.2295	57	7	81	30	0.655172	0.544780487494228, 0.751702738003586	0.920455	0.837740038742789, 0.964695360144868	100	0.636364	0.788571	0.319339
chr2:236877032	chr2:236877066	14	1	21	1	0.933333	0.660326086956522, 0.996510217567229	0.954545	0.751152628502783, 0.997622753846038	39	0.486842	0.945946	0.224204	18	1	40	25	0.418605	0.273709887963253, 0.577858155756637	0.97561	0.855921509210541, 0.998725546487462	15	0.848485	0.690476	0.497092	22	1	27	9	0.709677	0.517644825099656, 0.851118024190025	0.964286	0.797605398156501, 0.998132937717123	41	0.59	0.830508	0.2891	54	3	88	35	0.606742	0.497245379742715, 0.706925921989559	0.967033	0.899861347247826, 0.991447396414621	95	0.654545	0.788889	0.337983
chr2:238896459	chr2:238896494	7	0	18	8	0.466667	0.222758822995939, 0.725770495362186	1	0.781238031547393, 1	43	0.434211	0.757576	0.142832	9	6	30	34	0.209302	0.105756026761954, 0.364812643616466	0.833333	0.665294564349551, 0.930367560656556	20	0.79798	0.493671	0.314356	2	0	4	3	0.4	0.0725823301253931, 0.829579844177432	1	0.395765750002375, 1	91	0.09	0.666667	0.0054	18	6	52	45	0.285714	0.182414336558143, 0.415336286305802	0.896552	0.781599813580274, 0.957240295407953	154	0.44	0.578512	0.112
chr2:238899011	chr2:238899045	5	0	5	8	0.384615	0.151337562981863, 0.67723179463186	1	0.462936442589261, 1	58	0.236842	0.555556	0.0311634	10	5	7	5	0.666667	0.386861400696419, 0.870123970440297	0.583333	0.285989106818, 0.835010039360176	72	0.272727	0.62963	0.046832	0	0	0	0	nan	nan, nan	nan	nan, nan	100	0	nan	#VALUE!	15	5	12	13	0.535714	0.342128621189136, 0.719900920497917	0.705882	0.440475973437597, 0.886235773102245	230	0.163636	0.6	0.0160661
chr2:239241411	chr2:239241445	16	0	24	9	0.64	0.426149704385013, 0.812882334325581	1	0.828280739134631, 1	27	0.644737	0.816327	0.339335	3	1	42	43	0.0652174	0.0169953251209369, 0.189295293511277	0.976744	0.862038819573498, 0.998784881925431	10	0.89899	0.505618	0.408632	8	4	38	33	0.195122	0.0937180739728523, 0.353665909761036	0.904762	0.764538026020272, 0.969046135610185	17	0.83	0.554217	0.3818	27	5	104	85	0.241071	0.167455774185286, 0.33280649510549	0.954128	0.89104712463142, 0.98299068863616	54	0.803636	0.59276	0.382823
chr2:239242685	chr2:239242719	18	0	22	8	0.692308	0.481021609018707, 0.849122213941793	1	0.815020426142817, 1	28	0.631579	0.833333	0.33241	1	0	38	35	0.0277778	0.00145166978849173, 0.162038929646823	1	0.885662588459967, 1	25	0.747475	0.527027	0.29446	2	0	8	5	0.285714	0.0511231114520963, 0.69744471313084	1	0.597696053530893, 1	85	0.15	0.666667	0.015	21	0	68	48	0.304348	0.202312208615845, 0.428354888579125	1	0.933375396366161, 1	138	0.498182	0.649635	0.16123
chr2:242263769	chr2:242263803	1	0	15	14	0.0666667	0.00348978243277056, 0.339673913043478	1	0.746526467215379, 1	46	0.394737	0.533333	0.0831025	7	1	39	39	0.152174	0.0683700478639829, 0.294808692683673	0.975	0.852654943096281, 0.998693651325007	13	0.868687	0.534884	0.403632	0	0	0	0	nan	nan, nan	nan	nan, nan	100	0	nan	#VALUE!	8	1	54	53	0.131148	0.0622970751481425, 0.247670114208066	0.981818	0.890051872948774, 0.999050203160371	159	0.421818	0.534483	0.0951008
chr2:242312443	chr2:242312477	8	0	19	10	0.444444	0.224044803468467, 0.686534010831511	1	0.790789306861633, 1	39	0.486842	0.72973	0.172957	3	1	12	5	0.375	0.102405974658345, 0.74105635248234	0.923077	0.620874256720644, 0.995971563155681	78	0.212121	0.714286	0.0321396	5	0	21	18	0.217391	0.082939644218251, 0.44209983810136	1	0.807591798614219, 1	56	0.44	0.590909	0.1144	16	1	52	33	0.326531	0.203581403723103, 0.476581044265992	0.981132	0.886200406936674, 0.999014333075944	173	0.370909	0.666667	0.0917157
chr3:3889033	chr3:3889067	6	0	11	14	0.3	0.128389050647866, 0.543310989871495	1	0.678545532463038, 1	45	0.407895	0.548387	0.0912396	2	0	11	12	0.142857	0.0251387724226472, 0.438498536023598	1	0.678545532463038, 1	74	0.252525	0.52	0.0331599	0	0	0	0	nan	nan, nan	nan	nan, nan	100	0	nan	#VALUE!	8	0	22	26	0.235294	0.113829630718948, 0.415660356386681	1	0.815020426142817, 1	219	0.203636	0.535714	0.0222149
chr3:4738964	chr3:4738999	0	0	13	20	0	0, 0.20045814216395	1	0.716549812485589, 1	43	0.434211	0.393939	0.0742729	5	4	25	28	0.151515	0.0571578910604182, 0.326686307237973	0.862069	0.67425554273845, 0.954867279900126	37	0.626263	0.483871	0.189777	0	0	0	0	nan	nan, nan	nan	nan, nan	100	0	nan	#VALUE!	5	4	38	48	0.0943396	0.0352543369038274, 0.214234713896826	0.904762	0.764538026020272, 0.969046135610185	180	0.345455	0.452632	0.0540165
chr3:5249928	chr3:5249962	9	0	27	16	0.36	0.187117665674419, 0.573850295614987	1	0.844953545151028, 1	24	0.684211	0.692308	0.3241	5	2	40	33	0.131579	0.0494721758214196, 0.288841208943325	0.952381	0.825757301753682, 0.991709179928164	19	0.808081	0.5625	0.367309	21	4	44	29	0.42	0.284888963495101, 0.567330583754283	0.916667	0.791280647918758, 0.972965466767916	2	0.98	0.663265	0.637	35	6	111	78	0.309735	0.227958847050777, 0.404658388399003	0.948718	0.887099143070389, 0.97898314722429	45	0.836364	0.634783	0.444033
chr3:10103897	chr3:10103931	5	0	27	19	0.208333	0.0793584907409206, 0.427068864711166	1	0.844953545151028, 1	25	0.671053	0.627451	0.282548	2	0	42	38	0.05	0.0087076419028941, 0.182099990027942	1	0.895628218874088, 1	17	0.828283	0.536585	0.368126	6	0	14	8	0.428571	0.188133689145094, 0.703522035731034	1	0.732374016304993, 1	72	0.28	0.714286	0.056	13	0	83	65	0.166667	0.0951410803521974, 0.271810299898106	1	0.944877137789998, 1	114	0.585455	0.596273	0.204377
chr3:10128931	chr3:10128965	11	0	25	12	0.478261	0.274201424226724, 0.689156763966599	1	0.834222856801408, 1	28	0.631579	0.75	0.299169	12	1	44	32	0.272727	0.154553547731402, 0.430392809729714	0.977778	0.867658087790166, 0.998838938121339	10	0.89899	0.629213	0.50852	5	0	39	41	0.108696	0.0407143882630137, 0.243616593042446	1	0.888328229043903, 1	15	0.85	0.517647	0.374	28	1	108	85	0.247788	0.173535823327172, 0.339525846337774	0.990826	0.942554289229993, 0.999520927733823	53	0.807273	0.612613	0.399233
chr3:12571386	chr3:12571420	15	2	25	10	0.6	0.388899800697293, 0.781883137066224	0.925926	0.742465968646782, 0.987065417665985	24	0.684211	0.769231	0.360111	1	0	42	38	0.025641	0.00133988126977689, 0.150763074028482	1	0.895628218874088, 1	18	0.818182	0.530864	0.355372	14	1	23	10	0.583333	0.369402565438051, 0.772014823115498	0.958333	0.768833387642463, 0.997821209029268	52	0.48	0.770833	0.1776	30	3	90	58	0.340909	0.245325930345926, 0.450547029493448	0.967742	0.901915355728489, 0.991632142269103	94	0.658182	0.662983	0.287207
chr3:12944136	chr3:12944170	8	1	3	4	0.666667	0.354364771265013, 0.887273348531807	0.75	0.219422042375151, 0.986809234694626	60	0.210526	0.6875	0.0304709	3	6	0	0	1	0.309981541765289, 1	0	0, 0.48319049953362	90	0.0909091	0.333333	0.00275482	0	0	0	0	nan	nan, nan	nan	nan, nan	100	0	nan	#VALUE!	11	7	3	4	0.733333	0.448320323037964, 0.910865257753734	0.3	0.0809462330106019, 0.646333853456305	250	0.0909091	0.56	0.0046281
chr3:15288708	chr3:15288742	13	3	24	9	0.590909	0.366796013524244, 0.785238820740479	0.888889	0.69702999153427, 0.970856297383515	27	0.644737	0.755102	0.313885	12	2	23	16	0.428571	0.250267064387687, 0.625684549461286	0.92	0.724958134492752, 0.986021450509483	46	0.535354	0.660377	0.189266	0	0	0	0	nan	nan, nan	nan	nan, nan	100	0	nan	#VALUE!	25	5	47	25	0.5	0.357181172335002, 0.642818827664998	0.903846	0.782008223948566, 0.964057094113354	173	0.370909	0.705882	0.0971107
chr3:15613245	chr3:15613279	3	0	27	29	0.09375	0.0245292505983016, 0.261668990351906	1	0.844953545151028, 1	17	0.776316	0.508475	0.30644	6	1	42	34	0.15	0.0624899859418992, 0.305209178805592	0.976744	0.862038819573498, 0.998784881925431	16	0.838384	0.578313	0.406489	32	6	42	18	0.64	0.491427442425028, 0.767151616397692	0.875	0.740583444238429, 0.94814540460359	2	0.98	0.755102	0.7252	41	7	111	81	0.336066	0.254657779521877, 0.427963297591182	0.940678	0.877226920965411, 0.973758106052399	35	0.872727	0.633333	0.48238
chr3:15756004	chr3:15756039	15	0	20	5	0.75	0.505880494175146, 0.904068889202881	1	0.79954185783605, 1	36	0.526316	0.875	0.242382	3	0	23	24	0.111111	0.0291437026164851, 0.30297000846573	1	0.821896967659713, 1	49	0.505051	0.52	0.13264	0	0	0	0	nan	nan, nan	nan	nan, nan	100	0	nan	#VALUE!	18	0	43	29	0.382979	0.248750951206512, 0.536189783939509	1	0.897854003168161, 1	185	0.327273	0.677778	0.072595
chr3:16636059	chr3:16636093	5	0	35	18	0.217391	0.082939644218251, 0.44209983810136	1	0.876843336469232, 1	18	0.763158	0.689655	0.401662	7	0	46	39	0.152174	0.0683700478639829, 0.294808692683673	1	0.903996059418825, 1	7	0.929293	0.576087	0.4975	4	0	11	8	0.333333	0.112726651468193, 0.645635228734987	1	0.678545532463038, 1	77	0.23	0.652174	0.0345	16	0	92	65	0.197531	0.120469287823077, 0.303865177970176	1	0.95005095140885, 1	102	0.629091	0.624277	0.247061
chr3:25679771	chr3:25679805	4	3	11	17	0.190476	0.0628585682290252, 0.425769369818323	0.785714	0.488157458469313, 0.942937599784695	41	0.460526	0.428571	0.0908934	2	2	18	25	0.0740741	0.0129345823340152, 0.257534031353218	0.9	0.66871790620168, 0.982487765638946	52	0.474747	0.425532	0.0959086	0	0	0	0	nan	nan, nan	nan	nan, nan	100	0	nan	#VALUE!	6	5	29	42	0.125	0.0518545953964101, 0.259416555761571	0.852941	0.681650503290606, 0.944564669164777	193	0.298182	0.426829	0.0379504
chr3:28557172	chr3:28557206	2	0	6	15	0.117647	0.0206435175060255, 0.377499808694369	1	0.51680950046638, 1	53	0.302632	0.347826	0.031856	6	2	18	15	0.285714	0.121948000572375, 0.523148039994462	0.9	0.66871790620168, 0.982487765638946	58	0.414141	0.585366	0.100398	0	0	0	0	nan	nan, nan	nan	nan, nan	100	0	nan	#VALUE!	8	2	24	30	0.210526	0.101394068910317, 0.377843643631203	0.923077	0.733998758202098, 0.986563683512601	211	0.232727	0.5	0.027081
chr3:32571789	chr3:32571823	11	0	26	14	0.44	0.250211239729802, 0.647301470997702	1	0.839767606061917, 1	25	0.671053	0.72549	0.326697	8	1	43	35	0.186047	0.0892162684360738, 0.339181806275346	0.977273	0.864906830914766, 0.998812524891602	12	0.878788	0.586207	0.452709	15	2	29	20	0.428571	0.267613967534698, 0.604825978737927	0.935484	0.771565779246649, 0.988746321084687	34	0.66	0.666667	0.2904	34	3	98	69	0.330097	0.242473558002103, 0.43057846152599	0.970297	0.909352915974699, 0.992297657801886	71	0.741818	0.647059	0.356073
chr3:32996995	chr3:32997096	11	1	5	6	0.647059	0.38620022964958, 0.847409793490086	0.833333	0.364816781488349, 0.9912379714894	53	0.302632	0.695652	0.0637119	0	0	12	13	0	0, 0.283450187514411	1	0.698739642177336, 1	74	0.252525	0.48	0.0306091	0	0	0	0	nan	nan, nan	nan	nan, nan	100	0	nan	#VALUE!	11	1	17	19	0.366667	0.205425966509834, 0.560922890358774	0.944444	0.706245190257193, 0.99709322623592	227	0.174545	0.583333	0.0177719
chr3:33612330	chr3:33612364	13	1	9	1	0.928571	0.641675405908433, 0.996260186905481	0.9	0.541148002464472, 0.994757855191318	52	0.315789	0.916667	0.0914127	11	0	10	7	0.611111	0.361397378371405, 0.817376841551272	1	0.655455992918727, 1	71	0.282828	0.75	0.0599939	0	0	0	0	nan	nan, nan	nan	nan, nan	100	0	nan	#VALUE!	24	1	19	8	0.75	0.562492276672365, 0.878730686144035	0.95	0.730551627690361, 0.997384522943763	223	0.189091	0.826923	0.0295669
chr3:33626152	chr3:33626219	14	1	24	1	0.933333	0.660326086956522, 0.996510217567229	0.96	0.77676563481172, 0.99790850900354	36	0.526316	0.95	0.263158	17	0	28	14	0.548387	0.362982684542186, 0.722194687976395	1	0.849814401612559, 1	40	0.59596	0.762712	0.270891	6	1	10	2	0.75	0.355750117341766, 0.95545712454492	0.909091	0.571163318997498, 0.995236270038041	81	0.19	0.842105	0.0304	37	2	62	17	0.685185	0.543060291438749, 0.800944022177327	0.96875	0.881857061934322, 0.994568908264188	157	0.429091	0.838983	0.154473
chr3:33725780	chr3:33725814	5	0	28	20	0.2	0.0760742095550832, 0.413010903022858	1	0.849814401612559, 1	23	0.697368	0.622642	0.302805	7	3	41	34	0.170732	0.0769547647689812, 0.326463186285479	0.931818	0.80291245144387, 0.982224776220888	14	0.858586	0.564706	0.416284	21	5	41	28	0.428571	0.291163684851355, 0.57710101745291	0.891304	0.756383406957554, 0.959285611736986	5	0.95	0.652632	0.589	33	8	110	82	0.286957	0.208376718573183, 0.380019779290295	0.932203	0.86662213821229, 0.968132956120904	42	0.847273	0.613734	0.440582
chr3:33893895	chr3:33893929	6	0	34	10	0.375	0.162834736857835, 0.641267904314654	1	0.873593318682473, 1	26	0.657895	0.8	0.34626	5	0	45	40	0.111111	0.0416356370559894, 0.248482684608281	1	0.902032450203368, 1	9	0.909091	0.555556	0.459137	0	0	3	1	0	0, 0.945380934854116	1	0.309981541765289, 1	96	0.04	0.75	0.0012	11	0	82	51	0.177419	0.096018722532101, 0.299498944506214	1	0.944235338901464, 1	131	0.523636	0.645833	0.177084
chr3:37176622	chr3:37176656	9	1	24	14	0.391304	0.204674421531752, 0.612178284112362	0.96	0.77676563481172, 0.99790850900354	28	0.631579	0.6875	0.274238	16	6	32	18	0.470588	0.301609880930098, 0.646034479415161	0.842105	0.680717669167228, 0.934132020002176	27	0.727273	0.666667	0.352617	10	0	48	39	0.204082	0.107240349088098, 0.347626370169386	1	0.90769625208807, 1	3	0.97	0.597938	0.5626	35	7	104	71	0.330189	0.243738042187179, 0.42913068810299	0.936937	0.869834345462049, 0.972086211418426	58	0.789091	0.640553	0.39885
chr3:38105464	chr3:38105498	15	1	30	7	0.681818	0.451153629887177, 0.852658867457601	0.967742	0.814890710509729, 0.998313868944228	23	0.697368	0.849057	0.412916	7	0	37	27	0.205882	0.0933749417166319, 0.384077434521422	1	0.882866593983549, 1	28	0.717172	0.619718	0.318743	3	0	14	8	0.272727	0.0732752215862104, 0.606838599200691	1	0.732374016304993, 1	75	0.25	0.68	0.0425	25	1	81	42	0.373134	0.260565738286251, 0.500323045405726	0.987805	0.924535440447933, 0.999363102879677	126	0.541818	0.711409	0.208846
chr3:38257533	chr3:38257567	5	0	28	30	0.142857	0.0538136265487127, 0.310424830517019	1	0.849814401612559, 1	13	0.828947	0.52381	0.359938	4	0	50	44	0.0833333	0.0270345332320846, 0.208719352081242	1	0.911121823642703, 1	1	0.989899	0.55102	0.539945	5	1	11	8	0.384615	0.151337562981863, 0.67723179463186	0.916667	0.597532859209075, 0.995634663448359	75	0.25	0.64	0.04	14	1	89	82	0.145833	0.0848744375823268, 0.235981492493928	0.988889	0.930952471396309, 0.999419742623244	89	0.676364	0.553763	0.253329
chr3:40352321	chr3:40352355	9	0	14	7	0.5625	0.305538736333978, 0.792465388388519	1	0.732374016304993, 1	46	0.394737	0.766667	0.11946	7	0	21	13	0.35	0.163084554051732, 0.590514098359027	1	0.807591798614219, 1	58	0.414141	0.682927	0.117131	11	1	14	5	0.6875	0.41483054364761, 0.878714689064009	0.933333	0.660326086956522, 0.996510217567229	69	0.31	0.806452	0.0775	27	1	49	25	0.519231	0.377832867358103, 0.657801916222035	0.98	0.879889431035976, 0.998955142866464	173	0.370909	0.745098	0.102506
chr3:41877438	chr3:41877473	11	3	35	14	0.44	0.250211239729802, 0.647301470997702	0.921053	0.775155303819367, 0.979386985636656	13	0.828947	0.730159	0.501731	2	1	38	32	0.0588235	0.0102542540427082, 0.210579308728257	0.974359	0.849236925971518, 0.998660118730223	26	0.737374	0.547945	0.297929	4	1	44	43	0.0851064	0.0276173301640116, 0.212747524684147	0.977778	0.867658087790166, 0.998838938121339	8	0.92	0.521739	0.4416	17	5	117	89	0.160377	0.09884350575275, 0.247220021513573	0.959016	0.902209937713647, 0.984814889313652	47	0.829091	0.587719	0.403993
chr3:41960053	chr3:41960087	6	0	34	16	0.272727	0.116124273722577, 0.504383218890949	1	0.873593318682473, 1	20	0.736842	0.714286	0.387812	3	2	32	25	0.107143	0.0280869226135441, 0.293703990558007	0.941176	0.789420691271743, 0.989745745957292	37	0.626263	0.564516	0.221406	1	1	8	7	0.125	0.0065597206029106, 0.533216886739218	0.888889	0.506695960761963, 0.994172616927587	83	0.17	0.529412	0.0153	10	3	74	48	0.172414	0.090103167328335, 0.298841337839716	0.961039	0.88266237763883, 0.989883999183265	140	0.490909	0.622222	0.14995
chr3:42660455	chr3:42660489	14	0	26	10	0.583333	0.369402565438051, 0.772014823115498	1	0.839767606061917, 1	26	0.657895	0.8	0.34626	18	1	47	31	0.367347	0.237916659893481, 0.51746558130878	0.979167	0.875278489351451, 0.998911568658204	2	0.979798	0.670103	0.643302	22	3	32	20	0.52381	0.36620217639344, 0.677125217377999	0.914286	0.75813231686007, 0.977598767886935	23	0.77	0.701299	0.4158	54	4	105	61	0.469565	0.376656183704178, 0.564534139999217	0.963303	0.903207309265323, 0.988179635446196	51	0.814545	0.709821	0.470955
chr3:43607190	chr3:43607224	16	1	17	6	0.727273	0.495616781109051, 0.883875726277423	0.944444	0.706245190257193, 0.99709322623592	36	0.526316	0.825	0.228532	3	0	31	34	0.0810811	0.0211764934204687, 0.230247155644692	1	0.862725807764075, 1	31	0.686869	0.5	0.235894	0	0	0	0	nan	nan, nan	nan	nan, nan	100	0	nan	#VALUE!	19	1	48	40	0.322034	0.209683855132843, 0.457634800198855	0.979592	0.877627360596058, 0.998933800782566	167	0.392727	0.62037	0.0956826
chr3:43756543	chr3:43756577	9	2	25	23	0.28125	0.143984174355504, 0.469799864066275	0.925926	0.742465968646782, 0.987065417665985	17	0.776316	0.576271	0.347299	7	6	33	27	0.205882	0.0933749417166319, 0.384077434521422	0.846154	0.687911760850984, 0.935865504275264	26	0.737374	0.547945	0.297929	2	0	49	48	0.04	0.00695846315983611, 0.148590740082553	1	0.909441418741445, 1	1	0.99	0.515152	0.5049	18	8	107	98	0.155172	0.0970026052623954, 0.236852331571331	0.930435	0.863299489790879, 0.967292207637319	44	0.84	0.541126	0.381818
chr3:44373483	chr3:44373517	7	0	12	14	0.333333	0.154811511725234, 0.568953082918207	1	0.698739642177336, 1	43	0.434211	0.575758	0.108553	22	0	34	17	0.564103	0.397677587224465, 0.71812823364232	1	0.873593318682473, 1	26	0.737374	0.767123	0.4171	0	0	0	0	nan	nan, nan	nan	nan, nan	100	0	nan	#VALUE!	29	0	46	31	0.483333	0.353996646558636, 0.614803980848945	1	0.903996059418825, 1	169	0.385455	0.707547	0.105124
chr3:44816918	chr3:44816952	3	1	20	15	0.166667	0.0440689733399788, 0.422652054835524	0.952381	0.741260441570176, 0.997509322086541	37	0.513158	0.589744	0.155298	11	3	34	28	0.282051	0.155497818651396, 0.451043350070709	0.918919	0.769752844355308, 0.978823506579531	23	0.767677	0.592105	0.348944	6	3	25	18	0.25	0.106003947196196, 0.470527161590904	0.892857	0.706296009441993, 0.971913077386456	48	0.52	0.596154	0.1612	20	7	79	61	0.246914	0.160750765298718, 0.357456605660427	0.918605	0.834185912742273, 0.96386331232346	108	0.607273	0.592814	0.218618
chr3:44846443	chr3:44846477	11	0	24	10	0.52381	0.303376105683845, 0.736123680174267	1	0.828280739134631, 1	31	0.592105	0.777778	0.27268	13	1	28	20	0.393939	0.23427721035144, 0.577618897795763	0.965517	0.803714568273881, 0.998197413571613	37	0.626263	0.66129	0.259361	7	0	21	11	0.388889	0.182623158448728, 0.638602621628595	1	0.807591798614219, 1	61	0.39	0.717949	0.1092	31	1	73	41	0.430556	0.316203151251452, 0.552359113155611	0.986486	0.916803685608572, 0.99929420968469	129	0.530909	0.712329	0.20078
chr3:47103827	chr3:47103861	1	0	28	27	0.0357143	0.00186706228287664, 0.202394601843499	1	0.849814401612559, 1	20	0.736842	0.517857	0.281163	14	3	47	35	0.285714	0.170267312548101, 0.434720025681085	0.94	0.824578725296226, 0.984375709325666	0	1	0.616162	0.616162	23	2	48	27	0.46	0.320631951434963, 0.605474199906877	0.96	0.851409259917447, 0.993041536840164	0	1	0.71	0.71	38	5	123	89	0.299213	0.222891698400219, 0.387896659395631	0.960938	0.906625635520798, 0.985531076209819	20	0.927273	0.631373	0.542876
chr3:47125882	chr3:47125916	10	3	19	7	0.588235	0.334531486462057, 0.805723614968876	0.863636	0.640375715794361, 0.964102521874056	37	0.513158	0.74359	0.19581	11	3	19	10	0.52381	0.303376105683845, 0.736123680174267	0.863636	0.640375715794361, 0.964102521874056	56	0.434343	0.697674	0.131619	0	0	3	1	0	0, 0.945380934854116	1	0.309981541765289, 1	96	0.04	0.75	0.0012	21	6	41	18	0.538462	0.373796503460351, 0.695689607278075	0.87234	0.735621824060879, 0.947018377060829	189	0.312727	0.72093	0.0705058
chr3:47147359	chr3:47147393	13	2	22	9	0.590909	0.366796013524244, 0.785238820740479	0.916667	0.715284126699009, 0.985433608507183	30	0.605263	0.76087	0.27874	2	2	33	30	0.0625	0.0108995710579486, 0.222156165231349	0.942857	0.794769002750731, 0.990040572331305	32	0.676768	0.522388	0.239261	5	0	42	42	0.106383	0.0398330392634866, 0.238936806063851	1	0.895628218874088, 1	11	0.89	0.52809	0.4183	20	4	97	81	0.19802	0.127928259587873, 0.291611010836198	0.960396	0.895881419187837, 0.987237750325701	73	0.734545	0.579208	0.312516
chr3:47777336	chr3:47777370	4	0	18	14	0.222222	0.073721837187038, 0.480818171820726	1	0.781238031547393, 1	40	0.473684	0.611111	0.137119	3	1	13	13	0.1875	0.0497302846840819, 0.463081218975811	0.928571	0.641675405908433, 0.996260186905481	69	0.30303	0.533333	0.0489746	0	0	0	0	nan	nan, nan	nan	nan, nan	100	0	nan	#VALUE!	7	1	31	27	0.205882	0.0933749417166319, 0.384077434521422	0.96875	0.820015235537213, 0.998366630523847	209	0.24	0.575758	0.0331636
chr3:48491316	chr3:48491350	10	1	16	4	0.714286	0.420027349991455, 0.904184035567097	0.941176	0.692376973670619, 0.996921810616139	45	0.407895	0.83871	0.139543	5	0	30	27	0.15625	0.0589910259056824, 0.335467942051144	1	0.858675893387411, 1	37	0.626263	0.564516	0.221406	30	2	48	20	0.6	0.452045957343724, 0.732672652155597	0.96	0.851409259917447, 0.993041536840164	0	1	0.78	0.78	45	3	94	51	0.46875	0.367117784539276, 0.572910054033712	0.969072	0.905780634082764, 0.99197868081645	82	0.701818	0.720207	0.354737
chr3:49292957	chr3:49292991	9	0	28	16	0.36	0.187117665674419, 0.573850295614987	1	0.849814401612559, 1	23	0.697368	0.698113	0.339508	8	3	33	24	0.25	0.121269313855965, 0.437507723327635	0.916667	0.764085164668232, 0.978228350299911	31	0.686869	0.602941	0.284461	1	0	11	12	0.0769231	0.00402843684431939, 0.379125743279356	1	0.678545532463038, 1	76	0.24	0.5	0.0288	18	3	72	52	0.257143	0.163387817992229, 0.377870160914576	0.96	0.879711269413808, 0.989612745111723	130	0.527273	0.62069	0.172562
chr3:50098959	chr3:50098993	5	1	27	18	0.217391	0.082939644218251, 0.44209983810136	0.964286	0.797605398156501, 0.998132937717123	25	0.671053	0.627451	0.282548	13	7	43	36	0.265306	0.154028690768114, 0.41339404517006	0.86	0.726433595170979, 0.937230734247105	0	1	0.565657	0.565657	5	5	43	44	0.102041	0.0381800992071036, 0.230095075816895	0.895833	0.765567135132838, 0.961010948019639	3	0.97	0.494845	0.4656	23	13	113	98	0.190083	0.126683848322789, 0.273654324764012	0.896825	0.826777573923231, 0.94170500623959	28	0.898182	0.550607	0.444192
chr3:50112555	chr3:50112589	4	0	17	17	0.190476	0.0628585682290252, 0.425769369818323	1	0.770773567857682, 1	38	0.5	0.552632	0.138158	9	1	30	21	0.3	0.154126205518325, 0.49558238518091	0.967742	0.814890710509729, 0.998313868944228	38	0.616162	0.639344	0.24273	9	0	12	5	0.642857	0.356280043732127, 0.860216574320266	1	0.698739642177336, 1	74	0.26	0.807692	0.0546	22	1	59	43	0.338462	0.228669668735122, 0.467450039581006	0.983333	0.898629251142205, 0.999129408860208	150	0.454545	0.648	0.133884
chr3:50137273	chr3:50137307	2	0	14	5	0.285714	0.0511231114520963, 0.69744471313084	1	0.732374016304993, 1	55	0.276316	0.761905	0.0581717	6	0	18	17	0.26087	0.110832922985907, 0.486882486681207	1	0.781238031547393, 1	58	0.414141	0.585366	0.100398	0	0	0	0	nan	nan, nan	nan	nan, nan	100	0	nan	#VALUE!	8	0	32	22	0.266667	0.129752768606033, 0.461731200750883	1	0.866550114264332, 1	213	0.225455	0.645161	0.0327934
chr3:50339347	chr3:50339381	2	0	8	12	0.142857	0.0251387724226472, 0.438498536023598	1	0.597696053530893, 1	54	0.289474	0.454545	0.0380886	1	1	16	17	0.0555556	0.0029067737640801, 0.293754809742807	0.941176	0.692376973670619, 0.996921810616139	64	0.353535	0.485714	0.0607081	0	0	5	3	0	0, 0.690018458234711	1	0.462936442589261, 1	92	0.08	0.625	0.004	3	1	29	32	0.0857143	0.0224012321130646, 0.24186768313993	0.966667	0.809466187172582, 0.998257584935127	210	0.236364	0.492308	0.0275041
chr3:52725684	chr3:52725718	5	0	18	12	0.294118	0.113764226897755, 0.559524026562403	1	0.781238031547393, 1	41	0.460526	0.657143	0.13937	3	2	32	33	0.0833333	0.0217716497000894, 0.235914835331768	0.941176	0.789420691271743, 0.989745745957292	29	0.707071	0.5	0.249974	1	0	5	4	0.2	0.0105296383909256, 0.701214267775439	1	0.462936442589261, 1	90	0.1	0.6	0.006	9	2	55	49	0.155172	0.0776691105220763, 0.279253382308156	0.964912	0.868369815336512, 0.993899370394931	160	0.418182	0.556522	0.0973223
chr3:53707555	chr3:53707589	4	0	13	11	0.266667	0.0891347422462657, 0.551679676962036	1	0.716549812485589, 1	48	0.368421	0.607143	0.08241	2	0	22	25	0.0740741	0.0129345823340152, 0.257534031353218	1	0.815020426142817, 1	50	0.494949	0.489796	0.119988	0	0	0	0	nan	nan, nan	nan	nan, nan	100	0	nan	#VALUE!	6	0	35	36	0.142857	0.0594418070573714, 0.292317427106724	1	0.876843336469232, 1	198	0.28	0.532468	0.0417455
chr3:54913320	chr3:54913354	10	0	24	6	0.625	0.358732095685346, 0.837165263142165	1	0.828280739134631, 1	36	0.526316	0.85	0.235457	18	9	28	16	0.529412	0.353965520584839, 0.698390119069901	0.756757	0.584446704569879, 0.876342621240366	28	0.717172	0.647887	0.333231	6	0	12	15	0.285714	0.121948000572375, 0.523148039994462	1	0.698739642177336, 1	67	0.33	0.545455	0.0594	34	9	64	37	0.478873	0.36016722930095, 0.599876142413337	0.876712	0.77390429874699, 0.938622657131985	131	0.523636	0.680556	0.186605
chr3:55003958	chr3:55003992	2	0	8	10	0.166667	0.0294084273335072, 0.491191056922414	1	0.597696053530893, 1	56	0.263158	0.5	0.034626	8	0	30	32	0.2	0.0961440419594737, 0.361377376019007	1	0.858675893387411, 1	29	0.707071	0.542857	0.271401	0	0	0	0	nan	nan, nan	nan	nan, nan	100	0	nan	#VALUE!	10	0	38	42	0.192308	0.100845766376967, 0.329698713165522	1	0.885662588459967, 1	185	0.327273	0.533333	0.057124
chr3:56807820	chr3:56807854	8	0	25	21	0.275862	0.134457309444889, 0.474854603567098	1	0.834222856801408, 1	22	0.710526	0.611111	0.308518	10	3	36	29	0.25641	0.136003860895356, 0.424349806087176	0.923077	0.780310679386555, 0.979921251266464	21	0.787879	0.589744	0.366085	9	3	17	21	0.3	0.154126205518325, 0.49558238518091	0.85	0.611370515837704, 0.96043449967712	50	0.5	0.52	0.13	27	6	78	71	0.27551	0.1923683053385, 0.376542002622201	0.928571	0.845281983995712, 0.970630707770966	93	0.661818	0.576923	0.252694
chr3:57264772	chr3:57264807	6	0	9	14	0.3	0.128389050647866, 0.543310989871495	1	0.628802713249338, 1	47	0.381579	0.517241	0.0753116	0	0	0	0	nan	nan, nan	nan	nan, nan	99	0	nan	#VALUE!	0	0	0	0	nan	nan, nan	nan	nan, nan	100	0	nan	#VALUE!	6	0	9	14	0.3	0.128389050647866, 0.543310989871495	1	0.628802713249338, 1	246	0.105455	0.517241	0.00575207
chr3:57620127	chr3:57620161	6	1	3	0	1	0.51680950046638, 1	0.75	0.219422042375151, 0.986809234694626	66	0.131579	0.9	0.0155817	9	1	17	16	0.36	0.187117665674419, 0.573850295614987	0.944444	0.706245190257193, 0.99709322623592	56	0.434343	0.604651	0.11407	0	0	0	0	nan	nan, nan	nan	nan, nan	100	0	nan	#VALUE!	15	2	20	16	0.483871	0.3055800394283, 0.666026353883016	0.909091	0.693751480974065, 0.984095962915705	222	0.192727	0.660377	0.0245289
chr3:58296175	chr3:58296209	12	0	28	13	0.48	0.283354248518552, 0.682480474265864	1	0.849814401612559, 1	23	0.697368	0.754717	0.367036	28	9	38	19	0.595745	0.443087727359343, 0.732879109216447	0.808511	0.66270484498257, 0.903548104267191	5	0.949495	0.702128	0.632997	13	0	48	36	0.265306	0.154028690768114, 0.41339404517006	1	0.90769625208807, 1	3	0.97	0.628866	0.5917	53	9	114	68	0.438017	0.348955727276693, 0.53106752361574	0.926829	0.861767997141381, 0.963872786772845	31	0.887273	0.684426	0.538817
chr3:58351626	chr3:58351660	18	2	26	7	0.72	0.504006291847741, 0.871277763768206	0.928571	0.750412433894384, 0.98753102714876	23	0.697368	0.830189	0.40374	8	0	47	39	0.170213	0.0813977925141036, 0.313480128436376	1	0.905882506643028, 1	5	0.949495	0.585106	0.527497	14	1	31	22	0.388889	0.236241141774247, 0.564736333032232	0.96875	0.820015235537213, 0.998366630523847	32	0.68	0.661765	0.306	40	3	104	68	0.37037	0.280969696706421, 0.469120533197281	0.971963	0.914230904634327, 0.992731233322677	60	0.781818	0.669767	0.409388
chr3:61734366	chr3:61734400	5	0	6	4	0.555556	0.22652570799481, 0.846572099729971	1	0.51680950046638, 1	61	0.197368	0.733333	0.0285665	9	0	19	21	0.3	0.154126205518325, 0.49558238518091	1	0.790789306861633, 1	50	0.494949	0.571429	0.139986	0	0	0	0	nan	nan, nan	nan	nan, nan	100	0	nan	#VALUE!	14	0	25	25	0.358974	0.216821950127772, 0.528465939454427	1	0.834222856801408, 1	211	0.232727	0.609375	0.033005
chr3:62063637	chr3:62063671	3	0	7	0	1	0.309981541765289, 1	1	0.560926440425583, 1	66	0.131579	1	0.017313	0	0	0	0	nan	nan, nan	nan	nan, nan	99	0	nan	#VALUE!	0	0	0	0	nan	nan, nan	nan	nan, nan	100	0	nan	#VALUE!	3	0	7	0	1	0.309981541765289, 1	1	0.560926440425583, 1	265	0.0363636	1	0.00132231
chr3:62267178	chr3:62267213	3	0	24	16	0.157895	0.0416959171163014, 0.404937027854034	1	0.828280739134631, 1	33	0.565789	0.627907	0.201004	0	0	27	28	0	0, 0.150185598387441	1	0.844953545151028, 1	44	0.555556	0.490909	0.151515	3	1	23	40	0.0697674	0.01819264790986, 0.201228815663869	0.958333	0.768833387642463, 0.997821209029268	33	0.67	0.38806	0.1742	6	1	74	84	0.0666667	0.0273900815295937, 0.144958327412832	0.986667	0.917855686816083, 0.999303625542661	110	0.6	0.484848	0.174545
chr3:69036490	chr3:69036524	2	0	15	15	0.117647	0.0206435175060255, 0.377499808694369	1	0.746526467215379, 1	44	0.421053	0.53125	0.0941828	0	0	27	30	0	0, 0.141324106612589	1	0.844953545151028, 1	42	0.575758	0.473684	0.157025	0	0	2	0	nan	nan, nan	1	0.197862509210457, 1	98	0.02	1	0.0004	2	0	44	45	0.0425532	0.0074046948406305, 0.157274342871144	1	0.899986846366884, 1	184	0.330909	0.505495	0.0553521
chr3:69112624	chr3:69112658	7	0	25	19	0.269231	0.123522591600441, 0.480509270936056	1	0.834222856801408, 1	25	0.671053	0.627451	0.282548	13	0	31	20	0.393939	0.23427721035144, 0.577618897795763	1	0.862725807764075, 1	35	0.646465	0.6875	0.287318	5	0	9	13	0.277778	0.107124103470461, 0.535946068527286	1	0.628802713249338, 1	73	0.27	0.518519	0.0378	25	0	65	52	0.324675	0.224921098175638, 0.442098835043956	1	0.930474010722023, 1	133	0.516364	0.633803	0.168992
chr3:69988403	chr3:69988437	2	0	15	1	0.666667	0.125331452998448, 0.982347737935366	1	0.746526467215379, 1	58	0.236842	0.944444	0.0529778	3	0	16	19	0.136364	0.035897478125944, 0.359624284205639	1	0.75925850959829, 1	61	0.383838	0.5	0.073666	0	0	0	0	nan	nan, nan	nan	nan, nan	100	0	nan	#VALUE!	5	0	31	20	0.2	0.0760742095550832, 0.413010903022858	1	0.862725807764075, 1	219	0.203636	0.642857	0.0266579
chr3:71008307	chr3:71008341	15	0	28	17	0.46875	0.295098852903347, 0.649672209520203	1	0.849814401612559, 1	16	0.789474	0.716667	0.446676	18	1	42	26	0.409091	0.267007514400033, 0.566867951882856	0.976744	0.862038819573498, 0.998784881925431	12	0.878788	0.689655	0.532599	20	0	48	29	0.408163	0.273191623430707, 0.557440445227976	1	0.90769625208807, 1	3	0.97	0.701031	0.6596	53	1	118	72	0.424	0.337127011313933, 0.515611130510602	0.991597	0.947221836446338, 0.999561200243767	31	0.887273	0.70082	0.551722
chr3:74570339	chr3:74570373	6	0	8	8	0.428571	0.188133689145094, 0.703522035731034	1	0.597696053530893, 1	54	0.289474	0.636364	0.0533241	3	0	14	11	0.214286	0.0570624002153045, 0.511842541530687	1	0.732374016304993, 1	71	0.282828	0.607143	0.0485665	0	0	0	0	nan	nan, nan	nan	nan, nan	100	0	nan	#VALUE!	9	0	22	19	0.321429	0.165813030269279, 0.524269996614422	1	0.815020426142817, 1	225	0.181818	0.62	0.0204959
chr3:77645912	chr3:77645946	9	0	36	15	0.375	0.195499676468355, 0.592427443079868	1	0.879930445741265, 1	16	0.789474	0.75	0.467452	10	1	40	27	0.27027	0.143719602791301, 0.443876628659492	0.97561	0.855921509210541, 0.998725546487462	21	0.787879	0.641026	0.397919	9	0	48	40	0.183673	0.0923887023126646, 0.325025138709395	1	0.90769625208807, 1	3	0.97	0.587629	0.5529	28	1	124	82	0.254545	0.178446387625874, 0.34811479158189	0.992	0.949675235198973, 0.999582269772076	40	0.854545	0.646809	0.472331
chr3:78663924	chr3:78663958	1	0	20	13	0.0714286	0.0037398130945191, 0.358324594091567	1	0.79954185783605, 1	42	0.447368	0.617647	0.123615	11	1	39	32	0.255814	0.14036081903607, 0.414699575920034	0.975	0.852654943096281, 0.998693651325007	16	0.838384	0.60241	0.423426	0	0	2	2	0	0, 0.802137490789543	1	0.197862509210457, 1	96	0.04	0.5	0.0008	12	1	61	47	0.20339	0.113862043634137, 0.33203519683176	0.983871	0.901696916433648, 0.999157511659329	154	0.44	0.603306	0.1168
chr3:93647343	chr3:93647377	7	0	5	2	0.777778	0.401904140616588, 0.960535536870731	1	0.462936442589261, 1	62	0.184211	0.857143	0.0290859	0	0	0	0	nan	nan, nan	nan	nan, nan	99	0	nan	#VALUE!	0	0	0	0	nan	nan, nan	nan	nan, nan	100	0	nan	#VALUE!	7	0	5	2	0.777778	0.401904140616588, 0.960535536870731	1	0.462936442589261, 1	261	0.0509091	0.857143	0.00222149
chr3:93754252	chr3:93754286	13	0	26	12	0.52	0.317519525734136, 0.716645751481448	1	0.839767606061917, 1	25	0.671053	0.764706	0.344356	16	2	46	29	0.355556	0.222851212528058, 0.512709239338281	0.958333	0.845730700858637, 0.992750275192853	6	0.939394	0.666667	0.588307	21	1	47	28	0.428571	0.291163684851355, 0.57710101745291	0.979167	0.875278489351451, 0.998911568658204	3	0.97	0.701031	0.6596	50	3	119	69	0.420168	0.331391903275194, 0.514170116443089	0.97541	0.924401823124613, 0.993627958280113	34	0.876364	0.701245	0.538565
chr3:96286253	chr3:96286288	8	0	11	12	0.4	0.199768433014706, 0.635886710679891	1	0.678545532463038, 1	45	0.407895	0.612903	0.101974	0	0	0	0	nan	nan, nan	nan	nan, nan	99	0	nan	#VALUE!	0	0	0	0	nan	nan, nan	nan	nan, nan	100	0	nan	#VALUE!	8	0	11	12	0.4	0.199768433014706, 0.635886710679891	1	0.678545532463038, 1	244	0.112727	0.612903	0.00778843
chr3:97467327	chr3:97467361	1	0	16	6	0.142857	0.00750259154718875, 0.579927655962308	1	0.75925850959829, 1	53	0.302632	0.73913	0.0676939	7	8	27	20	0.259259	0.118727889429612, 0.465940791214673	0.771429	0.59447663312089, 0.889557339766111	37	0.626263	0.548387	0.21508	0	0	0	0	nan	nan, nan	nan	nan, nan	100	0	nan	#VALUE!	8	8	43	26	0.235294	0.113829630718948, 0.415660356386681	0.843137	0.708621751754746, 0.925159526185382	190	0.309091	0.6	0.0573223
chr3:98544089	chr3:98544123	7	0	21	12	0.368421	0.172297963731132, 0.613676566453968	1	0.807591798614219, 1	36	0.526316	0.7	0.193906	14	0	33	17	0.451613	0.277805312023605, 0.637017315457813	1	0.870167150263145, 1	35	0.646465	0.734375	0.306907	0	0	0	0	nan	nan, nan	nan	nan, nan	100	0	nan	#VALUE!	21	0	54	29	0.42	0.284888963495101, 0.567330583754283	1	0.917262937649639, 1	171	0.378182	0.721154	0.10314
chr3:100438763	chr3:100438797	0	0	28	24	0	0, 0.171719260865369	1	0.849814401612559, 1	24	0.684211	0.538462	0.252078	18	4	43	27	0.4	0.260628610195426, 0.556272715932613	0.914894	0.787252475315853, 0.972382669835988	7	0.929293	0.663043	0.572595	11	2	36	32	0.255814	0.14036081903607, 0.414699575920034	0.947368	0.809301783435273, 0.990831404538579	19	0.81	0.580247	0.3807	29	6	107	83	0.258929	0.182872073659547, 0.35183502411837	0.946903	0.883274308768663, 0.978232812877967	50	0.818182	0.604444	0.404628
chr3:100581227	chr3:100581261	4	0	16	17	0.190476	0.0628585682290252, 0.425769369818323	1	0.75925850959829, 1	39	0.486842	0.540541	0.128116	5	0	25	28	0.151515	0.0571578910604182, 0.326686307237973	1	0.834222856801408, 1	41	0.585859	0.517241	0.177533	0	0	0	0	nan	nan, nan	nan	nan, nan	100	0	nan	#VALUE!	9	0	41	45	0.166667	0.0835872737003179, 0.297908405386103	1	0.893303283884335, 1	180	0.345455	0.526316	0.0628099
chr3:101399876	chr3:101399910	3	1	22	16	0.157895	0.0416959171163014, 0.404937027854034	0.956522	0.760317915068527, 0.997726303680297	34	0.552632	0.595238	0.181787	0	0	44	42	0	0, 0.104371781125912	1	0.899986846366884, 1	13	0.868687	0.511628	0.386083	3	1	45	46	0.0612245	0.0159458826515209, 0.178695853497893	0.978261	0.87029957360998, 0.998864201888998	5	0.95	0.505263	0.456	6	2	111	104	0.0545455	0.0223660680763284, 0.119768707023392	0.982301	0.931209725065277, 0.996928528283757	52	0.810909	0.524664	0.345005
chr3:101573311	chr3:101573345	8	1	19	7	0.533333	0.274229504637814, 0.777241177004061	0.95	0.730551627690361, 0.997384522943763	41	0.460526	0.771429	0.163608	13	0	35	20	0.393939	0.23427721035144, 0.577618897795763	1	0.876843336469232, 1	31	0.686869	0.705882	0.333027	3	0	3	1	0.75	0.219422042375151, 0.986809234694626	1	0.309981541765289, 1	93	0.07	0.857143	0.0042	24	1	57	28	0.461538	0.324652656720696, 0.604078527207394	0.982759	0.895364017656868, 0.999099366518439	165	0.4	0.736364	0.117818
chr3:101575843	chr3:101575877	1	0	22	10	0.0909091	0.00476372996195944, 0.428836681002502	1	0.815020426142817, 1	43	0.434211	0.69697	0.131406	6	4	34	27	0.181818	0.0761626461191018, 0.36082366024682	0.894737	0.742562306217963, 0.965734145914869	28	0.717172	0.56338	0.289766	8	0	50	42	0.16	0.0763786190930022, 0.296608021063171	1	0.911121823642703, 1	0	1	0.58	0.58	15	4	106	79	0.159574	0.0949839031797394, 0.25274939859291	0.963636	0.904051219387921, 0.988287684780245	71	0.741818	0.593137	0.3264
chr3:105270816	chr3:105270850	3	0	16	10	0.230769	0.0616048964482174, 0.540155885029092	1	0.75925850959829, 1	47	0.381579	0.655172	0.0953947	4	0	16	13	0.235294	0.0782298761098526, 0.502388083865335	1	0.75925850959829, 1	66	0.333333	0.606061	0.0673401	0	0	0	0	nan	nan, nan	nan	nan, nan	100	0	nan	#VALUE!	7	0	32	23	0.233333	0.106348816123494, 0.427005777089206	1	0.866550114264332, 1	213	0.225455	0.629032	0.0319736
chr3:107910293	chr3:107910327	2	0	27	19	0.0952381	0.0166694329394923, 0.318276801583267	1	0.844953545151028, 1	28	0.631579	0.604167	0.240997	1	2	39	37	0.0263158	0.00137518071265294, 0.154343316128958	0.95122	0.82191516460708, 0.991505879642667	20	0.79798	0.506329	0.322416	5	1	37	38	0.116279	0.0436091908571696, 0.25881991105433	0.973684	0.845656683871042, 0.998624819287347	19	0.81	0.518519	0.3402	8	3	103	94	0.0784314	0.036929973673338, 0.153240718532664	0.971698	0.913454683832448, 0.992662392698218	67	0.756364	0.533654	0.305296
chr3:108179185	chr3:108179219	3	0	38	21	0.125	0.0328520825636144, 0.334614919293877	1	0.885662588459967, 1	14	0.815789	0.66129	0.440097	7	6	40	36	0.162791	0.0732743002473983, 0.313024474834865	0.869565	0.730467572823053, 0.945841240726309	10	0.89899	0.52809	0.426793	3	0	6	8	0.272727	0.0732752215862104, 0.606838599200691	1	0.51680950046638, 1	83	0.17	0.529412	0.0153	13	6	84	65	0.166667	0.0951410803521974, 0.271810299898106	0.933333	0.855041672587168, 0.972609918470406	107	0.610909	0.577381	0.215484
chr3:108224651	chr3:108224685	18	4	34	7	0.72	0.504006291847741, 0.871277763768206	0.894737	0.742562306217963, 0.965734145914869	13	0.828947	0.825397	0.567175	7	1	48	41	0.145833	0.0654499607039701, 0.283792641479936	0.979592	0.877627360596058, 0.998933800782566	2	0.979798	0.56701	0.544332	24	3	47	26	0.48	0.338806802143582, 0.624245828348484	0.94	0.824578725296226, 0.984375709325666	0	1	0.71	0.71	49	8	129	74	0.398374	0.312400767373091, 0.49078764893032	0.941606	0.884417093087393, 0.972594395131333	15	0.945455	0.684615	0.611967
chr3:108344602	chr3:108344636	17	0	27	7	0.708333	0.487520653986253, 0.865619397669291	1	0.844953545151028, 1	25	0.671053	0.862745	0.388504	26	0	37	8	0.764706	0.584339643613319, 0.886170369281052	1	0.882866593983549, 1	28	0.717172	0.887324	0.456382	2	0	8	7	0.222222	0.0394644631292688, 0.598095859383412	1	0.597696053530893, 1	83	0.17	0.588235	0.017	45	0	72	22	0.671642	0.544937575607416, 0.778533139843287	1	0.936887091501123, 1	136	0.505455	0.841727	0.215048
chr3:108355541	chr3:108355575	7	0	28	30	0.189189	0.0855504684667335, 0.35709298092046	1	0.849814401612559, 1	11	0.855263	0.538462	0.393871	3	0	50	46	0.0612245	0.0159458826515209, 0.178695853497893	1	0.911121823642703, 1	0	1	0.535354	0.535354	16	0	48	34	0.32	0.199276374620867, 0.46831436015883	1	0.90769625208807, 1	2	0.98	0.653061	0.6272	26	0	126	110	0.191176	0.130825653239045, 0.269417819447694	1	0.963125902253514, 1	13	0.952727	0.580153	0.526598
chr3:108672301	chr3:108672335	11	1	26	12	0.478261	0.274201424226724, 0.689156763966599	0.962963	0.791104327094339, 0.998063678339323	26	0.657895	0.74	0.320291	6	0	34	31	0.162162	0.067697867683132, 0.326813395828495	1	0.873593318682473, 1	28	0.717172	0.56338	0.289766	7	0	14	9	0.4375	0.207534611611481, 0.694461263666022	1	0.732374016304993, 1	70	0.3	0.7	0.063	24	1	74	52	0.315789	0.216598165644593, 0.433792248931397	0.986667	0.917855686816083, 0.999303625542661	124	0.549091	0.649007	0.195676
chr3:111873868	chr3:111873902	6	0	28	30	0.166667	0.0696324393434443, 0.334705435650449	1	0.849814401612559, 1	12	0.842105	0.53125	0.376731	23	0	48	20	0.534884	0.378301611723273, 0.685316418149297	1	0.90769625208807, 1	8	0.919192	0.78022	0.659218	19	0	42	28	0.404255	0.267120890783553, 0.556912272640657	1	0.895628218874088, 1	11	0.89	0.685393	0.5429	48	0	118	78	0.380952	0.297183872400185, 0.472089850217431	1	0.960705681084139, 1	31	0.887273	0.680328	0.53559
chr3:112253159	chr3:112253193	11	0	27	22	0.333333	0.185546632089596, 0.518958277183294	1	0.844953545151028, 1	16	0.789474	0.633333	0.394737	2	1	47	46	0.0416667	0.00724972480714714, 0.154269299141363	0.979167	0.875278489351451, 0.998911568658204	3	0.969697	0.510417	0.479951	12	5	40	33	0.266667	0.150954076052919, 0.422082802074976	0.888889	0.751517315391719, 0.958364362944011	10	0.9	0.577778	0.468	25	6	114	101	0.198413	0.134811108364585, 0.280853826345823	0.95	0.889807305401231, 0.9795128034368	29	0.894545	0.565041	0.452152
chr3:112719757	chr3:112719791	9	1	27	22	0.290323	0.148881975809975, 0.482355174900344	0.964286	0.797605398156501, 0.998132937717123	17	0.776316	0.610169	0.367729	5	1	39	31	0.138889	0.0522841667883361, 0.302882720690289	0.975	0.852654943096281, 0.998693651325007	23	0.767677	0.578947	0.34119	16	0	37	30	0.347826	0.217697501639961, 0.50318583609524	1	0.882866593983549, 1	17	0.83	0.638554	0.4399	30	2	103	83	0.265487	0.188891045036244, 0.35832379482768	0.980952	0.926174118401017, 0.996694025988774	57	0.792727	0.610092	0.383392
chr3:112732275	chr3:112732309	7	0	23	12	0.368421	0.172297963731132, 0.613676566453968	1	0.821896967659713, 1	34	0.552632	0.714286	0.218144	10	0	34	21	0.322581	0.173228954416335, 0.514647331927795	1	0.873593318682473, 1	34	0.656566	0.676923	0.291807	0	0	13	16	0	0, 0.24074149040171	1	0.716549812485589, 1	71	0.29	0.448276	0.0377	17	0	70	49	0.257576	0.161269748636639, 0.382396975157267	1	0.935178768968121, 1	139	0.494545	0.639706	0.156456
chr3:113127819	chr3:113127853	8	2	22	5	0.615385	0.32276820536814, 0.848662437018137	0.916667	0.715284126699009, 0.985433608507183	39	0.486842	0.810811	0.192175	2	0	21	17	0.105263	0.0184448107463241, 0.345387299470978	1	0.807591798614219, 1	59	0.40404	0.575	0.093868	0	0	0	0	nan	nan, nan	nan	nan, nan	100	0	nan	#VALUE!	10	2	43	22	0.3125	0.167493113925779, 0.501365515327435	0.955556	0.836350516487383, 0.992264601065236	198	0.28	0.688312	0.0539636
chr3:113169338	chr3:113169426	15	0	28	10	0.6	0.388899800697293, 0.781883137066224	1	0.849814401612559, 1	23	0.697368	0.811321	0.394564	13	0	37	21	0.382353	0.226870126633633, 0.563755518374814	1	0.882866593983549, 1	28	0.717172	0.704225	0.362208	19	1	20	9	0.678571	0.475730003385578, 0.834186969730721	0.952381	0.741260441570176, 0.997509322086541	51	0.49	0.795918	0.1911	47	1	85	40	0.54023	0.430437524439525, 0.646436962857955	0.988372	0.927886410393943, 0.999392740604431	102	0.629091	0.763006	0.301964
chr3:113377447	chr3:113377481	8	0	38	17	0.32	0.157284889429012, 0.535505212390599	1	0.885662588459967, 1	13	0.828947	0.730159	0.501731	9	1	39	29	0.236842	0.120263503323025, 0.406151490534421	0.975	0.852654943096281, 0.998693651325007	21	0.787879	0.615385	0.382002	7	0	50	43	0.14	0.0627692657528953, 0.273566404829021	1	0.911121823642703, 1	0	1	0.57	0.57	24	1	127	89	0.212389	0.143351661614674, 0.30142224641808	0.992188	0.95081834753727, 0.999592063565329	34	0.876364	0.626556	0.481203
chr3:119222551	chr3:119222585	5	0	22	10	0.333333	0.129876029559703, 0.613138599303581	1	0.815020426142817, 1	39	0.486842	0.72973	0.172957	13	1	36	28	0.317073	0.185817400848104, 0.482221801257086	0.972973	0.841902397099732, 0.998587609573609	21	0.787879	0.628205	0.38996	0	0	0	0	nan	nan, nan	nan	nan, nan	100	0	nan	#VALUE!	18	1	58	38	0.321429	0.206481601770321, 0.460914413592063	0.983051	0.897022504035098, 0.999114642468633	160	0.418182	0.66087	0.11557
chr3:119348311	chr3:119348345	3	0	25	23	0.115385	0.0302831397366001, 0.312836009764267	1	0.834222856801408, 1	25	0.671053	0.54902	0.24723	0	1	42	42	0	0, 0.104371781125912	0.976744	0.862038819573498, 0.998784881925431	14	0.858586	0.494118	0.364249	10	0	49	40	0.2	0.105020430450993, 0.341439463624822	1	0.909441418741445, 1	1	0.99	0.59596	0.5841	13	1	116	105	0.110169	0.0623163599130287, 0.184376986849346	0.991453	0.946350004154776, 0.999553696676506	40	0.854545	0.548936	0.40086
chr3:121202399	chr3:121202433	12	0	25	13	0.48	0.283354248518552, 0.682480474265864	1	0.834222856801408, 1	26	0.657895	0.74	0.320291	16	2	28	17	0.484848	0.311665609844639, 0.661456983462788	0.933333	0.764923540133779, 0.988368430575988	36	0.636364	0.698413	0.282828	29	3	35	15	0.659091	0.499986713936327, 0.790666068328442	0.921053	0.775155303819367, 0.979386985636656	18	0.82	0.780488	0.5248	57	5	88	45	0.558824	0.457242557026003, 0.655921212903663	0.946237	0.873240811747277, 0.980039393037175	80	0.709091	0.74359	0.373884
chr3:121514424	chr3:121514458	12	0	28	13	0.48	0.283354248518552, 0.682480474265864	1	0.849814401612559, 1	23	0.697368	0.754717	0.367036	6	5	40	39	0.133333	0.0553894244135366, 0.274890685368456	0.888889	0.751517315391719, 0.958364362944011	9	0.909091	0.511111	0.422406	2	0	31	27	0.0689655	0.0120357219326548, 0.242115408201602	1	0.862725807764075, 1	40	0.6	0.55	0.198	20	5	99	79	0.20202	0.130593709863391, 0.297089262804202	0.951923	0.886044389294626, 0.982166707851918	72	0.738182	0.586207	0.319431
chr3:121527869	chr3:121527903	6	0	28	17	0.26087	0.110832922985907, 0.486882486681207	1	0.849814401612559, 1	25	0.671053	0.666667	0.300208	16	1	35	15	0.516129	0.333973646116984, 0.6944199605717	0.972222	0.837961070353177, 0.998548330211508	32	0.676768	0.761194	0.348638	1	0	1	2	0.333333	0.0176522620646341, 0.874668547001552	1	0.0546190651458835, 1	96	0.04	0.5	0.0008	23	1	64	34	0.403509	0.278379996829346, 0.541634085650534	0.984615	0.905965486171473, 0.999196421109893	153	0.443636	0.713115	0.14035
chr3:121720480	chr3:121720514	8	0	28	19	0.296296	0.144974336405165, 0.503411512662162	1	0.849814401612559, 1	21	0.723684	0.654545	0.342798	23	5	33	12	0.657143	0.477376561994622, 0.803157665970602	0.868421	0.711158791056675, 0.95052782417858	26	0.737374	0.767123	0.4171	19	0	50	31	0.38	0.249978451310351, 0.528369659673947	1	0.911121823642703, 1	0	1	0.69	0.69	50	5	111	62	0.446429	0.353430954365256, 0.543148696612967	0.956897	0.897356070769024, 0.984024106053793	47	0.829091	0.70614	0.485395
chr3:122471373	chr3:122471407	17	2	20	5	0.772727	0.541794510859596, 0.913140090396309	0.909091	0.693751480974065, 0.984095962915705	32	0.578947	0.840909	0.281856	9	0	46	37	0.195652	0.098620746417326, 0.343781291693944	1	0.903996059418825, 1	7	0.929293	0.597826	0.516274	9	0	10	4	0.692308	0.388844688195619, 0.896416572849727	1	0.655455992918727, 1	77	0.23	0.826087	0.0437	35	2	76	46	0.432099	0.324005477343132, 0.546684814283761	0.974359	0.901952539610705, 0.995546449792738	116	0.578182	0.698113	0.233375
chr3:122629622	chr3:122629656	4	0	18	16	0.2	0.0661050974094109, 0.442690458225094	1	0.781238031547393, 1	38	0.5	0.578947	0.144737	0	0	25	26	0	0, 0.160232393938083	1	0.834222856801408, 1	48	0.515152	0.490196	0.130089	5	0	21	16	0.238095	0.0911699577612207, 0.475501439077245	1	0.807591798614219, 1	58	0.42	0.619048	0.1092	9	0	64	58	0.134328	0.0669981453234162, 0.244739294363832	1	0.92944990176916, 1	144	0.476364	0.557252	0.126453
chr3:123332841	chr3:123332875	7	1	27	15	0.318182	0.147341132542399, 0.548846370112823	0.964286	0.797605398156501, 0.998132937717123	26	0.657895	0.68	0.294321	20	6	40	20	0.5	0.340630300150571, 0.659369699849429	0.869565	0.730467572823053, 0.945841240726309	13	0.868687	0.697674	0.526477	13	1	48	36	0.265306	0.154028690768114, 0.41339404517006	0.979592	0.877627360596058, 0.998933800782566	2	0.98	0.622449	0.5978	40	8	115	71	0.36036	0.272979102426466, 0.45754645042163	0.934959	0.871815189411624, 0.969442085571777	41	0.850909	0.662393	0.479603
chr3:124160645	chr3:124160679	3	1	15	14	0.176471	0.0467286574502652, 0.441960512344009	0.9375	0.677141042625276, 0.996728910771035	43	0.434211	0.545455	0.102839	1	0	12	1	0.5	0.0266765327656471, 0.973323467234353	1	0.698739642177336, 1	85	0.141414	0.928571	0.0185695	0	0	0	0	nan	nan, nan	nan	nan, nan	100	0	nan	#VALUE!	4	1	27	15	0.210526	0.069705729220777, 0.460983992765736	0.964286	0.797605398156501, 0.998132937717123	228	0.170909	0.659574	0.0192661
chr3:124998063	chr3:124998098	0	0	25	29	0	0, 0.145620194434909	1	0.834222856801408, 1	22	0.710526	0.462963	0.233726	7	5	32	26	0.212121	0.0963117518959748, 0.393990414175747	0.864865	0.704303681363301, 0.9491607060159	29	0.707071	0.557143	0.278543	13	6	42	37	0.26	0.150806281434201, 0.406128495247054	0.875	0.740583444238429, 0.94814540460359	2	0.98	0.561224	0.539	20	11	99	92	0.178571	0.115019168271622, 0.264746779191269	0.9	0.824341769194974, 0.946571810952416	53	0.807273	0.536036	0.349329
chr3:128292028	chr3:128292062	1	0	14	11	0.0833333	0.0043653365516413, 0.402467140790925	1	0.732374016304993, 1	50	0.342105	0.576923	0.0675208	5	0	11	2	0.714286	0.30255528686916, 0.948876888547904	1	0.678545532463038, 1	81	0.181818	0.888889	0.0293848	3	0	2	1	0.75	0.219422042375151, 0.986809234694626	1	0.197862509210457, 1	94	0.06	0.833333	0.003	9	0	27	14	0.391304	0.204674421531752, 0.612178284112362	1	0.844953545151028, 1	225	0.181818	0.72	0.0238017
chr3:129168820	chr3:129168854	9	0	28	16	0.36	0.187117665674419, 0.573850295614987	1	0.849814401612559, 1	23	0.697368	0.698113	0.339508	24	2	48	25	0.489796	0.346364728588974, 0.634814962759985	0.96	0.851409259917447, 0.993041536840164	0	1	0.727273	0.727273	8	1	40	35	0.186047	0.0892162684360738, 0.339181806275346	0.97561	0.855921509210541, 0.998725546487462	16	0.84	0.571429	0.4032	41	3	116	76	0.350427	0.266079507305226, 0.444746996766321	0.97479	0.922565260344163, 0.99346676148429	39	0.858182	0.665254	0.489944
chr3:129811838	chr3:129811872	4	1	8	10	0.285714	0.0958159644329033, 0.579972650008545	0.888889	0.506695960761963, 0.994172616927587	53	0.302632	0.521739	0.0477839	0	1	20	22	0	0, 0.184979573857183	0.952381	0.741260441570176, 0.997509322086541	56	0.434343	0.465116	0.0877461	0	0	2	1	0	0, 0.945380934854116	1	0.197862509210457, 1	97	0.03	0.666667	0.0006	4	2	30	33	0.108108	0.0352076747243431, 0.263585214360333	0.9375	0.777843834768651, 0.989100428942052	206	0.250909	0.492754	0.0310215
chr3:130116938	chr3:130116972	17	1	11	4	0.809524	0.574230630181677, 0.937141431770975	0.916667	0.597532859209075, 0.995634663448359	43	0.434211	0.848485	0.159972	2	0	26	27	0.0689655	0.0120357219326548, 0.242115408201602	1	0.839767606061917, 1	44	0.555556	0.509091	0.157127	0	0	0	0	nan	nan, nan	nan	nan, nan	100	0	nan	#VALUE!	19	1	37	31	0.38	0.249978451310351, 0.528369659673947	0.973684	0.845656683871042, 0.998624819287347	187	0.32	0.636364	0.0651636
chr3:130360566	chr3:130360600	0	0	8	14	0	0, 0.267625983695007	1	0.597696053530893, 1	54	0.289474	0.363636	0.0304709	0	0	22	29	0	0, 0.145620194434909	1	0.815020426142817, 1	48	0.515152	0.431373	0.114478	0	0	1	2	0	0, 0.802137490789543	1	0.0546190651458835, 1	97	0.03	0.333333	0.0003	0	0	31	45	0	0, 0.0979675497966317	1	0.862725807764075, 1	199	0.276364	0.407895	0.0311537
chr3:130447496	chr3:130447530	3	0	28	22	0.12	0.0315153296552949, 0.323361709054233	1	0.849814401612559, 1	23	0.697368	0.584906	0.284453	3	0	38	31	0.0882353	0.0230683171649395, 0.248127689229386	1	0.885662588459967, 1	27	0.727273	0.569444	0.301194	12	0	38	33	0.266667	0.150954076052919, 0.422082802074976	1	0.885662588459967, 1	17	0.83	0.60241	0.415	18	0	104	86	0.173077	0.10849586889829, 0.262442568841207	1	0.955606637644403, 1	67	0.756364	0.586538	0.33555
chr3:132166114	chr3:132166148	7	0	23	12	0.368421	0.172297963731132, 0.613676566453968	1	0.821896967659713, 1	34	0.552632	0.714286	0.218144	15	0	38	26	0.365854	0.225696249038445, 0.530808255912558	1	0.885662588459967, 1	20	0.79798	0.670886	0.427201	32	8	40	18	0.64	0.491427442425028, 0.767151616397692	0.833333	0.692351893681197, 0.920347068812426	2	0.98	0.734694	0.7056	54	8	101	56	0.490909	0.395007566555214, 0.587453507775232	0.926606	0.85613202798521, 0.965470181382838	56	0.796364	0.707763	0.44886
chr3:132172969	chr3:132173004	12	1	27	13	0.48	0.283354248518552, 0.682480474265864	0.964286	0.797605398156501, 0.998132937717123	23	0.697368	0.735849	0.35786	13	0	34	18	0.419355	0.250660002606296, 0.607389397748622	1	0.873593318682473, 1	34	0.656566	0.723077	0.311703	43	9	41	7	0.86	0.726433595170979, 0.937230734247105	0.82	0.680783409262915, 0.909516998508121	0	1	0.84	0.84	68	10	102	38	0.641509	0.541941917602058, 0.730676985331012	0.910714	0.838014401804258, 0.95398269626365	57	0.792727	0.779817	0.49005
chr3:132221042	chr3:132221076	15	0	28	9	0.625	0.407572556920132, 0.804500323531645	1	0.849814401612559, 1	24	0.684211	0.826923	0.387119	23	4	38	14	0.621622	0.447874975344752, 0.770610269666523	0.904762	0.764538026020272, 0.969046135610185	20	0.79798	0.772152	0.491685	20	1	31	17	0.540541	0.371341134255945, 0.701502491181305	0.96875	0.820015235537213, 0.998366630523847	31	0.69	0.73913	0.3519	58	5	97	40	0.591837	0.487769365937183, 0.688619570544993	0.95098	0.88391233065281, 0.981814319216801	75	0.727273	0.775	0.409917
chr3:137954080	chr3:137954114	3	0	4	1	0.75	0.219422042375151, 0.986809234694626	1	0.395765750002375, 1	68	0.105263	0.875	0.00969529	2	1	7	8	0.2	0.0354261206011041, 0.557823851372706	0.875	0.466783113260782, 0.993440279397089	81	0.181818	0.5	0.0165289	0	0	0	0	nan	nan, nan	nan	nan, nan	100	0	nan	#VALUE!	5	1	11	9	0.357143	0.139783425679734, 0.643719956267873	0.916667	0.597532859209075, 0.995634663448359	249	0.0945455	0.615385	0.00550083
chr3:138247975	chr3:138248009	15	0	28	10	0.6	0.388899800697293, 0.781883137066224	1	0.849814401612559, 1	23	0.697368	0.811321	0.394564	5	0	43	33	0.131579	0.0494721758214196, 0.288841208943325	1	0.897854003168161, 1	18	0.818182	0.592593	0.396694	6	1	18	11	0.352941	0.152590206509914, 0.61379977035042	0.947368	0.718921134646576, 0.997246557526151	64	0.36	0.666667	0.0864	26	1	89	54	0.325	0.226961599198741, 0.440026281473465	0.988889	0.930952471396309, 0.999419742623244	105	0.618182	0.676471	0.258512
chr3:138341250	chr3:138341284	13	1	26	14	0.481481	0.291535984207039, 0.676464611993904	0.962963	0.791104327094339, 0.998063678339323	22	0.710526	0.722222	0.364612	15	3	44	29	0.340909	0.209333931671558, 0.500013286063673	0.93617	0.814374631271766, 0.983369509034286	8	0.919192	0.648352	0.547801	21	4	33	20	0.512195	0.353652426678039, 0.668489004643782	0.891892	0.736414785639667, 0.964792325275657	22	0.78	0.692308	0.4212	49	8	103	63	0.4375	0.344996489116728, 0.534346838759148	0.927928	0.858603181510629, 0.966099671479547	52	0.810909	0.681614	0.448212
chr3:138400748	chr3:138400782	3	0	27	27	0.1	0.0261877829591773, 0.276766765761043	1	0.844953545151028, 1	19	0.75	0.526316	0.296053	6	0	42	35	0.146341	0.0609277665335247, 0.298625053970761	1	0.895628218874088, 1	16	0.838384	0.578313	0.406489	14	0	21	16	0.466667	0.287962720187515, 0.653603786461669	1	0.807591798614219, 1	49	0.51	0.686275	0.1785	23	0	90	78	0.227723	0.152633802929206, 0.323941766877135	1	0.948986934159761, 1	84	0.694545	0.591623	0.285395
chr3:140678350	chr3:140678384	17	1	15	4	0.809524	0.574230630181677, 0.937141431770975	0.9375	0.677141042625276, 0.996728910771035	39	0.486842	0.864865	0.204986	16	1	31	22	0.421053	0.267200727481145, 0.590558298732633	0.96875	0.820015235537213, 0.998366630523847	29	0.707071	0.671429	0.33568	0	0	0	0	nan	nan, nan	nan	nan, nan	100	0	nan	#VALUE!	33	2	46	26	0.559322	0.424716808025338, 0.686204391304764	0.958333	0.845730700858637, 0.992750275192853	168	0.389091	0.738318	0.111775
chr3:142231028	chr3:142231062	13	0	27	9	0.590909	0.366796013524244, 0.785238820740479	1	0.844953545151028, 1	27	0.644737	0.816327	0.339335	5	1	44	37	0.119048	0.0446678644203282, 0.264316525985105	0.977778	0.867658087790166, 0.998838938121339	12	0.878788	0.563218	0.434956	9	0	34	32	0.219512	0.111116792015885, 0.380307634731518	1	0.873593318682473, 1	25	0.75	0.573333	0.3225	27	1	105	78	0.257143	0.179047145397916, 0.35333602401566	0.990566	0.940988665932064, 0.999507363663783	64	0.767273	0.625592	0.368291
chr3:142423443	chr3:142423477	5	3	19	11	0.3125	0.121285310935991, 0.58516945635239	0.863636	0.640375715794361, 0.964102521874056	38	0.5	0.631579	0.157895	1	0	25	20	0.047619	0.00249067791345921, 0.258739558429824	1	0.834222856801408, 1	53	0.464646	0.565217	0.122028	1	0	36	39	0.025	0.001306348674993, 0.147345056903719	1	0.879930445741265, 1	24	0.76	0.486842	0.2812	7	3	80	70	0.0909091	0.0404239709629992, 0.183941459406443	0.963855	0.890706852332005, 0.990618931987372	115	0.581818	0.54375	0.184066
chr3:142521190	chr3:142521224	10	1	24	14	0.416667	0.227985176884502, 0.630597434561949	0.96	0.77676563481172, 0.99790850900354	27	0.644737	0.693878	0.288435	1	2	40	35	0.0277778	0.00145166978849173, 0.162038929646823	0.952381	0.825757301753682, 0.991709179928164	21	0.787879	0.525641	0.326293	3	0	9	9	0.25	0.0669343849521441, 0.571648664156491	1	0.628802713249338, 1	79	0.21	0.571429	0.0252	14	3	73	58	0.194444	0.11406977289208, 0.308031440457212	0.960526	0.88120513777212, 0.989750166525742	127	0.538182	0.587838	0.170261
chr3:142774014	chr3:142774048	6	0	8	6	0.5	0.222864169942937, 0.777135830057063	1	0.597696053530893, 1	56	0.263158	0.7	0.0484765	0	0	5	5	0	0, 0.537063557410739	1	0.462936442589261, 1	89	0.10101	0.5	0.00510152	0	0	0	0	nan	nan, nan	nan	nan, nan	100	0	nan	#VALUE!	6	0	13	11	0.352941	0.152590206509914, 0.61379977035042	1	0.716549812485589, 1	245	0.109091	0.633333	0.00753719
chr3:146167129	chr3:146167163	6	1	24	22	0.214286	0.0902779947832695, 0.414625678531843	0.96	0.77676563481172, 0.99790850900354	23	0.697368	0.566038	0.275277	9	1	33	24	0.272727	0.139399445002001, 0.457868164393431	0.970588	0.829458516018946, 0.998462831163199	32	0.676768	0.626866	0.287114	17	3	46	33	0.34	0.215944651460438, 0.488556626649987	0.938776	0.821304146502107, 0.984054117348479	1	0.99	0.636364	0.6237	32	5	103	79	0.288288	0.208243881133049, 0.383238460078911	0.953704	0.890082009579221, 0.982832041167264	56	0.796364	0.616438	0.390942
chr3:146177560	chr3:146177594	11	0	24	19	0.366667	0.205425966509834, 0.560922890358774	1	0.828280739134631, 1	22	0.710526	0.648148	0.327216	9	0	44	28	0.243243	0.123657378759634, 0.415553295430121	1	0.899986846366884, 1	18	0.818182	0.654321	0.438017	22	1	34	18	0.55	0.386587151082896, 0.703971905817496	0.971429	0.83381838301554, 0.99850680358679	25	0.75	0.746667	0.42	42	1	102	65	0.392523	0.300941981840499, 0.491924078798714	0.990291	0.939335320822431, 0.999493009128488	65	0.763636	0.685714	0.399868
chr3:148858952	chr3:148858987	3	2	26	27	0.1	0.0261877829591773, 0.276766765761043	0.928571	0.750412433894384, 0.98753102714876	18	0.763158	0.5	0.291205	0	0	48	49	0	0, 0.0905585812585545	1	0.90769625208807, 1	2	0.979798	0.494845	0.475054	5	0	47	44	0.102041	0.0381800992071036, 0.230095075816895	1	0.905882506643028, 1	4	0.96	0.541667	0.4992	8	2	121	120	0.0625	0.0293521154037419, 0.123380712119338	0.98374	0.936614224896853, 0.997178683316092	24	0.912727	0.513944	0.428152
chr3:149613198	chr3:149613232	10	1	24	15	0.4	0.218116862933776, 0.611100199302707	0.96	0.77676563481172, 0.99790850900354	26	0.657895	0.68	0.294321	6	0	39	28	0.176471	0.0738537927921067, 0.351680235654304	1	0.888328229043903, 1	26	0.737374	0.616438	0.33517	10	1	37	33	0.232558	0.122822279187196, 0.389971193533953	0.973684	0.845656683871042, 0.998624819287347	19	0.81	0.580247	0.3807	26	2	100	76	0.254902	0.176081232358991, 0.352521360519148	0.980392	0.924090370768879, 0.996596583783008	71	0.741818	0.617647	0.339888
chr3:150282027	chr3:150282061	18	1	21	4	0.818182	0.589924735311077, 0.940083698483393	0.954545	0.751152628502783, 0.997622753846038	32	0.578947	0.886364	0.297091	7	4	40	39	0.152174	0.0683700478639829, 0.294808692683673	0.909091	0.77418044262084, 0.970473054057618	9	0.909091	0.522222	0.431589	0	0	1	0	nan	nan, nan	1	0.0546190651458835, 1	99	0.01	1	0.0001	25	5	62	43	0.367647	0.256497247145166, 0.493833417541893	0.925373	0.827426790170397, 0.972200949343501	140	0.490909	0.644444	0.155306
chr3:150420023	chr3:150420057	3	3	11	12	0.2	0.0531443976554718, 0.486272866449386	0.785714	0.488157458469313, 0.942937599784695	47	0.381579	0.482759	0.0702909	3	1	12	13	0.1875	0.0497302846840819, 0.463081218975811	0.923077	0.620874256720644, 0.995971563155681	70	0.292929	0.517241	0.0443832	0	0	0	0	nan	nan, nan	nan	nan, nan	100	0	nan	#VALUE!	6	4	23	25	0.193548	0.081242968650376, 0.380598179874512	0.851852	0.653887043298137, 0.951444795766	217	0.210909	0.5	0.0222413
chr3:150916095	chr3:150916129	10	1	19	6	0.625	0.358732095685346, 0.837165263142165	0.95	0.730551627690361, 0.997384522943763	40	0.473684	0.805556	0.180748	5	1	15	3	0.625	0.25894364751766, 0.897594025341655	0.9375	0.677141042625276, 0.996728910771035	75	0.242424	0.833333	0.0489746	6	0	8	3	0.666667	0.30917173281426, 0.909583524471874	1	0.597696053530893, 1	83	0.17	0.823529	0.0238	21	2	42	12	0.636364	0.451423045494322, 0.790390571111896	0.954545	0.8329653511996, 0.992087918424721	198	0.28	0.818182	0.0641455
chr3:154890478	chr3:154890512	7	2	24	6	0.538462	0.261199956524663, 0.795985357238738	0.923077	0.733998758202098, 0.986563683512601	37	0.513158	0.794872	0.209314	2	1	40	36	0.0526316	0.00916859546142103, 0.190698216564727	0.97561	0.855921509210541, 0.998725546487462	20	0.79798	0.531646	0.338537	0	0	0	0	nan	nan, nan	nan	nan, nan	100	0	nan	#VALUE!	9	3	64	42	0.176471	0.0886544276795908, 0.313610640568523	0.955224	0.866257601254961, 0.988364774513671	157	0.429091	0.618644	0.113904
chr3:155643155	chr3:155643189	4	1	27	21	0.16	0.052539766592056, 0.369171546574951	0.964286	0.797605398156501, 0.998132937717123	23	0.697368	0.584906	0.284453	8	0	42	28	0.222222	0.107251835179762, 0.395862601564271	1	0.895628218874088, 1	21	0.787879	0.641026	0.397919	0	0	0	0	nan	nan, nan	nan	nan, nan	100	0	nan	#VALUE!	12	1	69	49	0.196721	0.110003192280207, 0.322192077155063	0.985714	0.912311735586615, 0.999253854376985	144	0.476364	0.618321	0.140311
chr3:156867741	chr3:156867776	1	0	28	30	0.0322581	0.00168613105577214, 0.185109289490271	1	0.849814401612559, 1	17	0.776316	0.491525	0.296226	1	2	48	48	0.0204082	0.00106619921743412, 0.122372639403942	0.96	0.851409259917447, 0.993041536840164	0	1	0.494949	0.494949	0	0	46	48	0	0, 0.0923037479119302	1	0.903996059418825, 1	6	0.94	0.489362	0.4324	2	2	122	126	0.015625	0.00271092165651648, 0.0609899031780453	0.983871	0.937108338683665, 0.997201475799724	23	0.916364	0.492063	0.413197
chr3:158407896	chr3:158407930	8	2	21	12	0.4	0.199768433014706, 0.635886710679891	0.913043	0.704908161784249, 0.984794149786027	33	0.565789	0.674419	0.215893	10	0	40	26	0.277778	0.147916579351749, 0.454316833728071	1	0.89087242290586, 1	23	0.767677	0.657895	0.387716	6	0	50	44	0.12	0.0497385845882399, 0.250029759536101	1	0.911121823642703, 1	0	1	0.56	0.56	24	2	111	82	0.226415	0.15314074525514, 0.319931018498222	0.982301	0.931209725065277, 0.996928528283757	56	0.796364	0.616438	0.390942
chr3:158526908	chr3:158526942	5	0	26	22	0.185185	0.0702597347278945, 0.387465851602628	1	0.839767606061917, 1	23	0.697368	0.584906	0.284453	14	2	43	28	0.333333	0.200370734086933, 0.496451570092069	0.955556	0.836350516487383, 0.992264601065236	12	0.878788	0.655172	0.505969	20	0	46	28	0.416667	0.279321687108015, 0.567248911484539	1	0.903996059418825, 1	6	0.94	0.702128	0.6204	39	2	115	78	0.333333	0.250540563040335, 0.427243544224234	0.982906	0.933478455363771, 0.997033731247602	41	0.850909	0.65812	0.476509
chr3:160131202	chr3:160131236	10	4	18	8	0.555556	0.313465989168489, 0.775955196531533	0.818182	0.589924735311077, 0.940083698483393	36	0.526316	0.7	0.193906	7	0	40	32	0.179487	0.0810249965844772, 0.341097665111366	1	0.89087242290586, 1	20	0.79798	0.594937	0.378839	3	0	28	27	0.1	0.0261877829591773, 0.276766765761043	1	0.849814401612559, 1	42	0.58	0.534483	0.1798	20	4	86	67	0.229885	0.149258177839137, 0.334798654470763	0.955556	0.883788476428021, 0.985667392931411	98	0.643636	0.59887	0.248093
chr3:160141622	chr3:160141656	5	0	26	19	0.208333	0.0793584907409206, 0.427068864711166	1	0.839767606061917, 1	26	0.657895	0.62	0.268352	0	0	39	35	0	0, 0.123156663530767	1	0.888328229043903, 1	25	0.747475	0.527027	0.29446	8	0	28	27	0.228571	0.110442660233889, 0.40552336687911	1	0.849814401612559, 1	37	0.63	0.571429	0.2268	13	0	93	81	0.138298	0.0785811163137639, 0.228496087926209	1	0.950566487412879, 1	88	0.68	0.566845	0.262109
chr3:160233372	chr3:160233406	4	0	21	18	0.181818	0.059916301516607, 0.410075264688923	1	0.807591798614219, 1	33	0.565789	0.581395	0.186115	7	2	42	30	0.189189	0.0855504684667335, 0.35709298092046	0.954545	0.8329653511996, 0.992087918424721	18	0.818182	0.604938	0.404959	5	0	32	32	0.135135	0.0508392939841003, 0.295696318636699	1	0.866550114264332, 1	31	0.69	0.536232	0.2553	16	2	95	80	0.166667	0.101142347603626, 0.259573373672066	0.979381	0.920343218082417, 0.99642075583225	82	0.701818	0.57513	0.283279
chr3:160253654	chr3:160253688	10	2	21	8	0.555556	0.313465989168489, 0.775955196531533	0.913043	0.704908161784249, 0.984794149786027	35	0.539474	0.756098	0.220048	5	1	27	24	0.172414	0.0652718147836613, 0.364863982543952	0.964286	0.797605398156501, 0.998132937717123	42	0.575758	0.561404	0.186103	11	2	23	18	0.37931	0.21304183416526, 0.5763963756724	0.92	0.724958134492752, 0.986021450509483	46	0.54	0.62963	0.1836	26	5	71	50	0.342105	0.239565813320947, 0.460751042649588	0.934211	0.846612667494749, 0.975527644771529	123	0.552727	0.638158	0.194962
chr3:160953086	chr3:160953120	6	1	18	11	0.352941	0.152590206509914, 0.61379977035042	0.947368	0.718921134646576, 0.997246557526151	40	0.473684	0.666667	0.149584	2	0	9	4	0.333333	0.0599882983148814, 0.75892602592506	1	0.628802713249338, 1	84	0.151515	0.733333	0.016835	0	0	0	0	nan	nan, nan	nan	nan, nan	100	0	nan	#VALUE!	8	1	27	15	0.347826	0.171893753208884, 0.571791959011882	0.964286	0.797605398156501, 0.998132937717123	224	0.185455	0.686275	0.0236033
chr3:160955848	chr3:160955882	10	1	24	15	0.4	0.218116862933776, 0.611100199302707	0.96	0.77676563481172, 0.99790850900354	26	0.657895	0.68	0.294321	26	9	32	11	0.702703	0.528337131766768, 0.835634052462673	0.780488	0.619692365268482, 0.888883207984115	21	0.787879	0.74359	0.461586	20	1	46	29	0.408163	0.273191623430707, 0.557440445227976	0.978723	0.87283772605916, 0.99888838963089	4	0.96	0.6875	0.6336	56	11	102	55	0.504505	0.408551526924612, 0.600141770194942	0.902655	0.828772200250504, 0.948012590806654	51	0.814545	0.705357	0.467993
chr3:167045667	chr3:167045701	8	0	35	6	0.571429	0.296477964268966, 0.811866310854906	1	0.876843336469232, 1	27	0.644737	0.877551	0.364785	6	3	35	28	0.176471	0.0738537927921067, 0.351680235654304	0.921053	0.775155303819367, 0.979386985636656	27	0.727273	0.569444	0.301194	8	0	38	32	0.2	0.0961440419594737, 0.361377376019007	1	0.885662588459967, 1	22	0.78	0.589744	0.3588	22	3	108	66	0.25	0.166485873288472, 0.355705352730756	0.972973	0.917201408426394, 0.992994145740943	76	0.723636	0.653266	0.342083
chr3:167762644	chr3:167762678	1	0	28	21	0.0454545	0.00237724615396162, 0.248847371497217	1	0.849814401612559, 1	26	0.657895	0.58	0.251039	4	2	44	40	0.0909091	0.029526945942382, 0.22581955737916	0.956522	0.839601340979176, 0.992433564973051	9	0.909091	0.533333	0.440771	0	0	5	4	0	0, 0.604234249997625	1	0.462936442589261, 1	91	0.09	0.555556	0.0045	5	2	77	65	0.0714286	0.0265939998655269, 0.165666667951736	0.974684	0.903129567341025, 0.995602979623795	126	0.541818	0.550336	0.16156
chr3:169525475	chr3:169525509	12	0	24	10	0.545455	0.32673631732639, 0.749295869331307	1	0.828280739134631, 1	30	0.605263	0.782609	0.286704	7	0	35	22	0.241379	0.110177294573439, 0.439254080986758	1	0.876843336469232, 1	35	0.646465	0.65625	0.274258	8	1	32	27	0.228571	0.110442660233889, 0.40552336687911	0.969697	0.824863950876332, 0.998416190308383	32	0.68	0.588235	0.272	27	1	91	59	0.313953	0.220514281322392, 0.424222889000978	0.98913	0.932389778229754, 0.999432362726139	97	0.647273	0.662921	0.277739
chr3:169988330	chr3:169988364	9	2	24	12	0.428571	0.225904753581682, 0.655613568104191	0.923077	0.733998758202098, 0.986563683512601	29	0.618421	0.702128	0.268525	7	0	38	26	0.212121	0.0963117518959748, 0.393990414175747	1	0.885662588459967, 1	28	0.717172	0.633803	0.325987	14	1	38	33	0.297872	0.177899587233239, 0.450763566466618	0.974359	0.849236925971518, 0.998660118730223	14	0.86	0.604651	0.4472	30	3	100	71	0.29703	0.212322436282861, 0.39741955800203	0.970874	0.91103939703989, 0.992447818230999	71	0.741818	0.637255	0.350678
chr3:169992941	chr3:169992975	9	0	27	18	0.333333	0.172351093687703, 0.539852892732345	1	0.844953545151028, 1	22	0.710526	0.666667	0.336565	12	1	42	22	0.352941	0.203024011214626, 0.53529637795391	0.976744	0.862038819573498, 0.998784881925431	22	0.777778	0.701299	0.424242	16	1	47	33	0.326531	0.203581403723103, 0.476581044265992	0.979167	0.875278489351451, 0.998911568658204	3	0.97	0.649485	0.6111	37	2	116	73	0.336364	0.250810125648149, 0.433518784121988	0.983051	0.934022450169423, 0.99705891549039	47	0.829091	0.671053	0.461276
chr3:170801878	chr3:170801912	11	0	28	12	0.478261	0.274201424226724, 0.689156763966599	1	0.849814401612559, 1	25	0.671053	0.764706	0.344356	5	1	38	31	0.138889	0.0522841667883361, 0.302882720690289	0.974359	0.849236925971518, 0.998660118730223	24	0.757576	0.573333	0.329048	0	0	0	0	nan	nan, nan	nan	nan, nan	100	0	nan	#VALUE!	16	1	66	43	0.271186	0.167439503116055, 0.404918020332264	0.985075	0.908611091730833, 0.999220423723811	149	0.458182	0.650794	0.136621
chr3:170857133	chr3:170857167	1	1	27	24	0.04	0.00209149099646007, 0.22323436518828	0.964286	0.797605398156501, 0.998132937717123	23	0.697368	0.528302	0.256925	0	0	37	33	0	0, 0.129832849736855	1	0.882866593983549, 1	29	0.707071	0.528571	0.264259	3	3	36	40	0.0697674	0.01819264790986, 0.201228815663869	0.923077	0.780310679386555, 0.979921251266464	18	0.82	0.47561	0.3198	4	4	100	97	0.039604	0.0127622496742988, 0.104118580812163	0.961538	0.898754940194847, 0.987608037963338	70	0.745455	0.507317	0.281917
chr3:172052863	chr3:172052897	15	0	27	11	0.576923	0.371911975442866, 0.760258730005234	1	0.844953545151028, 1	23	0.697368	0.792453	0.385388	14	2	44	26	0.35	0.21104411177376, 0.517358201144162	0.956522	0.839601340979176, 0.992433564973051	13	0.868687	0.674419	0.508928	21	0	50	29	0.42	0.284888963495101, 0.567330583754283	1	0.911121823642703, 1	0	1	0.71	0.71	50	2	121	66	0.431034	0.340487993542315, 0.526210438396043	0.98374	0.936614224896853, 0.997178683316092	36	0.869091	0.715481	0.540417
chr3:175189228	chr3:175189262	0	0	2	4	0	0, 0.604234249997625	1	0.197862509210457, 1	70	0.0789474	0.333333	0.00207756	0	1	3	3	0	0, 0.690018458234711	0.75	0.219422042375151, 0.986809234694626	92	0.0707071	0.428571	0.00214264	0	0	0	0	nan	nan, nan	nan	nan, nan	100	0	nan	#VALUE!	0	1	5	7	0	0, 0.439073559574417	0.833333	0.364816781488349, 0.9912379714894	262	0.0472727	0.384615	0.000859504
chr3:179481704	chr3:179481738	14	3	20	9	0.608696	0.387821715887638, 0.795325578468248	0.869565	0.65332705205062, 0.96569269658485	30	0.605263	0.73913	0.270776	9	2	31	23	0.28125	0.143984174355504, 0.469799864066275	0.939394	0.783786782264464, 0.989432930909475	34	0.656566	0.615385	0.265279	1	0	1	2	0.333333	0.0176522620646341, 0.874668547001552	1	0.0546190651458835, 1	96	0.04	0.5	0.0008	24	5	52	34	0.413793	0.288563717066452, 0.550437707510027	0.912281	0.799584651610846, 0.967254835115768	160	0.418182	0.66087	0.11557
chr3:179481937	chr3:179481971	7	0	28	25	0.21875	0.09943966816328, 0.404421503518259	1	0.849814401612559, 1	16	0.789474	0.583333	0.363573	3	0	41	35	0.0789474	0.0206130143633444, 0.224844696180633	1	0.893303283884335, 1	20	0.79798	0.556962	0.354658	10	1	49	40	0.2	0.105020430450993, 0.341439463624822	0.98	0.879889431035976, 0.998955142866464	0	1	0.59	0.59	20	1	118	100	0.166667	0.107156940483756, 0.248113249564967	0.991597	0.947221836446338, 0.999561200243767	36	0.869091	0.577406	0.436126
chr3:180369790	chr3:180369824	2	0	5	8	0.2	0.0354261206011041, 0.557823851372706	1	0.462936442589261, 1	61	0.197368	0.466667	0.0181787	0	1	6	9	0	0, 0.371197286750662	0.857143	0.420072344037693, 0.992497408452811	83	0.161616	0.375	0.00979492	0	0	0	0	nan	nan, nan	nan	nan, nan	100	0	nan	#VALUE!	2	1	11	17	0.105263	0.0184448107463241, 0.345387299470978	0.916667	0.597532859209075, 0.995634663448359	244	0.112727	0.419355	0.00532893
chr3:180679201	chr3:180679235	14	0	28	13	0.518519	0.323535388006096, 0.708464015792961	1	0.849814401612559, 1	21	0.723684	0.763636	0.399931	7	0	45	38	0.155556	0.0699301231226667, 0.300641847248787	1	0.902032450203368, 1	9	0.909091	0.577778	0.477502	7	3	26	22	0.241379	0.110177294573439, 0.439254080986758	0.896552	0.715014820850142, 0.972895881747348	42	0.58	0.568966	0.1914	28	3	99	73	0.277228	0.195006327866931, 0.376679358340831	0.970588	0.91020407184884, 0.992373477094343	72	0.738182	0.625616	0.340906
chr3:180680855	chr3:180680889	12	1	20	9	0.571429	0.344386431895809, 0.774095246418318	0.952381	0.741260441570176, 0.997509322086541	34	0.552632	0.761905	0.232687	13	1	31	20	0.393939	0.23427721035144, 0.577618897795763	0.96875	0.820015235537213, 0.998366630523847	34	0.656566	0.676923	0.291807	22	2	46	26	0.458333	0.316352613396953, 0.606928356949587	0.958333	0.845730700858637, 0.992750275192853	4	0.96	0.708333	0.6528	47	4	97	55	0.460784	0.362584446403331, 0.561972509453848	0.960396	0.895881419187837, 0.987237750325701	72	0.738182	0.70936	0.386539
chr3:180693180	chr3:180693215	5	0	19	11	0.3125	0.121285310935991, 0.58516945635239	1	0.790789306861633, 1	41	0.460526	0.685714	0.145429	1	0	29	32	0.030303	0.00158380969161701, 0.175136049123668	1	0.854379805565092, 1	37	0.626263	0.483871	0.189777	1	0	1	1	0.5	0.0266765327656471, 0.973323467234353	1	0.0546190651458835, 1	97	0.03	0.666667	0.0006	7	0	49	44	0.137255	0.0615096690245345, 0.26872353598816	1	0.909441418741445, 1	175	0.363636	0.56	0.0740496
chr3:182559731	chr3:182559765	9	1	16	11	0.45	0.238282808144349, 0.679522771438093	0.941176	0.692376973670619, 0.996921810616139	39	0.486842	0.675676	0.160145	10	1	34	25	0.285714	0.152367036249678, 0.465249676155814	0.971429	0.83381838301554, 0.99850680358679	29	0.707071	0.628571	0.314254	0	0	4	3	0	0, 0.690018458234711	1	0.395765750002375, 1	93	0.07	0.571429	0.0028	19	2	54	39	0.327586	0.213504138596794, 0.464563616598594	0.964286	0.866187691798149, 0.99379000444789	161	0.414545	0.640351	0.110043
chr3:183558463	chr3:183558497	5	0	15	11	0.3125	0.121285310935991, 0.58516945635239	1	0.746526467215379, 1	45	0.407895	0.645161	0.107341	6	2	28	24	0.2	0.0840464532710143, 0.391310868997777	0.933333	0.764923540133779, 0.988368430575988	39	0.606061	0.566667	0.208142	0	0	0	0	nan	nan, nan	nan	nan, nan	100	0	nan	#VALUE!	11	2	43	35	0.23913	0.130815237893855, 0.391019113403553	0.955556	0.836350516487383, 0.992264601065236	184	0.330909	0.593407	0.0649785
chr3:186295383	chr3:186295417	13	0	28	13	0.5	0.303963575100784, 0.696036424899216	1	0.849814401612559, 1	22	0.710526	0.759259	0.38331	13	4	46	36	0.265306	0.154028690768114, 0.41339404517006	0.92	0.798897015123434, 0.97406024531386	0	1	0.59596	0.59596	7	0	33	28	0.2	0.090612213871351, 0.374645492674333	1	0.870167150263145, 1	32	0.68	0.588235	0.272	33	4	107	77	0.3	0.218261362548648, 0.395938724520089	0.963964	0.9048805466066, 0.988393776593668	54	0.803636	0.633484	0.409124
chr3:186393039	chr3:186393073	1	0	28	23	0.0416667	0.00217879097073193, 0.231166612357537	1	0.849814401612559, 1	24	0.684211	0.557692	0.26108	1	3	26	29	0.0333333	0.00174241506487329, 0.190533812827418	0.896552	0.715014820850142, 0.972895881747348	40	0.59596	0.457627	0.162534	4	0	34	34	0.105263	0.0342658540851313, 0.257437693782037	1	0.873593318682473, 1	28	0.72	0.527778	0.2736	6	3	88	86	0.0652174	0.0267883303156316, 0.141972823324789	0.967033	0.899861347247826, 0.991447396414621	92	0.665455	0.513661	0.227464
chr3:186479552	chr3:186479586	9	2	20	10	0.473684	0.252115939769896, 0.70505143584504	0.909091	0.693751480974065, 0.984095962915705	35	0.539474	0.707317	0.205852	1	0	33	28	0.0344828	0.00180258642838677, 0.196285431726119	1	0.870167150263145, 1	37	0.626263	0.548387	0.21508	20	3	31	15	0.571429	0.395174021262073, 0.732386032465302	0.911765	0.751872310770614, 0.97693168283506	31	0.69	0.73913	0.3519	30	5	84	53	0.361446	0.260943979504593, 0.474903265054181	0.94382	0.867841838374499, 0.979134271610355	103	0.625455	0.662791	0.259279
chr3:186522259	chr3:186522293	5	1	22	9	0.357143	0.139783425679734, 0.643719956267873	0.956522	0.760317915068527, 0.997726303680297	39	0.486842	0.72973	0.172957	14	0	42	26	0.35	0.21104411177376, 0.517358201144162	1	0.895628218874088, 1	17	0.828283	0.682927	0.468524	4	0	39	37	0.097561	0.0317203361723375, 0.240597692006798	1	0.888328229043903, 1	20	0.8	0.5375	0.344	23	1	103	72	0.242105	0.162633096585879, 0.34281679682446	0.990385	0.939896633571179, 0.999497886027352	76	0.723636	0.633166	0.331557
chr3:189705234	chr3:189705268	9	1	19	5	0.642857	0.356280043732127, 0.860216574320266	0.95	0.730551627690361, 0.997384522943763	42	0.447368	0.823529	0.16482	6	0	26	23	0.206897	0.0870506622967381, 0.402635723062729	1	0.839767606061917, 1	44	0.555556	0.581818	0.179574	0	0	0	0	nan	nan, nan	nan	nan, nan	100	0	nan	#VALUE!	15	1	45	28	0.348837	0.214516115908127, 0.509884509043142	0.978261	0.87029957360998, 0.998864201888998	186	0.323636	0.674157	0.0706116
chr3:191097894	chr3:191097928	12	0	23	8	0.6	0.364113289320109, 0.800231566985294	1	0.821896967659713, 1	33	0.565789	0.813953	0.260561	3	0	38	41	0.0681818	0.0177752237791125, 0.19708754855613	1	0.885662588459967, 1	17	0.828283	0.5	0.343026	4	0	7	7	0.363636	0.123648679798877, 0.683867783642595	1	0.560926440425583, 1	82	0.18	0.611111	0.0198	19	0	68	56	0.253333	0.163059136359925, 0.369221295091093	1	0.933375396366161, 1	132	0.52	0.608392	0.164509
chr3:191888418	chr3:191888452	10	0	27	22	0.3125	0.167493113925779, 0.501365515327435	1	0.844953545151028, 1	17	0.776316	0.627119	0.377943	19	3	45	25	0.431818	0.286815871400647, 0.588585152219592	0.9375	0.817905185372451, 0.983719007483698	7	0.929293	0.695652	0.600755	6	0	50	44	0.12	0.0497385845882399, 0.250029759536101	1	0.911121823642703, 1	0	1	0.56	0.56	35	3	122	91	0.277778	0.203509791098334, 0.365850374421214	0.976	0.926153304520921, 0.993781391995676	24	0.912727	0.625498	0.521084
chr3:193272408	chr3:193272442	11	3	25	23	0.323529	0.179753018476804, 0.506290605503483	0.892857	0.706296009441993, 0.971913077386456	14	0.815789	0.580645	0.386427	0	0	47	44	0	0, 0.100013153633116	1	0.905882506643028, 1	8	0.919192	0.516484	0.436384	0	0	35	39	0	0, 0.111671770956097	1	0.876843336469232, 1	26	0.74	0.472973	0.259	11	3	107	106	0.0940171	0.0501830886992986, 0.165656443904589	0.972727	0.9164782355863, 0.992930216981569	48	0.825455	0.519824	0.354195
chr3:193854113	chr3:193854148	4	3	7	10	0.285714	0.0958159644329033, 0.579972650008545	0.7	0.353666146543695, 0.919053766989398	52	0.315789	0.458333	0.0457064	0	0	10	9	0	0, 0.371197286750662	1	0.655455992918727, 1	80	0.191919	0.526316	0.0193858	0	0	2	1	0	0, 0.945380934854116	1	0.197862509210457, 1	97	0.03	0.666667	0.0006	4	3	19	20	0.166667	0.054787988584981, 0.381879369152189	0.863636	0.640375715794361, 0.964102521874056	229	0.167273	0.5	0.0139901
chr3:194409223	chr3:194409257	16	1	10	4	0.8	0.557309541774906, 0.933894902590589	0.909091	0.571163318997498, 0.995236270038041	45	0.407895	0.83871	0.139543	4	1	9	10	0.285714	0.0958159644329033, 0.579972650008545	0.9	0.541148002464472, 0.994757855191318	75	0.242424	0.541667	0.0318335	0	0	0	0	nan	nan, nan	nan	nan, nan	100	0	nan	#VALUE!	20	2	19	14	0.588235	0.408310836185919, 0.748737125917835	0.904762	0.681723198416733, 0.983330567060508	220	0.2	0.709091	0.0283636
chr3:195022897	chr3:195022931	5	1	27	20	0.2	0.0760742095550832, 0.413010903022858	0.964286	0.797605398156501, 0.998132937717123	23	0.697368	0.603774	0.293629	8	3	24	19	0.296296	0.144974336405165, 0.503411512662162	0.888889	0.69702999153427, 0.970856297383515	45	0.545455	0.592593	0.176309	3	1	49	47	0.06	0.0156242906743339, 0.175421274703774	0.98	0.879889431035976, 0.998955142866464	0	1	0.52	0.52	16	5	100	86	0.156863	0.0950448563305686, 0.245261310311821	0.952381	0.887081334520776, 0.98233782972193	68	0.752727	0.560386	0.317514
chr3:195241772	chr3:195241806	0	0	4	12	0	0, 0.301260357822664	1	0.395765750002375, 1	60	0.210526	0.25	0.0110803	0	0	0	0	nan	nan, nan	nan	nan, nan	99	0	nan	#VALUE!	0	0	0	0	nan	nan, nan	nan	nan, nan	100	0	nan	#VALUE!	0	0	4	12	0	0, 0.301260357822664	1	0.395765750002375, 1	259	0.0581818	0.25	0.000846281
chr3:195518077	chr3:195518136	1	0	28	24	0.04	0.00209149099646007, 0.22323436518828	1	0.849814401612559, 1	23	0.697368	0.54717	0.266101	0	1	49	49	0	0, 0.0905585812585545	0.98	0.879889431035976, 0.998955142866464	0	1	0.494949	0.494949	2	1	49	48	0.04	0.00695846315983611, 0.148590740082553	0.98	0.879889431035976, 0.998955142866464	0	1	0.51	0.51	3	2	126	121	0.0241935	0.00626892490911952, 0.0744214368369511	0.984375	0.939010096821955, 0.997289078343483	23	0.916364	0.511905	0.429858
chr3:196088775	chr3:196088809	12	0	38	13	0.48	0.283354248518552, 0.682480474265864	1	0.885662588459967, 1	13	0.828947	0.793651	0.54536	19	6	39	21	0.475	0.318158991526676, 0.636560313330689	0.866667	0.725109314631544, 0.944610575586463	14	0.858586	0.682353	0.50301	9	0	40	34	0.209302	0.105756026761954, 0.364812643616466	1	0.89087242290586, 1	17	0.83	0.590361	0.4067	40	6	117	68	0.37037	0.280969696706421, 0.469120533197281	0.95122	0.892388655268922, 0.980016417640498	44	0.84	0.679654	0.479564
chr3:196134260	chr3:196134294	6	0	36	17	0.26087	0.110832922985907, 0.486882486681207	1	0.879930445741265, 1	17	0.776316	0.711864	0.429017	11	1	36	23	0.323529	0.179753018476804, 0.506290605503483	0.972973	0.841902397099732, 0.998587609573609	28	0.717172	0.661972	0.340475	15	0	38	30	0.333333	0.204397667745466, 0.490507891186808	1	0.885662588459967, 1	17	0.83	0.638554	0.4399	32	1	110	70	0.313725	0.227470111925459, 0.414223359111274	0.990991	0.943552691169369, 0.999529562962173	62	0.774545	0.666667	0.399947
chr4:499387	chr4:499421	2	0	8	8	0.2	0.0354261206011041, 0.557823851372706	1	0.597696053530893, 1	58	0.236842	0.555556	0.0311634	0	0	11	6	0	0, 0.48319049953362	1	0.678545532463038, 1	82	0.171717	0.647059	0.0190797	2	0	3	3	0.4	0.0725823301253931, 0.829579844177432	1	0.309981541765289, 1	92	0.08	0.625	0.004	4	0	22	17	0.190476	0.0628585682290252, 0.425769369818323	1	0.815020426142817, 1	232	0.156364	0.604651	0.0147835
chr4:2214621	chr4:2214655	0	0	13	8	0	0, 0.402303946469107	1	0.716549812485589, 1	55	0.276316	0.619048	0.0472645	0	1	25	29	0	0, 0.145620194434909	0.961538	0.784172470044849, 0.997989082587485	44	0.555556	0.454545	0.140292	0	0	0	0	nan	nan, nan	nan	nan, nan	100	0	nan	#VALUE!	0	1	38	37	0	0, 0.117133406016451	0.974359	0.849236925971518, 0.998660118730223	199	0.276364	0.5	0.0381884
chr4:3938914	chr4:3938949	2	0	5	12	0.142857	0.0251387724226472, 0.438498536023598	1	0.462936442589261, 1	57	0.25	0.368421	0.0230263	3	0	28	25	0.107143	0.0280869226135441, 0.293703990558007	1	0.849814401612559, 1	43	0.565657	0.553571	0.177125	0	0	9	8	0	0, 0.402303946469107	1	0.628802713249338, 1	83	0.17	0.529412	0.0153	5	0	42	45	0.1	0.0374040431463758, 0.225914442067729	1	0.895628218874088, 1	183	0.334545	0.51087	0.0571769
chr4:5528081	chr4:5528115	7	0	22	8	0.466667	0.222758822995939, 0.725770495362186	1	0.815020426142817, 1	39	0.486842	0.783784	0.185769	13	5	31	24	0.351351	0.207233443023786, 0.525761879789534	0.861111	0.697117279309711, 0.947715833211664	26	0.737374	0.60274	0.327722	0	0	4	5	0	0, 0.537063557410739	1	0.395765750002375, 1	91	0.09	0.444444	0.0036	20	5	57	37	0.350877	0.232448422449229, 0.489424254293317	0.919355	0.814543029405394, 0.969929967510311	156	0.432727	0.647059	0.121164
chr4:8176710	chr4:8176744	6	0	15	16	0.272727	0.116124273722577, 0.504383218890949	1	0.746526467215379, 1	39	0.486842	0.567568	0.134522	4	0	36	28	0.125	0.0408175057866593, 0.299296550541798	1	0.879930445741265, 1	31	0.686869	0.588235	0.277523	10	1	34	28	0.263158	0.139754975757499, 0.433897338204788	0.971429	0.83381838301554, 0.99850680358679	27	0.73	0.60274	0.3212	20	1	85	72	0.217391	0.140868162690089, 0.317988087458837	0.988372	0.927886410393943, 0.999392740604431	97	0.647273	0.589888	0.24714
chr4:9404949	chr4:9404983	5	0	18	17	0.227273	0.0868599096036909, 0.458205489140404	1	0.781238031547393, 1	36	0.526316	0.575	0.15928	1	1	23	20	0.047619	0.00249067791345921, 0.258739558429824	0.958333	0.768833387642463, 0.997821209029268	54	0.454545	0.533333	0.110193	0	0	0	0	nan	nan, nan	nan	nan, nan	100	0	nan	#VALUE!	6	1	41	37	0.139535	0.0580266526838851, 0.286269353257179	0.97619	0.859046465599043, 0.99875592129554	190	0.309091	0.552941	0.0528264
chr4:9710599	chr4:9710633	4	0	8	10	0.285714	0.0958159644329033, 0.579972650008545	1	0.597696053530893, 1	54	0.289474	0.545455	0.0457064	15	4	31	22	0.405405	0.251996263443161, 0.578054670152442	0.885714	0.723199027768024, 0.962744269068419	27	0.727273	0.638889	0.337925	0	0	34	27	0	0, 0.155046454848972	1	0.873593318682473, 1	39	0.61	0.557377	0.2074	19	4	73	59	0.24359	0.156539090868785, 0.356280379480441	0.948052	0.86530232284571, 0.983228450845515	120	0.563636	0.593548	0.188562
chr4:9785319	chr4:9785354	10	0	6	6	0.625	0.358732095685346, 0.837165263142165	1	0.51680950046638, 1	54	0.289474	0.727273	0.0609418	9	0	11	6	0.6	0.328906920822025, 0.825434794955755	1	0.678545532463038, 1	73	0.262626	0.769231	0.0530558	0	0	0	0	nan	nan, nan	nan	nan, nan	100	0	nan	#VALUE!	19	0	17	12	0.612903	0.422867937947957, 0.775837644157442	1	0.770773567857682, 1	227	0.174545	0.75	0.0228496
chr4:16510024	chr4:16510058	9	1	25	19	0.321429	0.165813030269279, 0.524269996614422	0.961538	0.784172470044849, 0.997989082587485	22	0.710526	0.62963	0.317867	15	2	38	26	0.365854	0.225696249038445, 0.530808255912558	0.95	0.817900009972058, 0.991292358097106	18	0.818182	0.654321	0.438017	8	1	8	5	0.615385	0.32276820536814, 0.848662437018137	0.888889	0.506695960761963, 0.994172616927587	78	0.22	0.727273	0.0352	32	4	71	50	0.390244	0.286305502756096, 0.504559858466585	0.946667	0.861923653508482, 0.982777568965931	118	0.570909	0.656051	0.213831
chr4:17666269	chr4:17666303	6	0	12	12	0.333333	0.143564590032526, 0.588455883379709	1	0.698739642177336, 1	46	0.394737	0.6	0.0934903	11	1	34	32	0.255814	0.14036081903607, 0.414699575920034	0.971429	0.83381838301554, 0.99850680358679	21	0.787879	0.576923	0.358127	0	0	0	0	nan	nan, nan	nan	nan, nan	100	0	nan	#VALUE!	17	1	46	44	0.278689	0.175113775989274, 0.410326922054353	0.978723	0.87283772605916, 0.99888838963089	167	0.392727	0.583333	0.0899702
chr4:17885261	chr4:17885296	2	0	13	17	0.105263	0.0184448107463241, 0.345387299470978	1	0.716549812485589, 1	44	0.421053	0.46875	0.0831025	3	1	22	23	0.115385	0.0302831397366001, 0.312836009764267	0.956522	0.760317915068527, 0.997726303680297	50	0.494949	0.510204	0.124987	0	0	0	0	nan	nan, nan	nan	nan, nan	100	0	nan	#VALUE!	5	1	35	40	0.111111	0.0416356370559894, 0.248482684608281	0.972222	0.837961070353177, 0.998548330211508	194	0.294545	0.493827	0.042843
chr4:20533665	chr4:20533700	4	1	24	28	0.125	0.0408175057866593, 0.299296550541798	0.96	0.77676563481172, 0.99790850900354	19	0.75	0.491228	0.276316	0	0	44	48	0	0, 0.0923037479119302	1	0.899986846366884, 1	7	0.929293	0.478261	0.413019	0	0	19	16	0	0, 0.24074149040171	1	0.790789306861633, 1	65	0.35	0.542857	0.0665	4	1	87	92	0.0416667	0.0134311518586307, 0.109288055105536	0.988636	0.929452734527704, 0.999406548602845	91	0.669091	0.494565	0.221408
chr4:20706033	chr4:20706067	5	0	26	23	0.178571	0.0676738898879848, 0.375829236009153	1	0.839767606061917, 1	22	0.710526	0.574074	0.28982	6	5	35	29	0.171429	0.0716809529728479, 0.342984754327693	0.875	0.723962194985365, 0.953052632841773	24	0.757576	0.546667	0.313743	1	0	12	15	0.0625	0.00327108922896513, 0.322858957374724	1	0.698739642177336, 1	72	0.28	0.464286	0.0364	12	5	73	67	0.151899	0.0843013014119056, 0.254249546222809	0.935897	0.850311449789847, 0.976161571239386	118	0.570909	0.541401	0.176463
chr4:22437944	chr4:22437978	9	0	19	7	0.5625	0.305538736333978, 0.792465388388519	1	0.790789306861633, 1	41	0.460526	0.8	0.169668	2	0	24	23	0.08	0.0139785494905172, 0.275041865507248	1	0.828280739134631, 1	50	0.494949	0.530612	0.129987	0	0	0	0	nan	nan, nan	nan	nan, nan	100	0	nan	#VALUE!	11	0	43	30	0.268293	0.147540774254792, 0.432121163052445	1	0.897854003168161, 1	191	0.305455	0.642857	0.0599802
chr4:22444217	chr4:22444251	12	0	28	13	0.48	0.283354248518552, 0.682480474265864	1	0.849814401612559, 1	23	0.697368	0.754717	0.367036	2	0	34	32	0.0588235	0.0102542540427082, 0.210579308728257	1	0.873593318682473, 1	31	0.686869	0.529412	0.24977	0	0	27	25	0	0, 0.165777143198591	1	0.844953545151028, 1	48	0.52	0.519231	0.1404	14	0	89	70	0.166667	0.0973274334312814, 0.267254907342868	1	0.948437743589175, 1	102	0.629091	0.595376	0.235623
chr4:23816208	chr4:23816242	12	2	22	9	0.571429	0.344386431895809, 0.774095246418318	0.916667	0.715284126699009, 0.985433608507183	31	0.592105	0.755556	0.264889	21	1	28	11	0.65625	0.467744696248087, 0.808271457026466	0.965517	0.803714568273881, 0.998197413571613	38	0.616162	0.803279	0.304969	12	0	35	28	0.3	0.170857316486769, 0.467116128662579	1	0.876843336469232, 1	25	0.75	0.626667	0.3525	45	3	85	48	0.483871	0.379850948019128, 0.589237010319308	0.965909	0.896613875188561, 0.991154457756351	94	0.658182	0.718232	0.31114
chr4:25160698	chr4:25160732	15	0	24	9	0.625	0.407572556920132, 0.804500323531645	1	0.828280739134631, 1	28	0.631579	0.8125	0.3241	9	1	43	32	0.219512	0.111116792015885, 0.380307634731518	0.977273	0.864906830914766, 0.998812524891602	14	0.858586	0.611765	0.450974	11	5	18	12	0.478261	0.274201424226724, 0.689156763966599	0.782609	0.55790016189864, 0.917060355781749	54	0.46	0.630435	0.1334	35	6	85	53	0.397727	0.296610808544363, 0.507864518253675	0.934066	0.856549941363496, 0.972914136331768	96	0.650909	0.670391	0.284033
chr4:25315603	chr4:25315637	7	0	37	17	0.291667	0.134380602330709, 0.512479346013747	1	0.882866593983549, 1	15	0.802632	0.721311	0.464681	11	7	39	36	0.234043	0.127916203691414, 0.383708418466077	0.847826	0.705191307316327, 0.931629952136017	6	0.939394	0.537634	0.474441	23	0	49	26	0.469388	0.327753254607495, 0.615786303930859	1	0.909441418741445, 1	2	0.98	0.734694	0.7056	41	7	125	79	0.341667	0.259106099008901, 0.434524314151372	0.94697	0.889751179134888, 0.97656528993373	23	0.916364	0.65873	0.55315
chr4:25759075	chr4:25759079	11	1	9	1	0.916667	0.597532859209075, 0.995634663448359	0.9	0.541148002464472, 0.994757855191318	54	0.289474	0.909091	0.0761773	0	0	3	4	0	0, 0.604234249997625	1	0.309981541765289, 1	92	0.0707071	0.428571	0.00214264	0	0	0	0	nan	nan, nan	nan	nan, nan	100	0	nan	#VALUE!	11	1	12	5	0.6875	0.41483054364761, 0.878714689064009	0.923077	0.620874256720644, 0.995971563155681	246	0.105455	0.793103	0.00881983
chr4:36130064	chr4:36130099	3	1	26	24	0.111111	0.0291437026164851, 0.30297000846573	0.962963	0.791104327094339, 0.998063678339323	22	0.710526	0.537037	0.271122	9	2	29	22	0.290323	0.148881975809975, 0.482355174900344	0.935484	0.771565779246649, 0.988746321084687	37	0.626263	0.612903	0.240384	1	0	5	8	0.111111	0.00582738307241325, 0.493304039238037	1	0.462936442589261, 1	86	0.14	0.428571	0.0084	13	3	60	54	0.19403	0.111268125183637, 0.312479583512441	0.952381	0.858336407307811, 0.98762114393244	145	0.472727	0.561538	0.125488
chr4:36130341	chr4:36130375	2	1	27	33	0.0571429	0.00995942766869538, 0.205230997249269	0.964286	0.797605398156501, 0.998132937717123	13	0.828947	0.460317	0.316309	8	1	33	25	0.242424	0.117431456752768, 0.426308884712235	0.970588	0.829458516018946, 0.998462831163199	32	0.676768	0.61194	0.280278	12	2	26	17	0.413793	0.240908505941163, 0.608666136010248	0.928571	0.750412433894384, 0.98753102714876	43	0.57	0.666667	0.2166	22	4	86	75	0.226804	0.150493363307561, 0.325182603546131	0.955556	0.883788476428021, 0.985667392931411	88	0.68	0.57754	0.267055
chr4:38134389	chr4:38134423	16	0	8	4	0.8	0.557309541774906, 0.933894902590589	1	0.597696053530893, 1	48	0.368421	0.857143	0.116343	7	0	12	7	0.5	0.240429179406622, 0.759570820593378	1	0.698739642177336, 1	73	0.262626	0.730769	0.050403	0	0	0	0	nan	nan, nan	nan	nan, nan	100	0	nan	#VALUE!	23	0	20	11	0.676471	0.493709394496517, 0.820246981523196	1	0.79954185783605, 1	221	0.196364	0.796296	0.0307041
chr4:38937282	chr4:38937316	2	0	28	30	0.0625	0.0108995710579486, 0.222156165231349	1	0.849814401612559, 1	16	0.789474	0.5	0.311634	2	0	43	44	0.0434783	0.00756643502694873, 0.160398659020824	1	0.897854003168161, 1	10	0.89899	0.505618	0.408632	8	1	32	27	0.228571	0.110442660233889, 0.40552336687911	0.969697	0.824863950876332, 0.998416190308383	32	0.68	0.588235	0.272	12	1	103	101	0.106195	0.0584985990673634, 0.181719292844474	0.990385	0.939896633571179, 0.999497886027352	58	0.789091	0.529954	0.329983
chr4:38942663	chr4:38942697	14	1	25	10	0.583333	0.369402565438051, 0.772014823115498	0.961538	0.784172470044849, 0.997989082587485	26	0.657895	0.78	0.337604	4	0	47	44	0.0833333	0.0270345332320846, 0.208719352081242	1	0.905882506643028, 1	4	0.959596	0.536842	0.494337	2	1	19	18	0.1	0.0175122343610542, 0.33128209379832	0.95	0.730551627690361, 0.997384522943763	60	0.4	0.525	0.084	20	2	91	72	0.217391	0.140868162690089, 0.317988087458837	0.978495	0.91706825095034, 0.996266449006243	90	0.672727	0.6	0.271537
chr4:39216359	chr4:39216393	6	0	24	16	0.272727	0.116124273722577, 0.504383218890949	1	0.828280739134631, 1	30	0.605263	0.652174	0.23892	4	0	35	38	0.0952381	0.0309538643898145, 0.235461973979728	1	0.876843336469232, 1	22	0.777778	0.506494	0.306397	0	0	0	0	nan	nan, nan	nan	nan, nan	100	0	nan	#VALUE!	10	0	59	54	0.15625	0.0814310081845546, 0.273240168130938	1	0.923840851980904, 1	152	0.447273	0.560976	0.112225
chr4:39226451	chr4:39226486	13	0	15	8	0.619048	0.386924977721834, 0.810483419128435	1	0.746526467215379, 1	40	0.473684	0.777778	0.174515	4	0	28	34	0.105263	0.0342658540851313, 0.257437693782037	1	0.849814401612559, 1	33	0.666667	0.484848	0.215488	0	0	0	0	nan	nan, nan	nan	nan, nan	100	0	nan	#VALUE!	17	0	43	42	0.288136	0.181343309742082, 0.422659757475316	1	0.897854003168161, 1	173	0.370909	0.588235	0.0809256
chr4:39233685	chr4:39233719	6	0	25	19	0.24	0.101579133590922, 0.455212080865732	1	0.834222856801408, 1	26	0.657895	0.62	0.268352	2	0	41	37	0.0512821	0.00893217544866199, 0.186300097994878	1	0.893303283884335, 1	19	0.808081	0.5375	0.350985	3	0	47	44	0.0638298	0.016630490965714, 0.185625368728234	1	0.905882506643028, 1	6	0.94	0.531915	0.47	11	0	113	100	0.0990991	0.0529391337905403, 0.174156201456516	1	0.959024811290532, 1	51	0.814545	0.553571	0.367286
chr4:39279637	chr4:39279671	6	2	7	3	0.666667	0.30917173281426, 0.909583524471874	0.777778	0.401904140616588, 0.960535536870731	58	0.236842	0.722222	0.0405125	1	1	17	23	0.0416667	0.00217879097073193, 0.231166612357537	0.944444	0.706245190257193, 0.99709322623592	57	0.424242	0.428571	0.077135	0	0	0	0	nan	nan, nan	nan	nan, nan	100	0	nan	#VALUE!	7	3	24	26	0.212121	0.0963117518959748, 0.393990414175747	0.888889	0.69702999153427, 0.970856297383515	215	0.218182	0.516667	0.024595
chr4:39321935	chr4:39321969	6	1	23	16	0.272727	0.116124273722577, 0.504383218890949	0.958333	0.768833387642463, 0.997821209029268	30	0.605263	0.630435	0.230956	0	0	16	23	0	0, 0.178103032340287	1	0.75925850959829, 1	60	0.393939	0.410256	0.063667	0	0	0	0	nan	nan, nan	nan	nan, nan	100	0	nan	#VALUE!	6	1	39	39	0.133333	0.0553894244135366, 0.274890685368456	0.975	0.852654943096281, 0.998693651325007	190	0.309091	0.529412	0.0505785
chr4:39501688	chr4:39501722	6	1	25	18	0.25	0.106003947196196, 0.470527161590904	0.961538	0.784172470044849, 0.997989082587485	26	0.657895	0.62	0.268352	7	0	48	42	0.142857	0.0640815690932217, 0.278586169352954	1	0.90769625208807, 1	2	0.979798	0.56701	0.544332	4	0	8	8	0.333333	0.112726651468193, 0.645635228734987	1	0.597696053530893, 1	80	0.2	0.6	0.024	17	1	81	68	0.2	0.124041283969962, 0.303638085862564	0.987805	0.924535440447933, 0.999363102879677	108	0.607273	0.586826	0.21641
chr4:39851024	chr4:39851058	15	1	24	7	0.681818	0.451153629887177, 0.852658867457601	0.96	0.77676563481172, 0.99790850900354	29	0.618421	0.829787	0.317348	2	1	36	31	0.0606061	0.010567069090525, 0.216213217735536	0.972973	0.841902397099732, 0.998587609573609	29	0.707071	0.542857	0.271401	0	0	13	12	0	0, 0.301260357822664	1	0.716549812485589, 1	75	0.25	0.52	0.0325	17	2	73	50	0.253731	0.158760303805348, 0.377256451024506	0.973333	0.89824341204389, 0.995367789115405	133	0.516364	0.633803	0.168992
chr4:39904108	chr4:39904142	9	0	17	10	0.473684	0.252115939769896, 0.70505143584504	1	0.770773567857682, 1	40	0.473684	0.722222	0.16205	2	0	28	27	0.0689655	0.0120357219326548, 0.242115408201602	1	0.849814401612559, 1	42	0.575758	0.526316	0.174472	0	0	1	2	0	0, 0.802137490789543	1	0.0546190651458835, 1	97	0.03	0.333333	0.0003	11	0	46	39	0.22	0.119943556196283, 0.363313675677468	1	0.903996059418825, 1	179	0.349091	0.59375	0.072357
chr4:39924338	chr4:39924372	5	1	23	13	0.277778	0.107124103470461, 0.535946068527286	0.958333	0.768833387642463, 0.997821209029268	34	0.552632	0.666667	0.203601	5	0	38	33	0.131579	0.0494721758214196, 0.288841208943325	1	0.885662588459967, 1	23	0.767677	0.565789	0.333435	2	0	13	13	0.133333	0.0234375, 0.416115113214093	1	0.716549812485589, 1	72	0.28	0.535714	0.042	12	1	74	59	0.169014	0.0940678374935025, 0.280561507915301	0.986667	0.917855686816083, 0.999303625542661	129	0.530909	0.589041	0.16603
chr4:41986422	chr4:41986457	2	0	11	18	0.1	0.0175122343610542, 0.33128209379832	1	0.678545532463038, 1	45	0.407895	0.419355	0.0697715	1	0	4	2	0.333333	0.0176522620646341, 0.874668547001552	1	0.395765750002375, 1	92	0.0707071	0.714286	0.00357106	0	0	0	0	nan	nan, nan	nan	nan, nan	100	0	nan	#VALUE!	3	0	15	20	0.130435	0.0343073034151499, 0.34667294794938	1	0.746526467215379, 1	237	0.138182	0.473684	0.00904463
chr4:42626625	chr4:42626659	15	0	23	11	0.576923	0.371911975442866, 0.760258730005234	1	0.821896967659713, 1	27	0.644737	0.77551	0.322368	4	0	43	43	0.0851064	0.0276173301640116, 0.212747524684147	1	0.897854003168161, 1	9	0.909091	0.522222	0.431589	28	5	35	12	0.7	0.532883871337421, 0.829142683513231	0.875	0.723962194985365, 0.953052632841773	20	0.8	0.7875	0.504	47	5	101	66	0.415929	0.325135532812966, 0.512515740697316	0.95283	0.888099588898943, 0.982505698539894	56	0.796364	0.675799	0.428588
chr4:44691761	chr4:44691795	18	0	28	6	0.75	0.529472838409096, 0.893996052803804	1	0.849814401612559, 1	24	0.684211	0.884615	0.414127	14	1	46	25	0.358974	0.216821950127772, 0.528465939454427	0.978723	0.87283772605916, 0.99888838963089	13	0.868687	0.697674	0.526477	25	3	25	7	0.78125	0.595578496481741, 0.90056033183672	0.892857	0.706296009441993, 0.971913077386456	40	0.6	0.833333	0.3	57	4	99	38	0.6	0.494197733842777, 0.697622189503965	0.961165	0.897814878890439, 0.98748701963676	77	0.72	0.787879	0.408436
chr4:47856923	chr4:47856957	8	0	17	10	0.444444	0.224044803468467, 0.686534010831511	1	0.770773567857682, 1	41	0.460526	0.714286	0.151489	3	0	12	4	0.428571	0.118080670576362, 0.797631837584291	1	0.698739642177336, 1	80	0.191919	0.789474	0.0290787	0	0	0	0	nan	nan, nan	nan	nan, nan	100	0	nan	#VALUE!	11	0	29	14	0.44	0.250211239729802, 0.647301470997702	1	0.854379805565092, 1	221	0.196364	0.740741	0.028562
chr4:47901121	chr4:47901155	5	1	24	16	0.238095	0.0911699577612207, 0.475501439077245	0.96	0.77676563481172, 0.99790850900354	30	0.605263	0.630435	0.230956	2	0	30	30	0.0625	0.0108995710579486, 0.222156165231349	1	0.858675893387411, 1	37	0.626263	0.516129	0.202428	2	0	19	17	0.105263	0.0184448107463241, 0.345387299470978	1	0.790789306861633, 1	62	0.38	0.552632	0.0798	9	1	73	63	0.125	0.0622476808030659, 0.229003769266446	0.986486	0.916803685608572, 0.99929420968469	129	0.530909	0.561644	0.158307
chr4:48529649	chr4:48529683	15	1	37	10	0.6	0.388899800697293, 0.781883137066224	0.973684	0.845656683871042, 0.998624819287347	13	0.828947	0.825397	0.567175	16	3	33	17	0.484848	0.311665609844639, 0.661456983462788	0.916667	0.764085164668232, 0.978228350299911	30	0.69697	0.710145	0.344965	39	0	49	10	0.795918	0.652373629830614, 0.892759650911902	1	0.909441418741445, 1	2	0.98	0.897959	0.8624	70	4	119	37	0.654206	0.555375355277629, 0.741803213295897	0.96748	0.913819629475152, 0.9895316572361	45	0.836364	0.821739	0.57481
chr4:48596002	chr4:48596036	13	1	21	8	0.619048	0.386924977721834, 0.810483419128435	0.954545	0.751152628502783, 0.997622753846038	33	0.565789	0.790698	0.253116	5	0	28	28	0.151515	0.0571578910604182, 0.326686307237973	1	0.849814401612559, 1	38	0.616162	0.540984	0.205387	0	0	0	0	nan	nan, nan	nan	nan, nan	100	0	nan	#VALUE!	18	1	49	36	0.333333	0.214576985306138, 0.475797372059132	0.98	0.879889431035976, 0.998955142866464	171	0.378182	0.644231	0.0921388
chr4:52951179	chr4:52951213	13	2	23	6	0.684211	0.434976585193727, 0.864448447216924	0.92	0.724958134492752, 0.986021450509483	32	0.578947	0.818182	0.274238	5	0	49	44	0.102041	0.0381800992071036, 0.230095075816895	1	0.909441418741445, 1	1	0.989899	0.55102	0.539945	7	0	24	21	0.25	0.114292466285001, 0.452211898693961	1	0.828280739134631, 1	48	0.52	0.596154	0.1612	25	2	96	71	0.260417	0.178590556549701, 0.361746191610963	0.979592	0.921121948527141, 0.99645735995171	81	0.705455	0.623711	0.3104
chr4:54280671	chr4:54280705	9	0	24	15	0.375	0.195499676468355, 0.592427443079868	1	0.828280739134631, 1	28	0.631579	0.6875	0.274238	13	5	27	19	0.40625	0.24218914167234, 0.592148635395554	0.84375	0.664532057948856, 0.941008974094318	35	0.646465	0.625	0.261198	0	0	0	0	nan	nan, nan	nan	nan, nan	100	0	nan	#VALUE!	22	5	51	34	0.392857	0.267930846879897, 0.532467338150753	0.910714	0.796299313364441, 0.966661642164035	163	0.407273	0.651786	0.108112
chr4:54325410	chr4:54325444	5	0	20	13	0.277778	0.107124103470461, 0.535946068527286	1	0.79954185783605, 1	38	0.5	0.657895	0.164474	4	0	18	14	0.222222	0.073721837187038, 0.480818171820726	1	0.781238031547393, 1	63	0.363636	0.611111	0.0808081	0	0	0	0	nan	nan, nan	nan	nan, nan	100	0	nan	#VALUE!	9	0	38	27	0.25	0.127248920061366, 0.42539372947119	1	0.885662588459967, 1	201	0.269091	0.635135	0.0459901
chr4:55598177	chr4:55598211	5	2	25	19	0.208333	0.0793584907409206, 0.427068864711166	0.925926	0.742465968646782, 0.987065417665985	25	0.671053	0.588235	0.264889	2	0	27	22	0.0833333	0.0145663914928166, 0.284715873300991	1	0.844953545151028, 1	48	0.515152	0.568627	0.150903	4	0	32	28	0.125	0.0408175057866593, 0.299296550541798	1	0.866550114264332, 1	36	0.64	0.5625	0.2304	11	2	84	69	0.1375	0.0739166562839921, 0.236925182114936	0.976744	0.910639036643402, 0.99596178465156	109	0.603636	0.572289	0.208529
chr4:55976913	chr4:55976947	10	0	25	16	0.384615	0.209074320468421, 0.592707392275353	1	0.834222856801408, 1	25	0.671053	0.686275	0.309037	17	2	34	25	0.404762	0.260170744313695, 0.566538959362568	0.944444	0.79985285125826, 0.990318918402295	21	0.787879	0.653846	0.405877	8	0	43	39	0.170213	0.0813977925141036, 0.313480128436376	1	0.897854003168161, 1	10	0.9	0.566667	0.459	35	2	102	80	0.304348	0.223820492455439, 0.39816567258441	0.980769	0.925492361837269, 0.996662171194329	56	0.796364	0.625571	0.396734
chr4:56736759	chr4:56736794	1	1	21	18	0.0526316	0.00275344247384916, 0.281078865353424	0.954545	0.751152628502783, 0.997622753846038	35	0.539474	0.536585	0.156163	1	0	25	27	0.0357143	0.00186706228287664, 0.202394601843499	1	0.834222856801408, 1	46	0.535354	0.490566	0.140598	2	1	18	26	0.0714286	0.0124689728512397, 0.249587566105616	0.947368	0.718921134646576, 0.997246557526151	53	0.47	0.425532	0.094	4	2	64	71	0.0533333	0.0172224310340693, 0.138076346491518	0.969697	0.885217591162319, 0.99473403212248	134	0.512727	0.48227	0.126783
chr4:56877691	chr4:56877725	7	0	22	11	0.388889	0.182623158448728, 0.638602621628595	1	0.815020426142817, 1	36	0.526316	0.725	0.200831	3	1	37	31	0.0882353	0.0230683171649395, 0.248127689229386	0.973684	0.845656683871042, 0.998624819287347	27	0.727273	0.555556	0.293848	10	0	12	8	0.555556	0.313465989168489, 0.775955196531533	1	0.698739642177336, 1	70	0.3	0.733333	0.066	20	1	71	50	0.285714	0.187192665949014, 0.407989181986767	0.986111	0.91461673793717, 0.999274592851528	133	0.516364	0.640845	0.170869
chr4:57319660	chr4:57319694	16	1	14	3	0.842105	0.595062972145966, 0.958304082883699	0.933333	0.660326086956522, 0.996510217567229	42	0.447368	0.882353	0.176593	3	3	24	27	0.1	0.0261877829591773, 0.276766765761043	0.888889	0.69702999153427, 0.970856297383515	42	0.575758	0.473684	0.157025	0	0	0	0	nan	nan, nan	nan	nan, nan	100	0	nan	#VALUE!	19	4	38	30	0.387755	0.255440613810217, 0.537563539168457	0.904762	0.764538026020272, 0.969046135610185	184	0.330909	0.626374	0.0685884
chr4:65180274	chr4:65180308	1	2	19	21	0.0454545	0.00237724615396162, 0.248847371497217	0.904762	0.681723198416733, 0.983330567060508	33	0.565789	0.465116	0.148892	1	1	33	32	0.030303	0.00158380969161701, 0.175136049123668	0.970588	0.829458516018946, 0.998462831163199	32	0.676768	0.507463	0.232425	0	0	14	10	0	0, 0.344544007081273	1	0.732374016304993, 1	76	0.24	0.583333	0.0336	2	3	66	63	0.0307692	0.00534725533430446, 0.116438443696581	0.956522	0.869895281373791, 0.98870406159926	141	0.487273	0.507463	0.120489
chr4:68442971	chr4:68443006	4	0	28	30	0.117647	0.0383718245332453, 0.283916070796843	1	0.849814401612559, 1	14	0.815789	0.516129	0.34349	2	2	44	45	0.0425532	0.0074046948406305, 0.157274342871144	0.956522	0.839601340979176, 0.992433564973051	6	0.939394	0.494624	0.436486	2	0	14	16	0.111111	0.0194823157425057, 0.360736535413959	1	0.732374016304993, 1	68	0.32	0.5	0.0512	8	2	86	91	0.0808081	0.0380639154562548, 0.157641733130584	0.977273	0.912575442419604, 0.996053789748877	88	0.68	0.502674	0.232436
chr4:69203600	chr4:69203634	5	0	24	19	0.208333	0.0793584907409206, 0.427068864711166	1	0.828280739134631, 1	28	0.631579	0.604167	0.240997	8	1	35	26	0.235294	0.113829630718948, 0.415660356386681	0.972222	0.837961070353177, 0.998548330211508	29	0.707071	0.614286	0.307112	9	2	18	12	0.428571	0.225904753581682, 0.655613568104191	0.9	0.66871790620168, 0.982487765638946	59	0.41	0.658537	0.1107	22	3	77	57	0.278481	0.186294761566092, 0.392489740178705	0.9625	0.886827312426478, 0.990265317468499	116	0.578182	0.622642	0.208145
chr4:70065995	chr4:70066030	14	0	23	10	0.583333	0.369402565438051, 0.772014823115498	1	0.821896967659713, 1	29	0.618421	0.787234	0.301073	7	2	26	24	0.225806	0.102778014100506, 0.415411574739632	0.928571	0.750412433894384, 0.98753102714876	40	0.59596	0.559322	0.198653	0	0	0	0	nan	nan, nan	nan	nan, nan	100	0	nan	#VALUE!	21	2	49	34	0.381818	0.257208898636699, 0.522913433964915	0.960784	0.854094735562832, 0.993178564122302	169	0.385455	0.660377	0.0981157
chr4:70805794	chr4:70805829	2	1	6	12	0.142857	0.0251387724226472, 0.438498536023598	0.857143	0.420072344037693, 0.992497408452811	55	0.276316	0.380952	0.0290859	0	0	1	3	0	0, 0.690018458234711	1	0.0546190651458835, 1	95	0.040404	0.25	0.000408122	0	0	0	0	nan	nan, nan	nan	nan, nan	100	0	nan	#VALUE!	2	1	7	15	0.117647	0.0206435175060255, 0.377499808694369	0.875	0.466783113260782, 0.993440279397089	250	0.0909091	0.36	0.00297521
chr4:71521897	chr4:71521931	2	0	9	7	0.222222	0.0394644631292688, 0.598095859383412	1	0.628802713249338, 1	58	0.236842	0.611111	0.0342798	0	0	3	3	0	0, 0.690018458234711	1	0.309981541765289, 1	93	0.0606061	0.5	0.00183655	0	0	0	0	nan	nan, nan	nan	nan, nan	100	0	nan	#VALUE!	2	0	12	10	0.166667	0.0294084273335072, 0.491191056922414	1	0.698739642177336, 1	251	0.0872727	0.583333	0.00444298
chr4:71693460	chr4:71693494	2	1	24	23	0.08	0.0139785494905172, 0.275041865507248	0.96	0.77676563481172, 0.99790850900354	26	0.657895	0.52	0.225069	3	0	37	30	0.0909091	0.0237763592643775, 0.254719152623568	1	0.882866593983549, 1	29	0.707071	0.571429	0.285685	10	1	47	40	0.2	0.105020430450993, 0.341439463624822	0.979167	0.875278489351451, 0.998911568658204	2	0.98	0.581633	0.5586	15	2	108	93	0.138889	0.0823992395155639, 0.221884940336315	0.981818	0.929403973683355, 0.996844595051353	57	0.792727	0.56422	0.354565
chr4:73930855	chr4:73930889	4	0	15	6	0.4	0.13692819717368, 0.726334172815558	1	0.746526467215379, 1	51	0.328947	0.76	0.0822368	2	1	40	35	0.0540541	0.00941787151797224, 0.195308658973169	0.97561	0.855921509210541, 0.998725546487462	21	0.787879	0.538462	0.334252	5	1	4	6	0.454545	0.181375855857189, 0.754381611584257	0.8	0.298785732224561, 0.989470361609074	84	0.16	0.5625	0.0144	11	2	59	47	0.189655	0.102855901559006, 0.318142931413971	0.967213	0.876430588444383, 0.994300847283516	156	0.432727	0.588235	0.110149
chr4:73933637	chr4:73933671	2	1	16	20	0.0909091	0.0159040370842949, 0.306248519025935	0.941176	0.692376973670619, 0.996921810616139	37	0.513158	0.461538	0.121537	17	7	26	25	0.404762	0.260170744313695, 0.566538959362568	0.787879	0.606009585824253, 0.903688248104025	24	0.757576	0.573333	0.329048	1	0	16	13	0.0714286	0.0037398130945191, 0.358324594091567	1	0.75925850959829, 1	70	0.3	0.566667	0.051	20	8	58	58	0.25641	0.167189347406619, 0.369965419227385	0.878788	0.769624250939243, 0.942519006567459	131	0.523636	0.541667	0.148522
chr4:74010521	chr4:74010555	4	0	23	19	0.173913	0.0572374001669766, 0.395481910383561	1	0.821896967659713, 1	30	0.605263	0.586957	0.215028	3	0	42	32	0.0857143	0.0224012321130646, 0.24186768313993	1	0.895628218874088, 1	22	0.777778	0.584416	0.353535	9	1	25	19	0.321429	0.165813030269279, 0.524269996614422	0.961538	0.784172470044849, 0.997989082587485	46	0.54	0.62963	0.1836	16	1	90	70	0.186047	0.113254313184805, 0.287519743149359	0.989011	0.931678682398994, 0.999426122048232	98	0.643636	0.59887	0.248093
chr4:74364958	chr4:74364992	3	0	28	22	0.12	0.0315153296552949, 0.323361709054233	1	0.849814401612559, 1	23	0.697368	0.584906	0.284453	5	1	42	40	0.111111	0.0416356370559894, 0.248482684608281	0.976744	0.862038819573498, 0.998784881925431	11	0.888889	0.534091	0.421998	1	0	8	7	0.125	0.0065597206029106, 0.533216886739218	1	0.597696053530893, 1	84	0.16	0.5625	0.0144	9	1	78	69	0.115385	0.0573670396893712, 0.212594483692848	0.987342	0.921810493800186, 0.999338903932905	118	0.570909	0.55414	0.180615
chr4:76528894	chr4:76528896	12	0	22	8	0.6	0.364113289320109, 0.800231566985294	1	0.815020426142817, 1	34	0.552632	0.809524	0.24723	10	1	35	23	0.30303	0.162126624106526, 0.488734615196081	0.972222	0.837961070353177, 0.998548330211508	30	0.69697	0.652174	0.316804	25	2	32	11	0.694444	0.517320248703057, 0.830807737707831	0.941176	0.789420691271743, 0.989745745957292	30	0.7	0.814286	0.399	47	3	89	42	0.52809	0.419932668149944, 0.633799216262809	0.967391	0.900898989197241, 0.991540777937086	94	0.658182	0.751381	0.325501
chr4:76721637	chr4:76721671	4	1	25	21	0.16	0.052539766592056, 0.369171546574951	0.961538	0.784172470044849, 0.997989082587485	25	0.671053	0.568627	0.25606	5	1	37	29	0.147059	0.055435330835223, 0.318349496709394	0.973684	0.845656683871042, 0.998624819287347	27	0.727273	0.583333	0.30854	0	0	3	10	0	0, 0.344544007081273	1	0.309981541765289, 1	87	0.13	0.230769	0.0039	9	2	65	60	0.130435	0.0650134734357766, 0.238193345600139	0.970149	0.886827203081414, 0.994812885141513	139	0.494545	0.544118	0.133078
chr4:76997123	chr4:76997157	6	0	28	19	0.24	0.101579133590922, 0.455212080865732	1	0.849814401612559, 1	23	0.697368	0.641509	0.311981	10	6	37	29	0.25641	0.136003860895356, 0.424349806087176	0.860465	0.713730646742821, 0.941973347316115	17	0.828283	0.573171	0.393225	17	1	49	33	0.34	0.215944651460438, 0.488556626649987	0.98	0.879889431035976, 0.998955142866464	0	1	0.66	0.66	33	7	114	81	0.289474	0.210281099477574, 0.383101254937724	0.942149	0.880144390321959, 0.974414850916439	40	0.854545	0.625532	0.456793
chr4:77021748	chr4:77021782	8	1	17	10	0.444444	0.224044803468467, 0.686534010831511	0.944444	0.706245190257193, 0.99709322623592	40	0.473684	0.694444	0.155817	2	1	23	22	0.0833333	0.0145663914928166, 0.284715873300991	0.958333	0.768833387642463, 0.997821209029268	51	0.484848	0.520833	0.122436	0	0	0	0	nan	nan, nan	nan	nan, nan	100	0	nan	#VALUE!	10	2	40	32	0.238095	0.125871555326956, 0.398039827300444	0.952381	0.825757301753682, 0.991709179928164	191	0.305455	0.595238	0.0555372
chr4:77065442	chr4:77065476	5	0	28	26	0.16129	0.0609457453765744, 0.344730580210755	1	0.849814401612559, 1	17	0.776316	0.559322	0.337084	0	0	45	43	0	0, 0.102145996831839	1	0.902032450203368, 1	11	0.888889	0.511364	0.40404	15	1	49	35	0.3	0.182854569066904, 0.447836638365374	0.98	0.879889431035976, 0.998955142866464	0	1	0.64	0.64	20	1	122	104	0.16129	0.103615979496899, 0.24055413851806	0.99187	0.948883176515383, 0.999575475070655	28	0.898182	0.574899	0.463788
chr4:78694293	chr4:78694327	13	2	21	10	0.565217	0.34871263071218, 0.761200697083273	0.913043	0.704908161784249, 0.984794149786027	30	0.605263	0.73913	0.270776	15	2	40	31	0.326087	0.199690116056549, 0.481349077924098	0.952381	0.825757301753682, 0.991709179928164	11	0.888889	0.625	0.493827	1	0	1	1	0.5	0.0266765327656471, 0.973323467234353	1	0.0546190651458835, 1	97	0.03	0.666667	0.0006	29	4	62	42	0.408451	0.295297614471192, 0.531565560624074	0.939394	0.844357884935518, 0.980407273942484	138	0.498182	0.664234	0.164853
chr4:79101887	chr4:79101921	2	0	7	12	0.142857	0.0251387724226472, 0.438498536023598	1	0.560926440425583, 1	55	0.276316	0.428571	0.0327216	4	0	16	26	0.133333	0.0435963376383232, 0.316427391098808	1	0.75925850959829, 1	53	0.464646	0.434783	0.093868	0	0	0	0	nan	nan, nan	nan	nan, nan	100	0	nan	#VALUE!	6	0	23	38	0.136364	0.056677357069023, 0.280465233543735	1	0.821896967659713, 1	208	0.243636	0.432836	0.0256926
chr4:79350165	chr4:79350200	2	0	13	9	0.181818	0.0321378769966356, 0.522455696913143	1	0.716549812485589, 1	52	0.315789	0.625	0.0623269	2	3	20	28	0.0666667	0.0116315694240119, 0.235076459866221	0.869565	0.65332705205062, 0.96569269658485	46	0.535354	0.415094	0.118967	0	0	0	0	nan	nan, nan	nan	nan, nan	100	0	nan	#VALUE!	4	3	33	37	0.097561	0.0317203361723375, 0.240597692006798	0.916667	0.764085164668232, 0.978228350299911	198	0.28	0.480519	0.0376727
chr4:79460613	chr4:79460647	6	1	25	17	0.26087	0.110832922985907, 0.486882486681207	0.961538	0.784172470044849, 0.997989082587485	27	0.644737	0.632653	0.262985	6	1	35	27	0.181818	0.0761626461191018, 0.36082366024682	0.972222	0.837961070353177, 0.998548330211508	30	0.69697	0.594203	0.288644	12	0	49	37	0.244898	0.138094204224647, 0.391783699469881	1	0.909441418741445, 1	2	0.98	0.622449	0.5978	24	2	109	81	0.228571	0.154649640740261, 0.322761228348043	0.981982	0.930016331298736, 0.996873077889926	59	0.785455	0.615741	0.379874
chr4:79516660	chr4:79516694	2	0	26	22	0.0833333	0.0145663914928166, 0.284715873300991	1	0.839767606061917, 1	26	0.657895	0.56	0.242382	0	1	37	44	0	0, 0.100013153633116	0.973684	0.845656683871042, 0.998624819287347	17	0.828283	0.45122	0.30956	3	0	8	10	0.230769	0.0616048964482174, 0.540155885029092	1	0.597696053530893, 1	79	0.21	0.52381	0.0231	5	1	71	76	0.0617284	0.0229468218239268, 0.144462849799087	0.986111	0.91461673793717, 0.999274592851528	122	0.556364	0.496732	0.153759
chr4:83970263	chr4:83970297	4	0	19	6	0.4	0.13692819717368, 0.726334172815558	1	0.790789306861633, 1	47	0.381579	0.793103	0.115478	7	0	37	26	0.212121	0.0963117518959748, 0.393990414175747	1	0.882866593983549, 1	29	0.707071	0.628571	0.314254	16	6	38	33	0.326531	0.203581403723103, 0.476581044265992	0.863636	0.719534766456265, 0.943322642930977	7	0.93	0.580645	0.5022	27	6	94	65	0.293478	0.205478118256319, 0.398977953293241	0.94	0.868833955028694, 0.975375599053911	83	0.698182	0.630208	0.3072
chr4:84519741	chr4:84519775	9	0	27	16	0.36	0.187117665674419, 0.573850295614987	1	0.844953545151028, 1	24	0.684211	0.692308	0.3241	9	0	42	35	0.204545	0.103265382959671, 0.35752464705251	1	0.895628218874088, 1	13	0.868687	0.593023	0.447505	29	1	48	21	0.58	0.432669416245717, 0.715111036504899	0.979592	0.877627360596058, 0.998933800782566	1	0.99	0.777778	0.7623	47	1	117	72	0.394958	0.307820735369359, 0.488974271678879	0.991525	0.946789490965204, 0.999557480266335	38	0.861818	0.691983	0.513957
chr4:84519870	chr4:84519904	4	3	24	21	0.16	0.052539766592056, 0.369171546574951	0.888889	0.69702999153427, 0.970856297383515	24	0.684211	0.538462	0.252078	5	3	37	31	0.138889	0.0522841667883361, 0.302882720690289	0.925	0.785235496075179, 0.980428518183849	23	0.767677	0.552632	0.325681	11	4	33	31	0.261905	0.143860978954137, 0.423233922050933	0.891892	0.736414785639667, 0.964792325275657	21	0.79	0.556962	0.3476	20	10	94	83	0.194175	0.125369604753395, 0.286330224665276	0.903846	0.826210827655465, 0.950387424830902	68	0.752727	0.550725	0.31204
chr4:87024194	chr4:87024228	3	0	27	25	0.107143	0.0280869226135441, 0.293703990558007	1	0.844953545151028, 1	21	0.723684	0.545455	0.285665	7	10	30	27	0.205882	0.0933749417166319, 0.384077434521422	0.75	0.584792797032637, 0.867550589740314	25	0.747475	0.5	0.279359	0	0	37	38	0	0, 0.114337411540033	1	0.882866593983549, 1	25	0.75	0.493333	0.2775	10	10	94	90	0.1	0.0516295271499893, 0.180359350572054	0.903846	0.826210827655465, 0.950387424830902	71	0.741818	0.509804	0.280542
chr4:87720436	chr4:87720470	9	4	4	6	0.6	0.328906920822025, 0.825434794955755	0.5	0.17449559995652, 0.82550440004348	53	0.302632	0.565217	0.0517659	0	0	10	14	0	0, 0.267625983695007	1	0.655455992918727, 1	75	0.242424	0.416667	0.0244873	0	0	0	0	nan	nan, nan	nan	nan, nan	100	0	nan	#VALUE!	9	4	14	20	0.310345	0.159755159660028, 0.50953454830715	0.777778	0.519181828179274, 0.926278162812962	228	0.170909	0.489362	0.0142942
chr4:88532148	chr4:88532182	9	3	34	16	0.36	0.187117665674419, 0.573850295614987	0.918919	0.769752844355308, 0.978823506579531	14	0.815789	0.693548	0.461565	3	0	38	31	0.0882353	0.0230683171649395, 0.248127689229386	1	0.885662588459967, 1	27	0.727273	0.569444	0.301194	5	0	24	24	0.172414	0.0652718147836613, 0.364863982543952	1	0.828280739134631, 1	47	0.53	0.54717	0.1537	17	3	96	71	0.193182	0.119681502309481, 0.294059091743922	0.969697	0.907601277967289, 0.992141404823894	88	0.68	0.604278	0.279418
chr4:88533129	chr4:88533163	6	3	15	8	0.428571	0.188133689145094, 0.703522035731034	0.833333	0.577347945164476, 0.955931026660021	44	0.421053	0.65625	0.116343	1	0	24	28	0.0344828	0.00180258642838677, 0.196285431726119	1	0.828280739134631, 1	46	0.535354	0.471698	0.13519	0	0	0	0	nan	nan, nan	nan	nan, nan	100	0	nan	#VALUE!	7	3	39	36	0.162791	0.0732743002473983, 0.313024474834865	0.928571	0.79445252063218, 0.981369849131103	190	0.309091	0.541176	0.0517025
chr4:88986711	chr4:88986745	13	0	21	6	0.684211	0.434976585193727, 0.864448447216924	1	0.807591798614219, 1	36	0.526316	0.85	0.235457	15	0	27	13	0.535714	0.342128621189136, 0.719900920497917	1	0.844953545151028, 1	44	0.555556	0.763636	0.23569	11	0	30	23	0.323529	0.179753018476804, 0.506290605503483	1	0.858675893387411, 1	36	0.64	0.640625	0.2624	39	0	78	42	0.481481	0.370155481236723, 0.594577466515892	1	0.941511397539135, 1	116	0.578182	0.735849	0.24599
chr4:89352435	chr4:89352469	6	1	27	19	0.24	0.101579133590922, 0.455212080865732	0.964286	0.797605398156501, 0.998132937717123	23	0.697368	0.622642	0.302805	0	0	42	42	0	0, 0.104371781125912	1	0.895628218874088, 1	15	0.848485	0.5	0.359963	7	1	49	43	0.14	0.0627692657528953, 0.273566404829021	0.98	0.879889431035976, 0.998955142866464	0	1	0.56	0.56	13	2	118	104	0.111111	0.0628583986725997, 0.185872964988007	0.983333	0.935084181192657, 0.997108022475358	38	0.861818	0.552743	0.410539
chr4:94751793	chr4:94751827	3	1	4	12	0.2	0.0531443976554718, 0.486272866449386	0.8	0.298785732224561, 0.989470361609074	56	0.263158	0.35	0.0242382	0	0	0	0	nan	nan, nan	nan	nan, nan	99	0	nan	#VALUE!	0	0	0	0	nan	nan, nan	nan	nan, nan	100	0	nan	#VALUE!	3	1	4	12	0.2	0.0531443976554718, 0.486272866449386	0.8	0.298785732224561, 0.989470361609074	255	0.0727273	0.35	0.00185124
chr4:95508074	chr4:95508108	10	0	14	8	0.555556	0.313465989168489, 0.775955196531533	1	0.732374016304993, 1	44	0.421053	0.75	0.132964	11	1	32	32	0.255814	0.14036081903607, 0.414699575920034	0.969697	0.824863950876332, 0.998416190308383	23	0.767677	0.565789	0.333435	3	1	0	0	1	0.309981541765289, 1	0	0, 0.945380934854116	96	0.04	0.75	0.0012	24	2	46	40	0.375	0.259754977839119, 0.50530560319666	0.958333	0.845730700858637, 0.992750275192853	163	0.407273	0.625	0.103669
chr4:103505750	chr4:103505784	3	0	26	22	0.12	0.0315153296552949, 0.323361709054233	1	0.839767606061917, 1	25	0.671053	0.568627	0.25606	14	1	41	27	0.341463	0.205568108112785, 0.506695101850015	0.97619	0.859046465599043, 0.99875592129554	16	0.838384	0.662651	0.465769	29	4	35	15	0.659091	0.499986713936327, 0.790666068328442	0.897436	0.748430655690946, 0.966626876633761	17	0.83	0.771084	0.5312	46	5	102	64	0.418182	0.326035066758657, 0.516118044391801	0.953271	0.88909965297202, 0.982670406199985	58	0.789091	0.682028	0.424674
chr4:104066142	chr4:104066176	8	0	27	17	0.32	0.157284889429012, 0.535505212390599	1	0.844953545151028, 1	24	0.684211	0.673077	0.315097	13	0	46	34	0.276596	0.160906663838794, 0.428721762212884	1	0.903996059418825, 1	6	0.939394	0.634409	0.559841	23	2	36	19	0.547619	0.388317524585633, 0.698335371553341	0.947368	0.809301783435273, 0.990831404538579	20	0.8	0.7375	0.472	44	2	109	70	0.385965	0.297646138155312, 0.482077300576582	0.981982	0.930016331298736, 0.996873077889926	50	0.818182	0.68	0.455207
chr4:104084731	chr4:104084765	4	0	22	19	0.173913	0.0572374001669766, 0.395481910383561	1	0.815020426142817, 1	31	0.592105	0.577778	0.202562	2	0	27	29	0.0645161	0.0112536789153131, 0.228434220753351	1	0.844953545151028, 1	41	0.585859	0.5	0.171615	0	0	2	3	0	0, 0.690018458234711	1	0.197862509210457, 1	95	0.05	0.4	0.001	6	0	51	51	0.105263	0.0435230095764487, 0.221910463426378	1	0.912741005742836, 1	167	0.392727	0.527778	0.0814017
chr4:106163061	chr4:106163095	2	0	6	14	0.125	0.0219519449718612, 0.395878940378413	1	0.51680950046638, 1	54	0.289474	0.363636	0.0304709	1	0	5	5	0.166667	0.00876202851060038, 0.635183218511651	1	0.462936442589261, 1	88	0.111111	0.545455	0.00673401	0	0	0	0	nan	nan, nan	nan	nan, nan	100	0	nan	#VALUE!	3	0	11	19	0.136364	0.035897478125944, 0.359624284205639	1	0.678545532463038, 1	242	0.12	0.424242	0.00610909
chr4:108931099	chr4:108931133	16	1	23	9	0.64	0.426149704385013, 0.812882334325581	0.958333	0.768833387642463, 0.997821209029268	27	0.644737	0.795918	0.330852	1	1	35	35	0.0277778	0.00145166978849173, 0.162038929646823	0.972222	0.837961070353177, 0.998548330211508	27	0.727273	0.5	0.264463	1	0	9	8	0.111111	0.00582738307241325, 0.493304039238037	1	0.628802713249338, 1	82	0.18	0.555556	0.018	18	2	67	52	0.257143	0.163387817992229, 0.377870160914576	0.971014	0.889914749629488, 0.994963712597525	136	0.505455	0.611511	0.156231
chr4:108935734	chr4:108935768	9	0	25	24	0.272727	0.139399445002001, 0.457868164393431	1	0.834222856801408, 1	18	0.763158	0.586207	0.341413	0	0	40	34	0	0, 0.126406681317527	1	0.89087242290586, 1	25	0.747475	0.540541	0.30201	7	1	49	43	0.14	0.0627692657528953, 0.273566404829021	0.98	0.879889431035976, 0.998955142866464	0	1	0.56	0.56	16	1	114	101	0.136752	0.0825983787789187, 0.21553460792984	0.991304	0.945448886966556, 0.999545932019391	43	0.843636	0.560345	0.39881
chr4:109576587	chr4:109576622	0	0	15	16	0	0, 0.24074149040171	1	0.746526467215379, 1	45	0.407895	0.483871	0.0805055	1	0	29	30	0.0322581	0.00168613105577214, 0.185109289490271	1	0.854379805565092, 1	39	0.606061	0.5	0.183655	0	0	0	0	nan	nan, nan	nan	nan, nan	100	0	nan	#VALUE!	1	0	44	46	0.0212766	0.00111161036911037, 0.12716227394084	1	0.899986846366884, 1	184	0.330909	0.494505	0.0541488
chr4:110268581	chr4:110268615	15	1	25	10	0.6	0.388899800697293, 0.781883137066224	0.961538	0.784172470044849, 0.997989082587485	25	0.671053	0.784314	0.353186	3	0	40	32	0.0857143	0.0224012321130646, 0.24186768313993	1	0.89087242290586, 1	24	0.757576	0.573333	0.329048	3	0	44	43	0.0652174	0.0169953251209369, 0.189295293511277	1	0.899986846366884, 1	10	0.9	0.522222	0.423	21	1	109	85	0.198113	0.129482099823257, 0.289137623039846	0.990909	0.943057865911951, 0.999525284614164	59	0.785455	0.601852	0.371306
chr4:110585544	chr4:110585578	5	0	20	11	0.3125	0.121285310935991, 0.58516945635239	1	0.79954185783605, 1	40	0.473684	0.694444	0.155817	2	0	36	32	0.0588235	0.0102542540427082, 0.210579308728257	1	0.879930445741265, 1	29	0.707071	0.542857	0.271401	3	3	4	3	0.5	0.139464479683784, 0.860535520316216	0.571429	0.202368162415709, 0.881919329423638	87	0.13	0.538462	0.0091	10	3	60	46	0.178571	0.0934200215343294, 0.308468861519278	0.952381	0.858336407307811, 0.98762114393244	156	0.432727	0.588235	0.110149
chr4:110884186	chr4:110884220	9	2	18	5	0.642857	0.356280043732127, 0.860216574320266	0.9	0.66871790620168, 0.982487765638946	42	0.447368	0.794118	0.158934	1	0	32	33	0.0294118	0.00153716883680059, 0.170541483981054	1	0.866550114264332, 1	33	0.666667	0.5	0.222222	1	0	32	39	0.025	0.001306348674993, 0.147345056903719	1	0.866550114264332, 1	28	0.72	0.458333	0.2376	11	2	82	77	0.125	0.0670583146371953, 0.21677357518077	0.97619	0.908614933003235, 0.99586538695044	103	0.625455	0.540698	0.211517
chr4:111412357	chr4:111412391	8	2	18	1	0.888889	0.506695960761963, 0.994172616927587	0.9	0.66871790620168, 0.982487765638946	47	0.381579	0.896552	0.13054	6	3	25	21	0.222222	0.0937543185571559, 0.4273397594602	0.892857	0.706296009441993, 0.971913077386456	44	0.555556	0.563636	0.173962	5	0	10	11	0.3125	0.121285310935991, 0.58516945635239	1	0.655455992918727, 1	74	0.26	0.576923	0.039	19	5	53	33	0.365385	0.239731219865439, 0.510869432224068	0.913793	0.802765914004482, 0.967827282804317	165	0.4	0.654545	0.104727
chr4:113107795	chr4:113107829	2	0	28	26	0.0714286	0.0124689728512397, 0.249587566105616	1	0.849814401612559, 1	20	0.736842	0.535714	0.290859	6	0	34	26	0.1875	0.0786207147052504, 0.37045006890203	1	0.873593318682473, 1	33	0.666667	0.606061	0.26936	31	6	35	15	0.673913	0.518650922075902, 0.800309883943451	0.853659	0.701374946029239, 0.939072233466475	13	0.87	0.758621	0.5742	39	6	97	67	0.367925	0.277925370137345, 0.467627812444679	0.941748	0.872474430915364, 0.976099581826172	66	0.76	0.650718	0.375855
chr4:113506851	chr4:113506885	12	4	23	13	0.48	0.283354248518552, 0.682480474265864	0.851852	0.653887043298137, 0.951444795766	24	0.684211	0.673077	0.315097	14	1	34	20	0.411765	0.251262874082165, 0.591689163814081	0.971429	0.83381838301554, 0.99850680358679	30	0.69697	0.695652	0.337925	11	1	12	8	0.578947	0.339675480257428, 0.788795647429031	0.923077	0.620874256720644, 0.995971563155681	68	0.32	0.71875	0.0736	37	6	69	41	0.474359	0.361337940358048, 0.589923097381426	0.92	0.827905517809103, 0.967060248475171	122	0.556364	0.69281	0.214453
chr4:113568092	chr4:113568126	8	0	30	11	0.421053	0.211204352570969, 0.660324519742572	1	0.858675893387411, 1	27	0.644737	0.77551	0.322368	3	0	43	36	0.0769231	0.0200787487335359, 0.219689320613445	1	0.897854003168161, 1	17	0.828283	0.560976	0.384859	13	4	44	36	0.265306	0.154028690768114, 0.41339404517006	0.916667	0.791280647918758, 0.972965466767916	3	0.97	0.587629	0.5529	24	4	117	83	0.224299	0.151661071318526, 0.317149729942458	0.966942	0.912448277739838, 0.989357762527638	47	0.829091	0.618421	0.425098
chr4:113578291	chr4:113578326	8	3	12	12	0.4	0.199768433014706, 0.635886710679891	0.8	0.513727133550614, 0.946855602344528	41	0.460526	0.571429	0.121191	3	1	15	21	0.125	0.0328520825636144, 0.334614919293877	0.9375	0.677141042625276, 0.996728910771035	59	0.40404	0.45	0.0734619	0	0	0	0	nan	nan, nan	nan	nan, nan	100	0	nan	#VALUE!	11	4	27	33	0.25	0.137027413661582, 0.406497922119105	0.870968	0.69237484162933, 0.957838838549899	200	0.272727	0.506667	0.037686
chr4:115586938	chr4:115586972	15	0	27	11	0.576923	0.371911975442866, 0.760258730005234	1	0.844953545151028, 1	23	0.697368	0.792453	0.385388	26	3	45	21	0.553191	0.402357725172891, 0.695408607048783	0.9375	0.817905185372451, 0.983719007483698	4	0.959596	0.747368	0.688195	3	0	9	9	0.25	0.0669343849521441, 0.571648664156491	1	0.628802713249338, 1	79	0.21	0.571429	0.0252	44	3	81	41	0.517647	0.40731117141654, 0.626374128149773	0.964286	0.891941621487581, 0.990731162696297	106	0.614545	0.739645	0.279339
chr4:119436542	chr4:119436576	1	1	11	17	0.0555556	0.0029067737640801, 0.293754809742807	0.916667	0.597532859209075, 0.995634663448359	46	0.394737	0.4	0.0623269	0	0	13	20	0	0, 0.20045814216395	1	0.716549812485589, 1	66	0.333333	0.393939	0.043771	0	0	0	0	nan	nan, nan	nan	nan, nan	100	0	nan	#VALUE!	1	1	24	37	0.0263158	0.00137518071265294, 0.154343316128958	0.96	0.77676563481172, 0.99790850900354	212	0.229091	0.396825	0.0208264
chr4:119609148	chr4:119609182	8	0	22	17	0.32	0.157284889429012, 0.535505212390599	1	0.815020426142817, 1	29	0.618421	0.638298	0.244114	2	0	39	34	0.0555556	0.00968108159770493, 0.20014714874174	1	0.888328229043903, 1	24	0.757576	0.546667	0.313743	5	1	23	23	0.178571	0.0676738898879848, 0.375829236009153	0.958333	0.768833387642463, 0.997821209029268	48	0.52	0.538462	0.1456	15	1	84	74	0.168539	0.100464897795963, 0.265953742650493	0.988235	0.927076876923, 0.999385592813074	101	0.632727	0.568966	0.227782
chr4:119666183	chr4:119666217	4	0	27	19	0.173913	0.0572374001669766, 0.395481910383561	1	0.844953545151028, 1	26	0.657895	0.62	0.268352	6	1	39	29	0.171429	0.0716809529728479, 0.342984754327693	0.975	0.852654943096281, 0.998693651325007	24	0.757576	0.6	0.344353	35	5	44	15	0.7	0.552163361634626, 0.817145430933096	0.897959	0.769904924183105, 0.961819900792896	1	0.99	0.79798	0.7821	45	6	110	63	0.416667	0.323786855979499, 0.515551217869676	0.948276	0.886166614283571, 0.978800455846108	51	0.814545	0.691964	0.459107
chr4:120189294	chr4:120189328	13	0	20	4	0.764706	0.497611916134665, 0.921770123890147	1	0.79954185783605, 1	39	0.486842	0.891892	0.211392	1	0	14	10	0.0909091	0.00476372996195944, 0.428836681002502	1	0.732374016304993, 1	74	0.252525	0.6	0.0382614	0	0	1	5	0	0, 0.537063557410739	1	0.0546190651458835, 1	94	0.06	0.166667	0.0006	14	0	35	19	0.424242	0.259521725847075, 0.606104590544162	1	0.876843336469232, 1	207	0.247273	0.720588	0.0440595
chr4:120194683	chr4:120194718	0	0	35	25	0	0, 0.165777143198591	1	0.876843336469232, 1	16	0.789474	0.583333	0.363573	49	49	0	0	1	0.909441418741445, 1	0	0, 0.0905585812585545	1	0.989899	0.5	0.48995	0	0	3	3	0	0, 0.690018458234711	1	0.309981541765289, 1	94	0.06	0.5	0.0018	49	49	38	28	0.636364	0.518263291960882, 0.740740949165991	0.436782	0.332070554972173, 0.547128004809783	111	0.596364	0.530488	0.188668
chr4:121828455	chr4:121828489	3	0	15	4	0.428571	0.118080670576362, 0.797631837584291	1	0.746526467215379, 1	54	0.289474	0.818182	0.0685596	8	1	20	11	0.421053	0.211204352570969, 0.660324519742572	0.952381	0.741260441570176, 0.997509322086541	59	0.40404	0.7	0.114274	0	0	0	0	nan	nan, nan	nan	nan, nan	100	0	nan	#VALUE!	11	1	35	15	0.423077	0.239741269994766, 0.628088024557134	0.972222	0.837961070353177, 0.998548330211508	213	0.225455	0.741935	0.0377124
chr4:122053876	chr4:122053910	10	1	23	8	0.555556	0.313465989168489, 0.775955196531533	0.958333	0.768833387642463, 0.997821209029268	34	0.552632	0.785714	0.239958	3	1	31	31	0.0882353	0.0230683171649395, 0.248127689229386	0.96875	0.820015235537213, 0.998366630523847	33	0.666667	0.515152	0.228956	0	0	0	0	nan	nan, nan	nan	nan, nan	100	0	nan	#VALUE!	13	2	54	39	0.25	0.1447508446597, 0.392328473477193	0.964286	0.866187691798149, 0.99379000444789	167	0.392727	0.62037	0.0956826
chr4:122590849	chr4:122590883	11	1	26	14	0.44	0.250211239729802, 0.647301470997702	0.962963	0.791104327094339, 0.998063678339323	24	0.684211	0.711538	0.333102	0	0	38	34	0	0, 0.126406681317527	1	0.885662588459967, 1	27	0.727273	0.527778	0.279155	19	3	45	30	0.387755	0.255440613810217, 0.537563539168457	0.9375	0.817905185372451, 0.983719007483698	3	0.97	0.659794	0.6208	30	4	109	78	0.277778	0.197993082383586, 0.373647262295897	0.964602	0.906496938037565, 0.988600296664581	54	0.803636	0.628959	0.406202
chr4:123159102	chr4:123159136	14	0	16	4	0.777778	0.519181828179274, 0.926278162812962	1	0.75925850959829, 1	42	0.447368	0.882353	0.176593	0	0	7	5	0	0, 0.537063557410739	1	0.560926440425583, 1	87	0.121212	0.583333	0.00857055	0	0	0	0	nan	nan, nan	nan	nan, nan	100	0	nan	#VALUE!	14	0	23	9	0.608696	0.387821715887638, 0.795325578468248	1	0.821896967659713, 1	229	0.167273	0.804348	0.0225058
chr4:123246937	chr4:123246971	4	0	6	10	0.285714	0.0958159644329033, 0.579972650008545	1	0.51680950046638, 1	56	0.263158	0.5	0.034626	0	0	0	0	nan	nan, nan	nan	nan, nan	99	0	nan	#VALUE!	0	0	0	0	nan	nan, nan	nan	nan, nan	100	0	nan	#VALUE!	4	0	6	10	0.285714	0.0958159644329033, 0.579972650008545	1	0.51680950046638, 1	255	0.0727273	0.5	0.00264463
chr4:128621110	chr4:128621144	5	0	27	20	0.2	0.0760742095550832, 0.413010903022858	1	0.844953545151028, 1	24	0.684211	0.615385	0.288089	16	3	44	22	0.421053	0.267200727481145, 0.590558298732633	0.93617	0.814374631271766, 0.983369509034286	14	0.858586	0.705882	0.520355	14	1	47	34	0.291667	0.173999443907672, 0.44259892989091	0.979167	0.875278489351451, 0.998911568658204	4	0.96	0.635417	0.5856	35	4	118	76	0.315315	0.232253818724068, 0.411364085719747	0.967213	0.9131393642877, 0.989445426115702	42	0.847273	0.656652	0.471392
chr4:128812196	chr4:128812230	14	0	27	11	0.56	0.352698529002298, 0.749788760270198	1	0.844953545151028, 1	24	0.684211	0.788462	0.369114	15	0	37	19	0.441176	0.276181116512333, 0.619112287265749	1	0.882866593983549, 1	28	0.717172	0.732394	0.376696	18	4	41	28	0.391304	0.254550066931034, 0.546052824545409	0.911111	0.778712227503477, 0.971138280394653	9	0.91	0.648352	0.5369	47	4	105	58	0.447619	0.351532442805778, 0.547585059906501	0.963303	0.903207309265323, 0.988179635446196	61	0.778182	0.71028	0.430122
chr4:128817871	chr4:128817905	14	1	26	16	0.466667	0.287962720187515, 0.653603786461669	0.962963	0.791104327094339, 0.998063678339323	19	0.75	0.701754	0.394737	8	0	43	33	0.195122	0.0937180739728523, 0.353665909761036	1	0.897854003168161, 1	15	0.848485	0.607143	0.437098	5	0	7	8	0.384615	0.151337562981863, 0.67723179463186	1	0.560926440425583, 1	80	0.2	0.6	0.024	27	1	76	57	0.321429	0.226030056757936, 0.433353578593707	0.987013	0.91988185691887, 0.999321723151125	114	0.585455	0.639752	0.219279
chr4:129193705	chr4:129193739	7	3	13	0	1	0.560926440425583, 1	0.8125	0.536918781024189, 0.950269715315918	53	0.302632	0.869565	0.0796399	3	0	12	14	0.176471	0.0467286574502652, 0.441960512344009	1	0.698739642177336, 1	70	0.292929	0.517241	0.0443832	0	0	0	0	nan	nan, nan	nan	nan, nan	100	0	nan	#VALUE!	10	3	25	14	0.416667	0.227985176884502, 0.630597434561949	0.892857	0.706296009441993, 0.971913077386456	223	0.189091	0.673077	0.0240661
chr4:138369662	chr4:138369696	7	0	15	10	0.411765	0.194276385031124, 0.665468513537943	1	0.746526467215379, 1	44	0.421053	0.6875	0.121884	2	1	24	26	0.0714286	0.0124689728512397, 0.249587566105616	0.96	0.77676563481172, 0.99790850900354	46	0.535354	0.490566	0.140598	2	0	0	1	0.666667	0.125331452998448, 0.982347737935366	nan	nan, nan	97	0.03	0.666667	0.0006	11	1	39	37	0.229167	0.125143172631551, 0.376663117944735	0.975	0.852654943096281, 0.998693651325007	187	0.32	0.568182	0.0581818
chr4:141448561	chr4:141448595	12	1	25	13	0.48	0.283354248518552, 0.682480474265864	0.961538	0.784172470044849, 0.997989082587485	25	0.671053	0.72549	0.326697	15	1	47	32	0.319149	0.195195648034893, 0.472518850325926	0.979167	0.875278489351451, 0.998911568658204	4	0.959596	0.652632	0.600959	18	4	38	28	0.391304	0.254550066931034, 0.546052824545409	0.904762	0.764538026020272, 0.969046135610185	12	0.88	0.636364	0.4928	45	6	110	73	0.381356	0.294846136678682, 0.475702952161472	0.948276	0.886166614283571, 0.978800455846108	41	0.850909	0.662393	0.479603
chr4:141448671	chr4:141448705	5	0	23	19	0.208333	0.0793584907409206, 0.427068864711166	1	0.821896967659713, 1	29	0.618421	0.595745	0.227839	11	0	37	27	0.289474	0.159808447424825, 0.461127389591554	1	0.882866593983549, 1	24	0.757576	0.64	0.367309	1	0	14	10	0.0909091	0.00476372996195944, 0.428836681002502	1	0.732374016304993, 1	75	0.25	0.6	0.0375	17	0	74	56	0.232877	0.145207315126186, 0.349076298774253	1	0.938507685445934, 1	128	0.534545	0.619048	0.176886
chr4:142153822	chr4:142153856	9	0	24	13	0.409091	0.214761179259521, 0.633203986475756	1	0.828280739134631, 1	30	0.605263	0.717391	0.262812	3	0	29	28	0.0967742	0.02533139276612, 0.269007097183257	1	0.854379805565092, 1	39	0.606061	0.533333	0.195898	4	0	13	13	0.235294	0.0782298761098526, 0.502388083865335	1	0.716549812485589, 1	70	0.3	0.566667	0.051	16	0	66	54	0.228571	0.140114018252753, 0.347246574966272	1	0.931468814244076, 1	139	0.494545	0.602941	0.147464
chr4:144918486	chr4:144918521	0	1	15	7	0	0, 0.439073559574417	0.9375	0.677141042625276, 0.996728910771035	53	0.302632	0.652174	0.0597299	0	0	10	15	0	0, 0.253473532784621	1	0.655455992918727, 1	74	0.252525	0.4	0.0255076	0	0	0	0	nan	nan, nan	nan	nan, nan	100	0	nan	#VALUE!	0	1	25	22	0	0, 0.184979573857183	0.961538	0.784172470044849, 0.997989082587485	227	0.174545	0.520833	0.0158678
chr4:146031202	chr4:146031236	12	0	22	7	0.631579	0.386323433546032, 0.827702036268868	1	0.815020426142817, 1	35	0.539474	0.829268	0.241343	32	0	31	7	0.820513	0.658902334888634, 0.918975003415523	1	0.862725807764075, 1	29	0.707071	0.9	0.449954	13	2	20	10	0.565217	0.34871263071218, 0.761200697083273	0.909091	0.693751480974065, 0.984095962915705	55	0.45	0.733333	0.1485	57	2	73	24	0.703704	0.590437998514272, 0.797408146765518	0.973333	0.89824341204389, 0.995367789115405	119	0.567273	0.833333	0.268165
chr4:146033334	chr4:146033368	12	1	13	9	0.571429	0.344386431895809, 0.774095246418318	0.928571	0.641675405908433, 0.996260186905481	41	0.460526	0.714286	0.151489	4	0	31	36	0.1	0.0325257409567525, 0.245961650760827	1	0.862725807764075, 1	28	0.717172	0.492958	0.253546	0	0	0	0	nan	nan, nan	nan	nan, nan	100	0	nan	#VALUE!	16	1	44	45	0.262295	0.161703175749185, 0.393064677349323	0.977778	0.867658087790166, 0.998838938121339	169	0.385455	0.566038	0.0840992
chr4:146475209	chr4:146475243	11	0	24	12	0.478261	0.274201424226724, 0.689156763966599	1	0.828280739134631, 1	29	0.618421	0.744681	0.284799	11	2	32	21	0.34375	0.191728542973534, 0.532255303751913	0.941176	0.789420691271743, 0.989745745957292	33	0.666667	0.651515	0.289562	15	0	47	33	0.3125	0.190900036190384, 0.464000373325418	1	0.905882506643028, 1	5	0.95	0.652632	0.589	37	2	103	66	0.359223	0.268754508113057, 0.460335624002302	0.980952	0.926174118401017, 0.996694025988774	67	0.756364	0.673077	0.385058
chr4:148604850	chr4:148604886	11	0	21	4	0.733333	0.448320323037964, 0.910865257753734	1	0.807591798614219, 1	40	0.473684	0.888889	0.199446	2	0	9	2	0.5	0.0918970474761509, 0.908102952523849	1	0.628802713249338, 1	86	0.131313	0.846154	0.0145903	10	0	37	31	0.243902	0.129076508563993, 0.40644481055931	1	0.882866593983549, 1	22	0.78	0.602564	0.3666	23	0	67	37	0.383333	0.263526608854266, 0.518101187811963	1	0.932435552425796, 1	148	0.461818	0.708661	0.15114
chr4:151850192	chr4:151850226	19	0	28	6	0.76	0.544787919134268, 0.898420866409078	1	0.849814401612559, 1	23	0.697368	0.886792	0.431267	1	1	36	33	0.0294118	0.00153716883680059, 0.170541483981054	0.972973	0.841902397099732, 0.998587609573609	28	0.717172	0.521127	0.268034	17	1	42	29	0.369565	0.235987866193611, 0.524750758082609	0.976744	0.862038819573498, 0.998784881925431	11	0.89	0.662921	0.5251	37	2	106	68	0.352381	0.263369248049527, 0.452345697513312	0.981481	0.928146542754393, 0.996786043796841	62	0.774545	0.671362	0.402764
chr4:152559683	chr4:152559717	7	0	15	13	0.35	0.163084554051732, 0.590514098359027	1	0.746526467215379, 1	41	0.460526	0.628571	0.13331	17	3	26	21	0.447368	0.289943402923135, 0.615224358716217	0.896552	0.715014820850142, 0.972895881747348	32	0.676768	0.641791	0.29395	0	0	0	0	nan	nan, nan	nan	nan, nan	100	0	nan	#VALUE!	24	3	41	34	0.413793	0.288563717066452, 0.550437707510027	0.931818	0.80291245144387, 0.982224776220888	173	0.370909	0.637255	0.0876694
chr4:152583873	chr4:152583907	15	2	11	5	0.75	0.505880494175146, 0.904068889202881	0.846154	0.53661914687573, 0.972893556313747	43	0.434211	0.787879	0.148546	2	0	21	24	0.0769231	0.013436316487399, 0.266001241797902	1	0.807591798614219, 1	52	0.474747	0.489362	0.110295	0	0	0	0	nan	nan, nan	nan	nan, nan	100	0	nan	#VALUE!	17	2	32	29	0.369565	0.235987866193611, 0.524750758082609	0.941176	0.789420691271743, 0.989745745957292	195	0.290909	0.6125	0.0518347
chr4:152609886	chr4:152609920	10	1	27	15	0.4	0.218116862933776, 0.611100199302707	0.964286	0.797605398156501, 0.998132937717123	23	0.697368	0.698113	0.339508	22	10	30	21	0.511628	0.356810815681467, 0.664395478043088	0.75	0.584792797032637, 0.867550589740314	16	0.838384	0.626506	0.440363	8	1	47	42	0.16	0.0763786190930022, 0.296608021063171	0.979167	0.875278489351451, 0.998911568658204	2	0.98	0.561224	0.539	40	12	104	78	0.338983	0.256000934801545, 0.43261356460495	0.896552	0.822745610622686, 0.94303941290131	41	0.850909	0.615385	0.445567
chr4:153268193	chr4:153268227	6	0	28	31	0.162162	0.067697867683132, 0.326813395828495	1	0.849814401612559, 1	11	0.855263	0.523077	0.382618	15	4	45	32	0.319149	0.195195648034893, 0.472518850325926	0.918367	0.795159448810447, 0.973524170581403	3	0.969697	0.625	0.587695	15	1	37	30	0.333333	0.204397667745466, 0.490507891186808	0.973684	0.845656683871042, 0.998624819287347	17	0.83	0.626506	0.4316	36	5	110	93	0.27907	0.205468639827747, 0.366077263588305	0.956522	0.896499877837396, 0.983884230862017	31	0.887273	0.598361	0.471061
chr4:155244452	chr4:155244486	4	1	9	9	0.307692	0.103583427150273, 0.611155311804381	0.9	0.541148002464472, 0.994757855191318	53	0.302632	0.565217	0.0517659	3	0	18	23	0.115385	0.0302831397366001, 0.312836009764267	1	0.781238031547393, 1	55	0.444444	0.477273	0.0942761	0	0	0	0	nan	nan, nan	nan	nan, nan	100	0	nan	#VALUE!	7	1	27	32	0.179487	0.0810249965844772, 0.341097665111366	0.964286	0.797605398156501, 0.998132937717123	208	0.243636	0.507463	0.0301223
chr4:166231973	chr4:166232007	8	3	24	17	0.32	0.157284889429012, 0.535505212390599	0.888889	0.69702999153427, 0.970856297383515	24	0.684211	0.615385	0.288089	3	0	31	29	0.09375	0.0245292505983016, 0.261668990351906	1	0.862725807764075, 1	36	0.636364	0.539683	0.218549	7	0	18	11	0.388889	0.182623158448728, 0.638602621628595	1	0.781238031547393, 1	64	0.36	0.694444	0.09	18	3	73	57	0.24	0.152064999922972, 0.354961806898457	0.960526	0.88120513777212, 0.989750166525742	124	0.549091	0.602649	0.181699
chr4:167020744	chr4:167020778	14	2	22	7	0.666667	0.431046917081793, 0.845188488274766	0.916667	0.715284126699009, 0.985433608507183	31	0.592105	0.8	0.280471	2	1	28	31	0.0606061	0.010567069090525, 0.216213217735536	0.965517	0.803714568273881, 0.998197413571613	37	0.626263	0.483871	0.189777	14	3	26	19	0.424242	0.259521725847075, 0.606104590544162	0.896552	0.715014820850142, 0.972895881747348	38	0.62	0.645161	0.248	30	6	76	57	0.344828	0.248297261996414, 0.455219512505772	0.926829	0.841730371321931, 0.969905827002247	106	0.614545	0.627219	0.236879
chr4:169086506	chr4:169086540	2	0	20	16	0.111111	0.0194823157425057, 0.360736535413959	1	0.79954185783605, 1	38	0.5	0.578947	0.144737	3	0	30	31	0.0882353	0.0230683171649395, 0.248127689229386	1	0.858675893387411, 1	35	0.646465	0.515625	0.215488	1	0	8	4	0.2	0.0105296383909256, 0.701214267775439	1	0.597696053530893, 1	87	0.13	0.692308	0.0117	6	0	58	51	0.105263	0.0435230095764487, 0.221910463426378	1	0.922610291705152, 1	160	0.418182	0.556522	0.0973223
chr4:169190095	chr4:169190129	8	0	28	27	0.228571	0.110442660233889, 0.40552336687911	1	0.849814401612559, 1	13	0.828947	0.571429	0.392659	4	0	41	34	0.105263	0.0342658540851313, 0.257437693782037	1	0.893303283884335, 1	20	0.79798	0.56962	0.362718	17	0	35	25	0.404762	0.260170744313695, 0.566538959362568	1	0.876843336469232, 1	23	0.77	0.675325	0.4004	29	0	104	86	0.252174	0.177925358479187, 0.343303533915948	1	0.955606637644403, 1	56	0.796364	0.607306	0.38515
chr4:169312766	chr4:169312800	10	2	23	11	0.47619	0.263876319825733, 0.696623894316155	0.92	0.724958134492752, 0.986021450509483	30	0.605263	0.717391	0.262812	16	2	41	25	0.390244	0.246184536494493, 0.554574883891721	0.953488	0.829437353470729, 0.991902975753732	15	0.848485	0.678571	0.488522	0	0	0	0	nan	nan, nan	nan	nan, nan	100	0	nan	#VALUE!	26	4	64	36	0.419355	0.297494914894425, 0.551224599707942	0.941176	0.848636608407533, 0.980988721664616	145	0.472727	0.692308	0.154711
chr4:169317250	chr4:169317284	11	0	27	13	0.458333	0.261650137416672, 0.6676309164841	1	0.844953545151028, 1	25	0.671053	0.745098	0.335526	2	0	27	27	0.0689655	0.0120357219326548, 0.242115408201602	1	0.844953545151028, 1	43	0.565657	0.517857	0.165697	0	0	0	0	nan	nan, nan	nan	nan, nan	100	0	nan	#VALUE!	13	0	54	40	0.245283	0.141902396330448, 0.385770272068297	1	0.917262937649639, 1	168	0.389091	0.626168	0.0947967
chr4:169325248	chr4:169325282	2	0	12	18	0.1	0.0175122343610542, 0.33128209379832	1	0.698739642177336, 1	44	0.421053	0.4375	0.0775623	0	0	23	25	0	0, 0.165777143198591	1	0.821896967659713, 1	51	0.484848	0.479167	0.112642	0	0	0	0	nan	nan, nan	nan	nan, nan	100	0	nan	#VALUE!	2	0	35	43	0.0444444	0.00773539893476432, 0.163649483512617	1	0.876843336469232, 1	195	0.290909	0.4625	0.0391405
chr4:169923329	chr4:169923363	2	1	13	13	0.133333	0.0234375, 0.416115113214093	0.928571	0.641675405908433, 0.996260186905481	47	0.381579	0.517241	0.0753116	6	2	19	22	0.214286	0.0902779947832695, 0.414625678531843	0.904762	0.681723198416733, 0.983330567060508	50	0.494949	0.510204	0.124987	4	2	15	17	0.190476	0.0628585682290252, 0.425769369818323	0.882353	0.622500191305631, 0.979356482493974	62	0.38	0.5	0.0722	12	5	47	52	0.1875	0.104682309951653, 0.30846846865303	0.903846	0.782008223948566, 0.964057094113354	159	0.421818	0.508621	0.0904992
chr4:170523542	chr4:170523576	4	0	25	20	0.166667	0.054787988584981, 0.381879369152189	1	0.834222856801408, 1	27	0.644737	0.591837	0.246018	1	0	34	29	0.0333333	0.00174241506487329, 0.190533812827418	1	0.873593318682473, 1	35	0.646465	0.546875	0.228548	0	0	1	2	0	0, 0.802137490789543	1	0.0546190651458835, 1	97	0.03	0.333333	0.0003	5	0	60	51	0.0892857	0.0333383578359649, 0.203700686635559	1	0.925032892836491, 1	159	0.421818	0.560345	0.0997025
chr4:176733413	chr4:176733452	1	0	27	21	0.0454545	0.00237724615396162, 0.248847371497217	1	0.844953545151028, 1	27	0.644737	0.571429	0.237535	0	0	40	34	0	0, 0.126406681317527	1	0.89087242290586, 1	25	0.747475	0.540541	0.30201	1	0	48	48	0.0204082	0.00106619921743412, 0.122372639403942	1	0.90769625208807, 1	3	0.97	0.505155	0.4753	2	0	115	103	0.0190476	0.00330597401122608, 0.0738258815989827	1	0.959714125064997, 1	55	0.8	0.531818	0.340364
chr4:178274885	chr4:178274919	13	3	19	6	0.684211	0.434976585193727, 0.864448447216924	0.863636	0.640375715794361, 0.964102521874056	35	0.539474	0.780488	0.227147	11	0	34	24	0.314286	0.174312030879941, 0.494210557715535	1	0.873593318682473, 1	30	0.69697	0.652174	0.316804	6	1	26	31	0.162162	0.067697867683132, 0.326813395828495	0.962963	0.791104327094339, 0.998063678339323	36	0.64	0.5	0.2048	30	4	79	61	0.32967	0.236826033349333, 0.437080089310913	0.951807	0.874514742985021, 0.984449754639768	101	0.632727	0.626437	0.25079
chr4:183267694	chr4:183267728	4	0	11	5	0.444444	0.153427900270029, 0.77347429200519	1	0.678545532463038, 1	56	0.263158	0.75	0.0519391	7	1	26	29	0.194444	0.0880085115805856, 0.365660899248574	0.962963	0.791104327094339, 0.998063678339323	36	0.636364	0.52381	0.212121	0	0	0	0	nan	nan, nan	nan	nan, nan	100	0	nan	#VALUE!	11	1	37	34	0.244444	0.133849088636569, 0.398610229784728	0.973684	0.845656683871042, 0.998624819287347	192	0.301818	0.578313	0.052681
chr4:183649992	chr4:183650026	9	0	17	10	0.473684	0.252115939769896, 0.70505143584504	1	0.770773567857682, 1	40	0.473684	0.722222	0.16205	7	3	16	12	0.368421	0.172297963731132, 0.613676566453968	0.842105	0.595062972145966, 0.958304082883699	61	0.383838	0.605263	0.0891746	0	0	0	0	nan	nan, nan	nan	nan, nan	100	0	nan	#VALUE!	16	3	33	22	0.421053	0.267200727481145, 0.590558298732633	0.916667	0.764085164668232, 0.978228350299911	201	0.269091	0.662162	0.0479471
chr4:183673192	chr4:183673226	9	0	13	7	0.5625	0.305538736333978, 0.792465388388519	1	0.716549812485589, 1	47	0.381579	0.758621	0.110457	0	0	3	7	0	0, 0.439073559574417	1	0.309981541765289, 1	89	0.10101	0.3	0.00306091	0	0	0	0	nan	nan, nan	nan	nan, nan	100	0	nan	#VALUE!	9	0	16	14	0.391304	0.204674421531752, 0.612178284112362	1	0.75925850959829, 1	236	0.141818	0.641026	0.0128926
chr4:184930255	chr4:184930289	4	1	11	1	0.8	0.298785732224561, 0.989470361609074	0.916667	0.597532859209075, 0.995634663448359	59	0.223684	0.882353	0.0441482	7	0	23	19	0.269231	0.123522591600441, 0.480509270936056	1	0.821896967659713, 1	50	0.494949	0.612245	0.149985	0	0	0	0	nan	nan, nan	nan	nan, nan	100	0	nan	#VALUE!	11	1	34	20	0.354839	0.19833944250277, 0.546227063701895	0.971429	0.83381838301554, 0.99850680358679	209	0.24	0.681818	0.0392727
chr4:185599645	chr4:185599679	8	1	4	6	0.571429	0.296477964268966, 0.811866310854906	0.8	0.298785732224561, 0.989470361609074	57	0.25	0.631579	0.0394737	0	0	0	0	nan	nan, nan	nan	nan, nan	99	0	nan	#VALUE!	0	0	0	0	nan	nan, nan	nan	nan, nan	100	0	nan	#VALUE!	8	1	4	6	0.571429	0.296477964268966, 0.811866310854906	0.8	0.298785732224561, 0.989470361609074	256	0.0690909	0.631579	0.00301488
chr4:185612593	chr4:185612627	11	0	18	5	0.6875	0.41483054364761, 0.878714689064009	1	0.781238031547393, 1	42	0.447368	0.852941	0.170706	19	3	37	23	0.452381	0.301664628446659, 0.611682475414367	0.925	0.785235496075179, 0.980428518183849	17	0.828283	0.682927	0.468524	4	0	14	5	0.444444	0.153427900270029, 0.77347429200519	1	0.732374016304993, 1	77	0.23	0.782609	0.0414	34	3	69	33	0.507463	0.383565443046574, 0.63050148385796	0.958333	0.874995552346302, 0.989177444278927	136	0.505455	0.741007	0.189316
chr4:186097184	chr4:186097263	1	1	18	22	0.0434783	0.00227369631970316, 0.239682084931473	0.947368	0.718921134646576, 0.997246557526151	34	0.552632	0.452381	0.138158	0	1	34	34	0	0, 0.126406681317527	0.971429	0.83381838301554, 0.99850680358679	30	0.69697	0.492754	0.239363	0	0	0	0	nan	nan, nan	nan	nan, nan	100	0	nan	#VALUE!	1	2	52	56	0.0175439	0.000916445829237796, 0.10634874713716	0.962963	0.861599120998992, 0.993559071269537	164	0.403636	0.477477	0.0777917
chr4:187083930	chr4:187083964	7	2	17	9	0.4375	0.207534611611481, 0.694461263666022	0.894737	0.654612700529022, 0.981555189253676	41	0.460526	0.685714	0.145429	1	1	18	19	0.05	0.0026154770562368, 0.269448372309639	0.947368	0.718921134646576, 0.997246557526151	60	0.393939	0.487179	0.0756045	2	0	3	6	0.25	0.0445428754550805, 0.644249882658234	1	0.309981541765289, 1	89	0.11	0.454545	0.0055	10	3	38	34	0.227273	0.119917578959998, 0.382219434269925	0.926829	0.789944841988365, 0.980910782727537	190	0.309091	0.564706	0.0539504
chr4:187172318	chr4:187172353	2	1	26	23	0.08	0.0139785494905172, 0.275041865507248	0.962963	0.791104327094339, 0.998063678339323	24	0.684211	0.538462	0.252078	2	1	37	30	0.0625	0.0108995710579486, 0.222156165231349	0.973684	0.845656683871042, 0.998624819287347	29	0.707071	0.557143	0.278543	4	1	42	41	0.0888889	0.0288617196053469, 0.221287772496523	0.976744	0.862038819573498, 0.998784881925431	12	0.88	0.522727	0.4048	8	3	105	94	0.0784314	0.036929973673338, 0.153240718532664	0.972222	0.914993329341717, 0.992798794222188	65	0.763636	0.538095	0.313785
chr4:187532947	chr4:187532981	5	0	11	9	0.357143	0.139783425679734, 0.643719956267873	1	0.678545532463038, 1	51	0.328947	0.64	0.0692521	1	0	8	10	0.0909091	0.00476372996195944, 0.428836681002502	1	0.597696053530893, 1	80	0.191919	0.473684	0.0174472	0	0	0	0	nan	nan, nan	nan	nan, nan	100	0	nan	#VALUE!	6	0	19	19	0.24	0.101579133590922, 0.455212080865732	1	0.790789306861633, 1	231	0.16	0.568182	0.0145455
chr5:6606776	chr5:6606810	1	2	9	3	0.25	0.0131907653053743, 0.780577957624849	0.818182	0.477544303086857, 0.967862123003364	61	0.197368	0.666667	0.0259695	0	1	8	5	0	0, 0.537063557410739	0.888889	0.506695960761963, 0.994172616927587	85	0.141414	0.571429	0.0114274	0	0	0	0	nan	nan, nan	nan	nan, nan	100	0	nan	#VALUE!	1	3	17	8	0.111111	0.00582738307241325, 0.493304039238037	0.85	0.611370515837704, 0.96043449967712	246	0.105455	0.62069	0.00690248
chr5:7891368	chr5:7891402	9	0	22	11	0.45	0.238282808144349, 0.679522771438093	1	0.815020426142817, 1	34	0.552632	0.738095	0.225416	3	2	28	22	0.12	0.0315153296552949, 0.323361709054233	0.933333	0.764923540133779, 0.988368430575988	44	0.555556	0.563636	0.173962	2	0	2	2	0.5	0.0918970474761509, 0.908102952523849	1	0.197862509210457, 1	94	0.06	0.666667	0.0024	14	2	52	35	0.285714	0.170267312548101, 0.434720025681085	0.962963	0.861599120998992, 0.993559071269537	172	0.374545	0.640777	0.0898909
chr5:10394877	chr5:10394911	7	0	20	14	0.333333	0.154811511725234, 0.568953082918207	1	0.79954185783605, 1	35	0.539474	0.658537	0.191655	13	2	39	30	0.302326	0.176695144408017, 0.462992161442189	0.95122	0.82191516460708, 0.991505879642667	15	0.848485	0.619048	0.445669	1	1	3	1	0.5	0.0266765327656471, 0.973323467234353	0.75	0.219422042375151, 0.986809234694626	94	0.06	0.666667	0.0024	21	3	62	45	0.318182	0.211997761681039, 0.445673066286757	0.953846	0.862410824677168, 0.988004473539002	144	0.476364	0.633588	0.143775
chr5:14388763	chr5:14388797	10	2	23	10	0.5	0.278533734836653, 0.721466265163347	0.92	0.724958134492752, 0.986021450509483	31	0.592105	0.733333	0.257098	10	0	40	24	0.294118	0.157094759641345, 0.47670971037187	1	0.89087242290586, 1	25	0.747475	0.675676	0.377512	19	0	49	30	0.387755	0.255440613810217, 0.537563539168457	1	0.909441418741445, 1	2	0.98	0.693878	0.6664	39	2	112	64	0.378641	0.286472341491656, 0.479979979290002	0.982456	0.931791290635507, 0.996955522473913	58	0.789091	0.695853	0.433283
chr5:14485127	chr5:14485161	10	0	23	14	0.416667	0.227985176884502, 0.630597434561949	1	0.821896967659713, 1	29	0.618421	0.702128	0.268525	12	0	40	26	0.315789	0.180377715375752, 0.487877630335827	1	0.89087242290586, 1	21	0.787879	0.666667	0.413835	29	0	48	20	0.591837	0.442559554772024, 0.726808376569293	1	0.90769625208807, 1	3	0.97	0.793814	0.7469	51	0	111	60	0.459459	0.365372697226056, 0.556388035939037	1	0.958311498116739, 1	53	0.807273	0.72973	0.475557
chr5:14796551	chr5:14796585	8	0	5	3	0.727273	0.393161400799309, 0.92672477841379	1	0.462936442589261, 1	60	0.210526	0.8125	0.0360111	1	0	6	6	0.142857	0.00750259154718875, 0.579927655962308	1	0.51680950046638, 1	86	0.131313	0.538462	0.00928477	0	0	0	0	nan	nan, nan	nan	nan, nan	100	0	nan	#VALUE!	9	0	11	9	0.5	0.267681797534176, 0.732318202465824	1	0.678545532463038, 1	246	0.105455	0.689655	0.00766942
chr5:16762190	chr5:16762224	3	0	8	12	0.2	0.0531443976554718, 0.486272866449386	1	0.597696053530893, 1	53	0.302632	0.478261	0.0438019	3	0	20	22	0.12	0.0315153296552949, 0.323361709054233	1	0.79954185783605, 1	54	0.454545	0.511111	0.105601	0	0	0	0	nan	nan, nan	nan	nan, nan	100	0	nan	#VALUE!	6	0	28	34	0.15	0.0624899859418992, 0.305209178805592	1	0.849814401612559, 1	207	0.247273	0.5	0.0305719
chr5:17276708	chr5:17276742	11	0	11	9	0.55	0.320477228561907, 0.761717191855651	1	0.678545532463038, 1	45	0.407895	0.709677	0.118075	0	0	9	14	0	0, 0.267625983695007	1	0.628802713249338, 1	76	0.232323	0.391304	0.0211203	0	0	0	0	nan	nan, nan	nan	nan, nan	100	0	nan	#VALUE!	11	0	20	23	0.323529	0.179753018476804, 0.506290605503483	1	0.79954185783605, 1	221	0.196364	0.574074	0.0221355
chr5:23510124	chr5:23510158	8	1	27	17	0.32	0.157284889429012, 0.535505212390599	0.964286	0.797605398156501, 0.998132937717123	23	0.697368	0.660377	0.321157	3	0	39	32	0.0857143	0.0224012321130646, 0.24186768313993	1	0.888328229043903, 1	25	0.747475	0.567568	0.31711	2	0	17	22	0.0833333	0.0145663914928166, 0.284715873300991	1	0.770773567857682, 1	59	0.41	0.463415	0.0779	13	1	83	71	0.154762	0.0881723432223015, 0.253777282329816	0.988095	0.926248964336421, 0.999378274750274	107	0.610909	0.571429	0.213263
chr5:31405840	chr5:31405874	3	1	9	11	0.214286	0.0570624002153045, 0.511842541530687	0.9	0.541148002464472, 0.994757855191318	52	0.315789	0.5	0.0498615	3	0	17	20	0.130435	0.0343073034151499, 0.34667294794938	1	0.770773567857682, 1	59	0.40404	0.5	0.0816243	0	0	0	0	nan	nan, nan	nan	nan, nan	100	0	nan	#VALUE!	6	1	26	31	0.162162	0.067697867683132, 0.326813395828495	0.962963	0.791104327094339, 0.998063678339323	211	0.232727	0.5	0.027081
chr5:32591770	chr5:32591804	6	1	23	15	0.285714	0.121948000572375, 0.523148039994462	0.958333	0.768833387642463, 0.997821209029268	31	0.592105	0.644444	0.225935	3	2	34	30	0.0909091	0.0237763592643775, 0.254719152623568	0.944444	0.79985285125826, 0.990318918402295	30	0.69697	0.536232	0.260484	20	4	42	27	0.425532	0.285736267137792, 0.57739501188262	0.913043	0.783066158671668, 0.971774186644724	7	0.93	0.666667	0.5766	29	7	99	72	0.287129	0.20363990424196, 0.387073223455258	0.933962	0.863984870038235, 0.970755331992047	68	0.752727	0.618357	0.35036
chr5:33546079	chr5:33546113	14	1	25	10	0.583333	0.369402565438051, 0.772014823115498	0.961538	0.784172470044849, 0.997989082587485	26	0.657895	0.78	0.337604	1	0	44	38	0.025641	0.00133988126977689, 0.150763074028482	1	0.899986846366884, 1	16	0.838384	0.542169	0.381084	8	0	31	23	0.258065	0.125367264349273, 0.449299508392817	1	0.862725807764075, 1	38	0.62	0.629032	0.2418	23	1	100	71	0.244681	0.164428761134596, 0.346177028509023	0.990099	0.938180646710094, 0.99948296549237	80	0.709091	0.630769	0.317157
chr5:34945763	chr5:34945797	8	1	24	15	0.347826	0.171893753208884, 0.571791959011882	0.96	0.77676563481172, 0.99790850900354	28	0.631579	0.666667	0.265928	0	0	38	33	0	0, 0.129832849736855	1	0.885662588459967, 1	28	0.717172	0.535211	0.275278	2	1	42	43	0.0444444	0.00773539893476432, 0.163649483512617	0.976744	0.862038819573498, 0.998784881925431	12	0.88	0.5	0.3872	10	2	104	91	0.0990099	0.0511100637848328, 0.178670742903706	0.981132	0.92684351398923, 0.996725278511571	68	0.752727	0.550725	0.31204
chr5:36123031	chr5:36123065	9	0	28	15	0.375	0.195499676468355, 0.592427443079868	1	0.849814401612559, 1	24	0.684211	0.711538	0.333102	18	1	46	30	0.375	0.243212251474266, 0.52666617233221	0.978723	0.87283772605916, 0.99888838963089	4	0.959596	0.673684	0.620345	3	0	35	25	0.107143	0.0280869226135441, 0.293703990558007	1	0.876843336469232, 1	37	0.63	0.603175	0.2394	30	1	109	70	0.3	0.214541268813632, 0.40106226222873	0.990909	0.943057865911951, 0.999525284614164	65	0.763636	0.661905	0.385983
chr5:36629495	chr5:36629529	14	1	27	11	0.56	0.352698529002298, 0.749788760270198	0.964286	0.797605398156501, 0.998132937717123	23	0.697368	0.773585	0.376212	6	3	46	41	0.12766	0.0529816229391706, 0.264378175939121	0.938776	0.821304146502107, 0.984054117348479	3	0.969697	0.541667	0.509336	3	0	30	28	0.0967742	0.02533139276612, 0.269007097183257	1	0.858675893387411, 1	39	0.61	0.540984	0.2013	23	4	103	80	0.223301	0.149569029702353, 0.318100952767814	0.962617	0.901474174895921, 0.98795744342272	65	0.763636	0.6	0.349884
chr5:37027542	chr5:37027576	10	1	27	15	0.4	0.218116862933776, 0.611100199302707	0.964286	0.797605398156501, 0.998132937717123	23	0.697368	0.698113	0.339508	9	1	41	27	0.25	0.127248920061366, 0.42539372947119	0.97619	0.859046465599043, 0.99875592129554	21	0.787879	0.641026	0.397919	26	1	34	13	0.666667	0.496923533635391, 0.8040614454777	0.971429	0.83381838301554, 0.99850680358679	26	0.74	0.810811	0.444	45	3	102	55	0.45	0.351426489664976, 0.552459123324796	0.971429	0.912664289175672, 0.992592235640085	70	0.745455	0.717073	0.398479
chr5:37158000	chr5:37158034	6	2	11	11	0.352941	0.152590206509914, 0.61379977035042	0.846154	0.53661914687573, 0.972893556313747	46	0.394737	0.566667	0.0882964	3	2	19	26	0.103448	0.0271041182526516, 0.284985179149858	0.904762	0.681723198416733, 0.983330567060508	49	0.505051	0.44	0.112233	0	0	0	0	nan	nan, nan	nan	nan, nan	100	0	nan	#VALUE!	9	4	30	37	0.195652	0.098620746417326, 0.343781291693944	0.882353	0.716083929203157, 0.961628175466755	195	0.290909	0.4875	0.0412562
chr5:37392245	chr5:37392279	9	0	25	13	0.409091	0.214761179259521, 0.633203986475756	1	0.834222856801408, 1	29	0.618421	0.723404	0.276662	6	6	36	29	0.171429	0.0716809529728479, 0.342984754327693	0.857143	0.707682572893276, 0.940558192942629	22	0.777778	0.545455	0.329966	6	0	46	41	0.12766	0.0529816229391706, 0.264378175939121	1	0.903996059418825, 1	7	0.93	0.55914	0.4836	21	6	107	83	0.201923	0.132049261752188, 0.294320547981555	0.946903	0.883274308768663, 0.978232812877967	58	0.789091	0.589862	0.367286
chr5:41909796	chr5:41909830	12	1	24	11	0.521739	0.310843236033401, 0.725798575773276	0.96	0.77676563481172, 0.99790850900354	28	0.631579	0.75	0.299169	4	0	46	43	0.0851064	0.0276173301640116, 0.212747524684147	1	0.903996059418825, 1	6	0.939394	0.537634	0.474441	14	0	29	13	0.518519	0.323535388006096, 0.708464015792961	1	0.854379805565092, 1	44	0.56	0.767857	0.2408	30	1	99	67	0.309278	0.221486289281505, 0.412397795043811	0.99	0.937586669601966, 0.999477792955889	78	0.716364	0.654822	0.33604
chr5:50055422	chr5:50055456	10	0	25	14	0.416667	0.227985176884502, 0.630597434561949	1	0.834222856801408, 1	27	0.644737	0.714286	0.296918	7	2	39	30	0.189189	0.0855504684667335, 0.35709298092046	0.95122	0.82191516460708, 0.991505879642667	21	0.787879	0.589744	0.366085	10	0	33	27	0.27027	0.143719602791301, 0.443876628659492	1	0.870167150263145, 1	30	0.7	0.614286	0.301	27	2	97	71	0.27551	0.1923683053385, 0.376542002622201	0.979798	0.921885603701838, 0.996493222962418	78	0.716364	0.629442	0.323015
chr5:50122611	chr5:50122645	14	0	28	12	0.538462	0.337473842646761, 0.728618827195063	1	0.849814401612559, 1	22	0.710526	0.777778	0.392659	6	1	48	43	0.122449	0.050774542059929, 0.25463701626377	0.979592	0.877627360596058, 0.998933800782566	1	0.989899	0.55102	0.539945	27	2	38	20	0.574468	0.42260498811738, 0.714263732862208	0.95	0.817900009972058, 0.991292358097106	13	0.87	0.747126	0.5655	47	3	114	75	0.385246	0.299841952581724, 0.477983234902103	0.974359	0.921290506643956, 0.993354688189442	36	0.869091	0.67364	0.508813
chr5:52189731	chr5:52189765	11	1	22	8	0.578947	0.339675480257428, 0.788795647429031	0.956522	0.760317915068527, 0.997726303680297	34	0.552632	0.785714	0.239958	1	0	23	22	0.0434783	0.00227369631970316, 0.239682084931473	1	0.821896967659713, 1	53	0.464646	0.521739	0.112642	4	0	17	17	0.190476	0.0628585682290252, 0.425769369818323	1	0.770773567857682, 1	62	0.38	0.552632	0.0798	16	1	62	47	0.253968	0.156348018122652, 0.381878245754935	0.984127	0.903162179505263, 0.999170893493801	149	0.458182	0.619048	0.129957
chr5:52358727	chr5:52358761	4	0	28	26	0.133333	0.0435963376383232, 0.316427391098808	1	0.849814401612559, 1	18	0.763158	0.551724	0.32133	3	0	36	35	0.0789474	0.0206130143633444, 0.224844696180633	1	0.879930445741265, 1	25	0.747475	0.527027	0.29446	15	1	42	33	0.3125	0.190900036190384, 0.464000373325418	0.976744	0.862038819573498, 0.998784881925431	9	0.91	0.626374	0.5187	22	1	106	94	0.189655	0.125132745591502, 0.275245303850854	0.990654	0.941519936295963, 0.99951196956529	52	0.810909	0.573991	0.377441
chr5:52781342	chr5:52781376	2	2	30	16	0.111111	0.0194823157425057, 0.360736535413959	0.9375	0.777843834768651, 0.989100428942052	26	0.657895	0.64	0.277008	1	0	36	31	0.03125	0.00163336947615265, 0.179984764462787	1	0.879930445741265, 1	31	0.686869	0.544118	0.256708	9	0	37	32	0.219512	0.111116792015885, 0.380307634731518	1	0.882866593983549, 1	22	0.78	0.589744	0.3588	12	2	103	79	0.131868	0.0729439070996978, 0.222871028177941	0.980952	0.926174118401017, 0.996694025988774	79	0.712727	0.586735	0.29805
chr5:52781868	chr5:52781902	6	2	26	21	0.222222	0.0937543185571559, 0.4273397594602	0.928571	0.750412433894384, 0.98753102714876	21	0.723684	0.581818	0.304709	3	1	41	35	0.0789474	0.0206130143633444, 0.224844696180633	0.97619	0.859046465599043, 0.99875592129554	19	0.808081	0.55	0.359147	5	1	44	44	0.102041	0.0381800992071036, 0.230095075816895	0.977778	0.867658087790166, 0.998838938121339	6	0.94	0.521277	0.4606	14	4	111	100	0.122807	0.0712108972122644, 0.20072029288413	0.965217	0.908059330988379, 0.988799595398936	46	0.832727	0.545852	0.378512
chr5:54710038	chr5:54710072	7	0	26	16	0.304348	0.140561480891516, 0.530061420849295	1	0.839767606061917, 1	27	0.644737	0.673469	0.279952	5	0	45	34	0.128205	0.0481766969218988, 0.282295142757487	1	0.902032450203368, 1	15	0.848485	0.595238	0.428528	11	2	30	29	0.275	0.151414453176573, 0.441383112694647	0.9375	0.777843834768651, 0.989100428942052	28	0.72	0.569444	0.2952	23	2	101	79	0.22549	0.151085842161254, 0.320994950257056	0.980583	0.924797898793081, 0.996629696549079	70	0.745455	0.604878	0.336132
chr5:55112228	chr5:55112262	5	1	17	18	0.217391	0.082939644218251, 0.44209983810136	0.944444	0.706245190257193, 0.99709322623592	35	0.539474	0.536585	0.156163	3	2	31	30	0.0909091	0.0237763592643775, 0.254719152623568	0.939394	0.783786782264464, 0.989432930909475	33	0.666667	0.515152	0.228956	1	0	1	1	0.5	0.0266765327656471, 0.973323467234353	1	0.0546190651458835, 1	97	0.03	0.666667	0.0006	9	3	49	49	0.155172	0.0776691105220763, 0.279253382308156	0.942308	0.830781041628137, 0.98498148474487	165	0.4	0.527273	0.0843636
chr5:55243386	chr5:55243420	3	2	23	22	0.12	0.0315153296552949, 0.323361709054233	0.92	0.724958134492752, 0.986021450509483	26	0.657895	0.52	0.225069	3	1	27	25	0.107143	0.0280869226135441, 0.293703990558007	0.964286	0.797605398156501, 0.998132937717123	43	0.565657	0.535714	0.171411	8	3	37	32	0.2	0.0961440419594737, 0.361377376019007	0.925	0.785235496075179, 0.980428518183849	20	0.8	0.5625	0.36	14	6	87	79	0.150538	0.0876787791417117, 0.243095307176481	0.935484	0.859474325587693, 0.973502736479931	89	0.676364	0.543011	0.24841
chr5:55252950	chr5:55252984	0	0	24	23	0	0, 0.178103032340287	1	0.828280739134631, 1	29	0.618421	0.510638	0.195291	8	1	29	20	0.285714	0.139517160147303, 0.488726942596406	0.966667	0.809466187172582, 0.998257584935127	41	0.585859	0.637931	0.218957	2	0	23	24	0.0769231	0.013436316487399, 0.266001241797902	1	0.821896967659713, 1	51	0.49	0.510204	0.1225	10	1	76	67	0.12987	0.0673830956605676, 0.23042239998992	0.987013	0.91988185691887, 0.999321723151125	121	0.56	0.558442	0.175127
chr5:58271678	chr5:58271713	6	5	20	16	0.272727	0.116124273722577, 0.504383218890949	0.8	0.586989096977142, 0.923925790444917	29	0.618421	0.553191	0.211565	4	0	40	33	0.108108	0.0352076747243431, 0.263585214360333	1	0.89087242290586, 1	22	0.777778	0.571429	0.345679	4	1	21	27	0.129032	0.0421611614501012, 0.30762515837067	0.954545	0.751152628502783, 0.997622753846038	47	0.53	0.471698	0.1325	14	6	81	76	0.155556	0.0906749559428448, 0.250649842323862	0.931034	0.850320579993088, 0.971654826248658	98	0.643636	0.536723	0.222347
chr5:64629790	chr5:64629824	5	1	24	19	0.208333	0.0793584907409206, 0.427068864711166	0.96	0.77676563481172, 0.99790850900354	27	0.644737	0.591837	0.246018	0	2	22	19	0	0, 0.209210693138367	0.916667	0.715284126699009, 0.985433608507183	56	0.434343	0.511628	0.0965208	3	2	1	3	0.5	0.139464479683784, 0.860535520316216	0.333333	0.0176522620646341, 0.874668547001552	91	0.09	0.444444	0.0036	8	5	47	41	0.163265	0.0779813834842041, 0.302027818004661	0.903846	0.782008223948566, 0.964057094113354	174	0.367273	0.544554	0.0734545
chr5:64863449	chr5:64863484	11	1	26	13	0.458333	0.261650137416672, 0.6676309164841	0.962963	0.791104327094339, 0.998063678339323	25	0.671053	0.72549	0.326697	13	0	44	29	0.309524	0.181140938332773, 0.472415556094911	1	0.899986846366884, 1	13	0.868687	0.662791	0.500153	2	0	8	7	0.222222	0.0394644631292688, 0.598095859383412	1	0.597696053530893, 1	83	0.17	0.588235	0.017	26	1	78	49	0.346667	0.242940036117836, 0.466235678333446	0.987342	0.921810493800186, 0.999338903932905	121	0.56	0.675325	0.211782
chr5:64933423	chr5:64933457	1	0	15	20	0.047619	0.00249067791345921, 0.258739558429824	1	0.746526467215379, 1	40	0.473684	0.444444	0.099723	7	1	20	21	0.25	0.114292466285001, 0.452211898693961	0.952381	0.741260441570176, 0.997509322086541	50	0.494949	0.55102	0.134986	0	0	0	0	nan	nan, nan	nan	nan, nan	100	0	nan	#VALUE!	8	1	35	41	0.163265	0.0779813834842041, 0.302027818004661	0.972222	0.837961070353177, 0.998548330211508	190	0.309091	0.505882	0.0483306
chr5:64942818	chr5:64942852	7	0	12	13	0.35	0.163084554051732, 0.590514098359027	1	0.698739642177336, 1	44	0.421053	0.59375	0.105263	5	4	20	22	0.185185	0.0702597347278945, 0.387465851602628	0.833333	0.618120630847811, 0.945212011415019	48	0.515152	0.490196	0.130089	0	0	0	0	nan	nan, nan	nan	nan, nan	100	0	nan	#VALUE!	12	4	32	35	0.255319	0.14423720086927, 0.406376820551941	0.888889	0.729967793951904, 0.963797249692637	192	0.301818	0.53012	0.0482909
chr5:64960276	chr5:64960311	1	0	28	24	0.04	0.00209149099646007, 0.22323436518828	1	0.849814401612559, 1	23	0.697368	0.54717	0.266101	5	5	37	41	0.108696	0.0407143882630137, 0.243616593042446	0.880952	0.735683474014895, 0.955332135579672	11	0.888889	0.477273	0.377104	5	2	12	15	0.25	0.0959311107971193, 0.494119505824854	0.857143	0.561501463976402, 0.974861227577353	66	0.34	0.5	0.0578	11	7	77	80	0.120879	0.0648037015478695, 0.210071141149172	0.916667	0.830472830054153, 0.9629910893545	100	0.636364	0.502857	0.203636
chr5:65372758	chr5:65372793	3	1	23	20	0.130435	0.0343073034151499, 0.34667294794938	0.958333	0.768833387642463, 0.997821209029268	29	0.618421	0.553191	0.211565	2	1	39	39	0.0487805	0.00849412035733346, 0.17808483539292	0.975	0.852654943096281, 0.998693651325007	18	0.818182	0.506173	0.338843	3	0	44	44	0.0638298	0.016630490965714, 0.185625368728234	1	0.899986846366884, 1	9	0.91	0.516484	0.4277	8	2	106	103	0.0720721	0.0339003285204534, 0.141396818489371	0.981481	0.928146542754393, 0.996786043796841	56	0.796364	0.520548	0.330129
[truncated: 1,711 more rows]

## Sheet: MSISensor
	COAD/READ												UCEC												STAD												COAD/READ + UCEC + STAD
[truncated: 2,540 more rows]

## Sheet: MANTIS
	COAD/READ										UCEC										STAD										COAD/READ + UCEC + STAD
[truncated: 2,540 more rows]
