# Supplementary material for: Performance evaluation for rapid detection of pan-cancer microsatellite instability with MANTIS
Source: Oncotarget. 2016 Dec 12;8(5):7452–63. doi: 10.18632/oncotarget.13918 (PMC5352334; doi:10.18632/oncotarget.13918)
Supplement: Supplementary file 6 [file oncotarget-08-7452-s006.xlsx]

## Sheet: Sheet1
TOOL	NUM_LOCI	TOP_LOCI_IN	COHORT	TP	FP	TN	FN	SENS	SENS_CI_LOWER	SENS_CI_UPPER	SPEC	SPEC_CI_LOWER	SPEC_CI_UPPER	ACCURACY
mSINGS	10	COAD/READ	COAD/READ	37	2	36	1	0.973684	0.845657	0.998625	0.947368	0.809302	0.990831	0.960526
mSINGS	20	COAD/READ	COAD/READ	38	0	38	0	1	0.885663	1	1	0.885663	1	1
mSINGS	30	COAD/READ	COAD/READ	38	0	38	0	1	0.885663	1	1	0.885663	1	1
mSINGS	40	COAD/READ	COAD/READ	37	0	38	1	0.973684	0.845657	0.998625	1	0.885663	1	0.986842
mSINGS	50	COAD/READ	COAD/READ	37	0	38	1	0.973684	0.845657	0.998625	1	0.885663	1	0.986842
mSINGS	100	COAD/READ	COAD/READ	36	0	38	2	0.947368	0.809302	0.990831	1	0.885663	1	0.973684
mSINGS	250	COAD/READ	COAD/READ	36	0	38	2	0.947368	0.809302	0.990831	1	0.885663	1	0.973684
mSINGS	500	COAD/READ	COAD/READ	36	0	38	2	0.947368	0.809302	0.990831	1	0.885663	1	0.973684
mSINGS	1000	COAD/READ	COAD/READ	33	0	38	5	0.868421	0.711159	0.950528	1	0.885663	1	0.934211
mSINGS	10	UCEC	UCEC	48	9	41	1	0.979592	0.877627	0.998934	0.82	0.680783	0.909517	0.89899
mSINGS	20	UCEC	UCEC	47	4	46	2	0.959184	0.848623	0.992899	0.92	0.798897	0.97406	0.939394
mSINGS	30	UCEC	UCEC	47	2	48	2	0.959184	0.848623	0.992899	0.96	0.851409	0.993042	0.959596
mSINGS	40	UCEC	UCEC	47	0	50	2	0.959184	0.848623	0.992899	1	0.911122	1	0.979798
mSINGS	50	UCEC	UCEC	46	0	50	3	0.938776	0.821304	0.984054	1	0.911122	1	0.969697
mSINGS	100	UCEC	UCEC	45	1	49	4	0.918367	0.795159	0.973524	0.98	0.879889	0.998955	0.949495
mSINGS	250	UCEC	UCEC	41	0	50	8	0.836735	0.697972	0.922019	1	0.911122	1	0.919192
mSINGS	500	UCEC	UCEC	39	0	50	10	0.795918	0.652374	0.89276	1	0.911122	1	0.89899
mSINGS	1000	UCEC	UCEC	32	0	50	17	0.653061	0.502859	0.779373	1	0.911122	1	0.828283
mSINGS	10	STAD	STAD	50	11	39	0	1	0.911122	1	0.78	0.636686	0.880056	0.89
mSINGS	20	STAD	STAD	49	3	47	1	0.98	0.879889	0.998955	0.94	0.824579	0.984376	0.96
mSINGS	30	STAD	STAD	49	0	50	1	0.98	0.879889	0.998955	1	0.911122	1	0.99
mSINGS	40	STAD	STAD	49	0	50	1	0.98	0.879889	0.998955	1	0.911122	1	0.99
mSINGS	50	STAD	STAD	49	0	50	1	0.98	0.879889	0.998955	1	0.911122	1	0.99
mSINGS	100	STAD	STAD	49	0	50	1	0.98	0.879889	0.998955	1	0.911122	1	0.99
mSINGS	250	STAD	STAD	49	0	50	1	0.98	0.879889	0.998955	1	0.911122	1	0.99
mSINGS	500	STAD	STAD	47	0	50	3	0.94	0.824579	0.984376	1	0.911122	1	0.97
mSINGS	1000	STAD	STAD	46	0	50	4	0.92	0.798897	0.97406	1	0.911122	1	0.96
mSINGS	10	overall	COAD/READ	34	0	38	4	0.894737	0.742562	0.965734	1	0.885663	1	0.947368
mSINGS	10	overall	UCEC	44	1	49	5	0.897959	0.769905	0.96182	0.98	0.879889	0.998955	0.939394
mSINGS	10	overall	STAD	50	10	40	0	1	0.911122	1	0.8	0.658561	0.89498	0.9
mSINGS	10	overall	overall	128	11	127	9	0.934307	0.875342	0.967604	0.92029	0.858518	0.957551	0.927273
mSINGS	20	overall	COAD/READ	34	0	38	4	0.894737	0.742562	0.965734	1	0.885663	1	0.947368
mSINGS	20	overall	UCEC	43	1	49	6	0.877551	0.745363	0.949225	0.98	0.879889	0.998955	0.929293
mSINGS	20	overall	STAD	50	1	49	0	1	0.911122	1	0.98	0.879889	0.998955	0.99
mSINGS	20	overall	overall	127	2	136	10	0.927007	0.866383	0.962479	0.985507	0.943297	0.997486	0.956364
mSINGS	30	overall	COAD/READ	34	0	38	4	0.894737	0.742562	0.965734	1	0.885663	1	0.947368
mSINGS	30	overall	UCEC	45	1	49	4	0.918367	0.795159	0.973524	0.98	0.879889	0.998955	0.949495
mSINGS	30	overall	STAD	50	0	50	0	1	0.911122	1	1	0.911122	1	1
mSINGS	30	overall	overall	129	1	137	8	0.941606	0.884417	0.972594	0.992754	0.95428	0.999622	0.967273
mSINGS	40	overall	COAD/READ	37	0	38	1	0.973684	0.845657	0.998625	1	0.885663	1	0.986842
mSINGS	40	overall	UCEC	46	1	49	3	0.938776	0.821304	0.984054	0.98	0.879889	0.998955	0.959596
mSINGS	40	overall	STAD	50	0	50	0	1	0.911122	1	1	0.911122	1	1
mSINGS	40	overall	overall	133	1	137	4	0.970803	0.922335	0.990606	0.992754	0.95428	0.999622	0.981818
mSINGS	50	overall	COAD/READ	36	0	38	2	0.947368	0.809302	0.990831	1	0.885663	1	0.973684
mSINGS	50	overall	UCEC	44	0	50	5	0.897959	0.769905	0.96182	1	0.911122	1	0.949495
mSINGS	50	overall	STAD	50	0	50	0	1	0.911122	1	1	0.911122	1	1
mSINGS	50	overall	overall	130	0	138	7	0.948905	0.893627	0.977428	1	0.966245	1	0.974545
mSINGS	100	overall	COAD/READ	35	0	38	3	0.921053	0.775155	0.979387	1	0.885663	1	0.960526
mSINGS	100	overall	UCEC	41	0	50	8	0.836735	0.697972	0.922019	1	0.911122	1	0.919192
mSINGS	100	overall	STAD	48	0	50	2	0.96	0.851409	0.993042	1	0.911122	1	0.98
mSINGS	100	overall	overall	124	0	138	13	0.905109	0.840083	0.946456	1	0.966245	1	0.952727
mSINGS	250	overall	COAD/READ	32	0	38	6	0.842105	0.680718	0.934132	1	0.885663	1	0.921053
mSINGS	250	overall	UCEC	38	0	50	11	0.77551	0.630131	0.877512	1	0.911122	1	0.888889
mSINGS	250	overall	STAD	48	0	50	2	0.96	0.851409	0.993042	1	0.911122	1	0.98
mSINGS	250	overall	overall	118	0	138	19	0.861314	0.789386	0.912324	1	0.966245	1	0.930909
mSINGS	500	overall	COAD/READ	33	0	38	5	0.868421	0.711159	0.950528	1	0.885663	1	0.934211
mSINGS	500	overall	UCEC	33	0	50	16	0.673469	0.523419	0.796419	1	0.911122	1	0.838384
mSINGS	500	overall	STAD	46	0	50	4	0.92	0.798897	0.97406	1	0.911122	1	0.96
mSINGS	500	overall	overall	112	0	138	25	0.817518	0.74046	0.8763	1	0.966245	1	0.909091
mSINGS	1000	overall	COAD/READ	33	0	38	5	0.868421	0.711159	0.950528	1	0.885663	1	0.934211
mSINGS	1000	overall	UCEC	29	0	50	20	0.591837	0.44256	0.726808	1	0.911122	1	0.79798
mSINGS	1000	overall	STAD	46	0	50	4	0.92	0.798897	0.97406	1	0.911122	1	0.96
mSINGS	1000	overall	overall	108	0	138	29	0.788321	0.708577	0.851514	1	0.966245	1	0.894545
MSISensor	10	COAD/READ	COAD/READ	26	17	21	0	1	0.839768	1	0.552632	0.384776	0.710057	0.734375
MSISensor	20	COAD/READ	COAD/READ	26	13	25	0	1	0.839768	1	0.657895	0.485824	0.798573	0.796875
MSISensor	30	COAD/READ	COAD/READ	33	10	28	1	0.970588	0.829459	0.998463	0.736842	0.566103	0.860245	0.847222
MSISensor	40	COAD/READ	COAD/READ	34	11	27	1	0.971429	0.833818	0.998507	0.710526	0.538873	0.840192	0.835616
MSISensor	50	COAD/READ	COAD/READ	34	10	28	1	0.971429	0.833818	0.998507	0.736842	0.566103	0.860245	0.849315
MSISensor	100	COAD/READ	COAD/READ	34	9	29	3	0.918919	0.769753	0.978824	0.763158	0.593849	0.879736	0.84
MSISensor	250	COAD/READ	COAD/READ	34	8	30	3	0.918919	0.769753	0.978824	0.789474	0.622156	0.898606	0.853333
MSISensor	500	COAD/READ	COAD/READ	34	5	33	3	0.918919	0.769753	0.978824	0.868421	0.711159	0.950528	0.893333
MSISensor	1000	COAD/READ	COAD/READ	34	5	33	4	0.894737	0.742562	0.965734	0.868421	0.711159	0.950528	0.881579
MSISensor	10	UCEC	UCEC	49	11	39	0	1	0.909441	1	0.78	0.636686	0.880056	0.888889
MSISensor	20	UCEC	UCEC	49	15	35	0	1	0.909441	1	0.7	0.552163	0.817145	0.848485
MSISensor	30	UCEC	UCEC	49	9	41	0	1	0.909441	1	0.82	0.680783	0.909517	0.909091
MSISensor	40	UCEC	UCEC	49	10	40	0	1	0.909441	1	0.8	0.658561	0.89498	0.89899
MSISensor	50	UCEC	UCEC	49	10	40	0	1	0.909441	1	0.8	0.658561	0.89498	0.89899
MSISensor	100	UCEC	UCEC	48	5	45	1	0.979592	0.877627	0.998934	0.9	0.774086	0.962596	0.939394
MSISensor	250	UCEC	UCEC	48	2	48	1	0.979592	0.877627	0.998934	0.96	0.851409	0.993042	0.969697
MSISensor	500	UCEC	UCEC	48	2	48	1	0.979592	0.877627	0.998934	0.96	0.851409	0.993042	0.969697
MSISensor	1000	UCEC	UCEC	48	1	49	1	0.979592	0.877627	0.998934	0.98	0.879889	0.998955	0.979798
MSISensor	10	STAD	STAD	50	5	45	0	1	0.911122	1	0.9	0.774086	0.962596	0.95
MSISensor	20	STAD	STAD	50	7	43	0	1	0.911122	1	0.86	0.726434	0.937231	0.93
MSISensor	30	STAD	STAD	50	1	49	0	1	0.911122	1	0.98	0.879889	0.998955	0.99
MSISensor	40	STAD	STAD	50	2	48	0	1	0.911122	1	0.96	0.851409	0.993042	0.98
MSISensor	50	STAD	STAD	50	4	46	0	1	0.911122	1	0.92	0.798897	0.97406	0.96
MSISensor	100	STAD	STAD	50	1	49	0	1	0.911122	1	0.98	0.879889	0.998955	0.99
MSISensor	250	STAD	STAD	50	1	49	0	1	0.911122	1	0.98	0.879889	0.998955	0.99
MSISensor	500	STAD	STAD	49	0	50	1	0.98	0.879889	0.998955	1	0.911122	1	0.99
MSISensor	1000	STAD	STAD	49	0	50	1	0.98	0.879889	0.998955	1	0.911122	1	0.99
MSISensor	10	overall	COAD/READ	31	9	19	0	1	0.862726	1	0.678571	0.47573	0.834187	0.847458
MSISensor	10	overall	UCEC	49	8	42	0	1	0.909441	1	0.84	0.703392	0.923621	0.919192
MSISensor	10	overall	STAD	49	4	46	1	0.98	0.879889	0.998955	0.92	0.798897	0.97406	0.95
MSISensor	10	overall	overall	129	21	107	1	0.992308	0.951552	0.999598	0.835938	0.757814	0.893324	0.914729
MSISensor	20	overall	COAD/READ	31	10	28	1	0.96875	0.820015	0.998367	0.736842	0.566103	0.860245	0.842857
MSISensor	20	overall	UCEC	49	9	41	0	1	0.909441	1	0.82	0.680783	0.909517	0.909091
MSISensor	20	overall	STAD	49	7	43	1	0.98	0.879889	0.998955	0.86	0.726434	0.937231	0.92
MSISensor	20	overall	overall	129	26	112	2	0.984733	0.940363	0.997351	0.811594	0.734272	0.871122	0.895911
MSISensor	30	overall	COAD/READ	31	7	31	1	0.96875	0.820015	0.998367	0.815789	0.651086	0.916774	0.885714
MSISensor	30	overall	UCEC	49	12	38	0	1	0.909441	1	0.76	0.615131	0.864785	0.878788
MSISensor	30	overall	STAD	49	5	45	1	0.98	0.879889	0.998955	0.9	0.774086	0.962596	0.94
MSISensor	30	overall	overall	129	24	114	2	0.984733	0.940363	0.997351	0.826087	0.75024	0.883282	0.903346
MSISensor	40	overall	COAD/READ	31	7	31	1	0.96875	0.820015	0.998367	0.815789	0.651086	0.916774	0.885714
MSISensor	40	overall	UCEC	49	8	42	0	1	0.909441	1	0.84	0.703392	0.923621	0.919192
MSISensor	40	overall	STAD	49	5	45	1	0.98	0.879889	0.998955	0.9	0.774086	0.962596	0.94
MSISensor	40	overall	overall	129	20	118	2	0.984733	0.940363	0.997351	0.855072	0.782633	0.907124	0.918216
MSISensor	50	overall	COAD/READ	31	8	30	1	0.96875	0.820015	0.998367	0.789474	0.622156	0.898606	0.871429
MSISensor	50	overall	UCEC	49	9	41	0	1	0.909441	1	0.82	0.680783	0.909517	0.909091
MSISensor	50	overall	STAD	49	4	46	1	0.98	0.879889	0.998955	0.92	0.798897	0.97406	0.95
MSISensor	50	overall	overall	129	21	117	2	0.984733	0.940363	0.997351	0.847826	0.774473	0.901229	0.914498
MSISensor	100	overall	COAD/READ	31	10	28	4	0.885714	0.723199	0.962744	0.736842	0.566103	0.860245	0.808219
MSISensor	100	overall	UCEC	48	5	45	1	0.979592	0.877627	0.998934	0.9	0.774086	0.962596	0.939394
MSISensor	100	overall	STAD	50	3	47	0	1	0.911122	1	0.94	0.824579	0.984376	0.97
MSISensor	100	overall	overall	129	18	120	5	0.962687	0.91066	0.986183	0.869565	0.79909	0.918769	0.915441
MSISensor	250	overall	COAD/READ	33	7	31	4	0.891892	0.736415	0.964792	0.815789	0.651086	0.916774	0.853333
MSISensor	250	overall	UCEC	48	2	48	1	0.979592	0.877627	0.998934	0.96	0.851409	0.993042	0.969697
MSISensor	250	overall	STAD	50	1	49	0	1	0.911122	1	0.98	0.879889	0.998955	0.99
MSISensor	250	overall	overall	131	10	128	5	0.963235	0.911928	0.986387	0.927536	0.867313	0.962754	0.945255
MSISensor	500	overall	COAD/READ	34	9	29	3	0.918919	0.769753	0.978824	0.763158	0.593849	0.879736	0.84
MSISensor	500	overall	UCEC	48	2	48	1	0.979592	0.877627	0.998934	0.96	0.851409	0.993042	0.969697
MSISensor	500	overall	STAD	49	0	50	1	0.98	0.879889	0.998955	1	0.911122	1	0.99
MSISensor	500	overall	overall	131	11	127	5	0.963235	0.911928	0.986387	0.92029	0.858518	0.957551	0.941606
MSISensor	1000	overall	COAD/READ	34	5	33	4	0.894737	0.742562	0.965734	0.868421	0.711159	0.950528	0.881579
MSISensor	1000	overall	UCEC	48	1	49	1	0.979592	0.877627	0.998934	0.98	0.879889	0.998955	0.979798
MSISensor	1000	overall	STAD	49	0	50	1	0.98	0.879889	0.998955	1	0.911122	1	0.99
MSISensor	1000	overall	overall	131	6	132	6	0.956204	0.902994	0.982073	0.956522	0.903672	0.982204	0.956364
MANTIS	10	COAD/READ	COAD/READ	35	0	38	0	1	0.876843	1	1	0.885663	1	1
MANTIS	20	COAD/READ	COAD/READ	38	0	38	0	1	0.885663	1	1	0.885663	1	1
MANTIS	30	COAD/READ	COAD/READ	37	1	37	0	1	0.882867	1	0.973684	0.845657	0.998625	0.986667
MANTIS	40	COAD/READ	COAD/READ	38	1	37	0	1	0.885663	1	0.973684	0.845657	0.998625	0.986842
MANTIS	50	COAD/READ	COAD/READ	38	0	38	0	1	0.885663	1	1	0.885663	1	1
MANTIS	100	COAD/READ	COAD/READ	38	0	38	0	1	0.885663	1	1	0.885663	1	1
MANTIS	250	COAD/READ	COAD/READ	38	0	38	0	1	0.885663	1	1	0.885663	1	1
MANTIS	500	COAD/READ	COAD/READ	38	1	37	0	1	0.885663	1	0.973684	0.845657	0.998625	0.986842
MANTIS	1000	COAD/READ	COAD/READ	38	1	37	0	1	0.885663	1	0.973684	0.845657	0.998625	0.986842
MANTIS	10	UCEC	UCEC	45	0	50	4	0.918367	0.795159	0.973524	1	0.911122	1	0.959596
MANTIS	20	UCEC	UCEC	44	0	50	5	0.897959	0.769905	0.96182	1	0.911122	1	0.949495
MANTIS	30	UCEC	UCEC	44	0	50	5	0.897959	0.769905	0.96182	1	0.911122	1	0.949495
MANTIS	40	UCEC	UCEC	44	0	50	5	0.897959	0.769905	0.96182	1	0.911122	1	0.949495
MANTIS	50	UCEC	UCEC	44	0	50	5	0.897959	0.769905	0.96182	1	0.911122	1	0.949495
MANTIS	100	UCEC	UCEC	43	0	50	6	0.877551	0.745363	0.949225	1	0.911122	1	0.939394
MANTIS	250	UCEC	UCEC	43	0	50	6	0.877551	0.745363	0.949225	1	0.911122	1	0.939394
MANTIS	500	UCEC	UCEC	43	0	50	6	0.877551	0.745363	0.949225	1	0.911122	1	0.939394
MANTIS	1000	UCEC	UCEC	41	0	50	7	0.854167	0.716207	0.93455	1	0.911122	1	0.928571
MANTIS	10	STAD	STAD	49	0	50	1	0.98	0.879889	0.998955	1	0.911122	1	0.99
MANTIS	20	STAD	STAD	49	0	50	1	0.98	0.879889	0.998955	1	0.911122	1	0.99
MANTIS	30	STAD	STAD	49	0	50	1	0.98	0.879889	0.998955	1	0.911122	1	0.99
MANTIS	40	STAD	STAD	49	0	50	1	0.98	0.879889	0.998955	1	0.911122	1	0.99
MANTIS	50	STAD	STAD	49	0	50	1	0.98	0.879889	0.998955	1	0.911122	1	0.99
MANTIS	100	STAD	STAD	49	0	50	1	0.98	0.879889	0.998955	1	0.911122	1	0.99
MANTIS	250	STAD	STAD	49	0	50	1	0.98	0.879889	0.998955	1	0.911122	1	0.99
MANTIS	500	STAD	STAD	49	0	50	1	0.98	0.879889	0.998955	1	0.911122	1	0.99
MANTIS	1000	STAD	STAD	49	0	50	1	0.98	0.879889	0.998955	1	0.911122	1	0.99
MANTIS	10	overall	COAD/READ	33	0	28	0	1	0.870167	1	1	0.849814	1	1
MANTIS	10	overall	UCEC	45	0	50	4	0.918367	0.795159	0.973524	1	0.911122	1	0.959596
MANTIS	10	overall	STAD	49	1	49	1	0.98	0.879889	0.998955	0.98	0.879889	0.998955	0.98
MANTIS	10	overall	overall	127	1	127	5	0.962121	0.909354	0.985972	0.992188	0.950818	0.999592	0.976923
MANTIS	20	overall	COAD/READ	33	1	37	0	1	0.870167	1	0.973684	0.845657	0.998625	0.985915
MANTIS	20	overall	UCEC	44	0	50	5	0.897959	0.769905	0.96182	1	0.911122	1	0.949495
MANTIS	20	overall	STAD	49	0	50	1	0.98	0.879889	0.998955	1	0.911122	1	0.99
MANTIS	20	overall	overall	126	1	137	6	0.954545	0.899455	0.981389	0.992754	0.95428	0.999622	0.974074
MANTIS	30	overall	COAD/READ	34	1	37	0	1	0.873593	1	0.973684	0.845657	0.998625	0.986111
MANTIS	30	overall	UCEC	43	0	50	6	0.877551	0.745363	0.949225	1	0.911122	1	0.939394
MANTIS	30	overall	STAD	49	0	50	1	0.98	0.879889	0.998955	1	0.911122	1	0.99
MANTIS	30	overall	overall	126	1	137	7	0.947368	0.890549	0.976743	0.992754	0.95428	0.999622	0.97048
MANTIS	40	overall	COAD/READ	34	1	37	0	1	0.873593	1	0.973684	0.845657	0.998625	0.986111
MANTIS	40	overall	UCEC	44	0	50	5	0.897959	0.769905	0.96182	1	0.911122	1	0.949495
MANTIS	40	overall	STAD	49	0	50	1	0.98	0.879889	0.998955	1	0.911122	1	0.99
MANTIS	40	overall	overall	127	1	137	6	0.954887	0.900183	0.98153	0.992754	0.95428	0.999622	0.97417
MANTIS	50	overall	COAD/READ	35	1	37	0	1	0.876843	1	0.973684	0.845657	0.998625	0.986301
MANTIS	50	overall	UCEC	44	0	50	5	0.897959	0.769905	0.96182	1	0.911122	1	0.949495
MANTIS	50	overall	STAD	49	0	50	1	0.98	0.879889	0.998955	1	0.911122	1	0.99
MANTIS	50	overall	overall	128	1	137	6	0.955224	0.900901	0.981669	0.992754	0.95428	0.999622	0.974265
MANTIS	100	overall	COAD/READ	38	0	38	0	1	0.885663	1	1	0.885663	1	1
MANTIS	100	overall	UCEC	43	0	50	6	0.877551	0.745363	0.949225	1	0.911122	1	0.939394
MANTIS	100	overall	STAD	49	0	50	1	0.98	0.879889	0.998955	1	0.911122	1	0.99
MANTIS	100	overall	overall	130	0	138	7	0.948905	0.893627	0.977428	1	0.966245	1	0.974545
MANTIS	250	overall	COAD/READ	38	0	38	0	1	0.885663	1	1	0.885663	1	1
MANTIS	250	overall	UCEC	42	0	50	7	0.857143	0.721414	0.935918	1	0.911122	1	0.929293
MANTIS	250	overall	STAD	49	0	50	1	0.98	0.879889	0.998955	1	0.911122	1	0.99
MANTIS	250	overall	overall	129	0	138	8	0.941606	0.884417	0.972594	1	0.966245	1	0.970909
MANTIS	500	overall	COAD/READ	38	1	37	0	1	0.885663	1	0.973684	0.845657	0.998625	0.986842
MANTIS	500	overall	UCEC	42	0	50	7	0.857143	0.721414	0.935918	1	0.911122	1	0.929293
MANTIS	500	overall	STAD	49	0	50	1	0.98	0.879889	0.998955	1	0.911122	1	0.99
MANTIS	500	overall	overall	129	1	137	8	0.941606	0.884417	0.972594	0.992754	0.95428	0.999622	0.967273
MANTIS	1000	overall	COAD/READ	38	1	37	0	1	0.885663	1	0.973684	0.845657	0.998625	0.986842
MANTIS	1000	overall	UCEC	42	0	50	7	0.857143	0.721414	0.935918	1	0.911122	1	0.929293
MANTIS	1000	overall	STAD	49	0	50	1	0.98	0.879889	0.998955	1	0.911122	1	0.99
MANTIS	1000	overall	overall	129	1	137	8	0.941606	0.884417	0.972594	0.992754	0.95428	0.999622	0.967273
